# Supplementary material for: Repurposing Amiodarone for Bladder Cancer Treatment
Source: Cancer Res Commun. 2025 Jun 4;5(6):906–20. doi: 10.1158/2767-9764.CRC-24-0433 (PMC12134865; doi:10.1158/2767-9764.CRC-24-0433)
Supplement: Supplementary File 2 — Gene expression results [file crc-24-0433_supplementary_file_2_suppsf2.xlsx]

## Sheet: counts
gene_symbol	Ctrl_1	Ctrl_2	Ctrl_3	Ctrl_4	Ctrl_5	Ctrl_6	Amio_1	Amio_2	Amio_3	Amio_4	Amio_5	Amio_6
DDX11L16	0	0	0	0	0	0	0	0	0	0	1	0
DDX11L1	0	0	0	0	0	0	0	0	0	0	0	0
WASH7P	4	6	6	8	3	19	8	2	3	0	0	7
WASH7P	0	0	0	0	0	0	0	0	0	0	0	0
MIR6859-1	0	0	0	0	0	0	0	0	0	0	0	0
MIR1302-2HG	0	1	0	0	0	0	0	0	0	0	0	0
MIR1302-2	0	0	0	0	0	0	0	0	0	0	0	0
FAM138A	0	0	0	0	0	0	0	0	0	0	0	0
ENSG00000308361	0	0	0	0	0	0	0	0	0	0	0	0
ENSG00000290826	0	0	0	0	0	0	0	0	0	0	0	0
OR4G4P	0	0	0	0	0	0	0	0	0	0	0	0
OR4G11P	0	0	0	0	0	0	0	0	0	0	0	0
OR4F5	0	0	0	0	0	0	0	0	0	0	0	0
ENSG00000241860	0	0	0	0	0	0	0	0	0	0	0	0
ENSG00000239945	0	0	0	0	0	0	0	0	0	0	0	0
ENSG00000308314	0	0	0	0	0	0	0	0	0	0	0	0
CICP27	0	0	0	0	0	0	0	0	0	0	0	0
ENSG00000308579	0	1	0	0	0	0	0	0	0	0	0	0
ENSG00000268903	0	0	0	0	0	0	0	0	0	0	0	0
ENSG00000269981	0	0	0	0	0	0	0	0	0	0	0	0
ENSG00000239906	0	0	0	0	0	0	0	0	0	0	0	0
ENSG00000310528	0	0	0	0	0	0	0	0	0	0	0	0
RNU6-1100P	0	0	0	0	0	0	0	0	0	0	0	0
ENSG00000241599	0	0	0	0	0	0	0	0	0	0	0	0
DDX11L2	0	0	0	0	0	0	0	0	0	0	0	1
WASH9P	20	49	33	26	28	19	18	13	19	21	35	39
DDX11L17	0	0	0	0	0	0	0	0	0	0	0	0
WASH9P	0	0	0	0	0	0	0	0	0	0	0	0
MIR6859-2	0	0	0	0	0	0	0	0	0	0	0	0
ENSG00000308625	0	0	0	0	0	0	0	0	0	0	0	0
ENSG00000308544	1	0	0	1	1	0	1	0	1	0	0	0
ENSG00000292994	0	0	0	0	0	0	1	1	0	0	2	9
ENSG00000228463	0	0	0	0	0	0	0	0	0	0	0	0
ENSG00000306775	0	0	0	0	0	0	0	0	0	0	0	0
ENSG00000286448	0	0	0	0	0	0	0	0	0	0	0	0
RPL23AP24	0	0	0	0	0	0	0	0	0	0	0	0
ENSG00000236601	0	0	0	0	0	0	0	0	0	0	0	0
ENSG00000290385	0	0	0	0	0	0	0	0	0	0	1	0
WBP1LP7	0	0	0	0	0	0	0	0	0	0	0	0
OR4F29	0	0	0	0	0	0	0	0	0	0	0	0
ENSG00000237094	0	0	0	0	0	0	0	0	0	0	0	0
CICP7	0	0	0	0	0	0	0	0	0	0	0	0
ENSG00000250575	0	0	0	0	0	0	0	0	0	0	0	0
U6	0	0	0	0	0	0	0	0	0	0	0	0
ENSG00000293331	0	0	0	0	0	0	0	0	0	0	0	0
LINC00115	4	7	2	2	3	6	6	5	14	14	14	30
ENSG00000235146	0	0	0	0	0	0	0	0	0	0	0	0
MTND1P23	51	87	51	64	38	230	129	59	45	47	47	72
MTND2P28	12	24	20	14	11	27	23	8	1	7	16	9
MTCO1P12	26	36	25	25	28	135	65	21	26	27	21	50
ENSG00000278791	0	1	0	0	1	0	0	0	0	0	0	1
MTCO2P12	25	64	26	30	26	51	46	18	16	19	14	45
MTATP8P1	0	4	2	2	6	17	17	1	0	0	0	3
MTATP6P1	541	388	209	241	216	1726	853	243	222	208	198	1087
MTCO3P12	1	4	0	0	1	1	2	1	0	0	0	0
WBP1LP6	0	0	0	0	0	0	0	0	0	0	0	0
OR4F16	0	0	0	0	0	0	0	0	0	0	0	0
ENSG00000230021	0	0	0	0	0	0	0	0	0	0	0	0
CICP3	0	0	0	0	0	0	0	0	0	0	0	0
RNU6-1199P	0	0	0	0	0	0	0	0	0	0	0	0
ENSG00000229905	0	0	0	0	0	0	0	0	0	0	0	0
ENSG00000228327	0	0	0	0	0	0	0	0	0	0	0	0
LINC01409	2	5	3	4	9	1	3	6	16	2	8	14
ENSG00000285268	0	0	0	0	0	0	0	0	0	0	0	0
ENSG00000230092	0	0	0	0	0	0	0	0	0	0	0	0
FAM87B	0	0	0	0	0	0	0	0	0	0	0	0
LINC01128	11	23	8	9	11	23	28	29	25	18	26	37
ENSG00000297178	0	0	0	0	0	0	0	0	0	0	0	0
ENSG00000297224	0	0	0	0	0	0	0	0	0	0	0	0
FAM41C	0	0	0	0	3	1	0	6	1	0	2	0
TUBB8P11	0	0	0	0	0	0	0	0	0	0	0	0
ENSG00000283040	0	0	0	0	0	0	0	0	0	0	0	0
ENSG00000296088	0	0	0	0	0	0	0	0	0	0	0	0
ENSG00000272438	16	15	12	10	5	7	5	8	1	2	38	16
ENSG00000298603	0	0	0	0	0	0	0	0	0	0	0	0
LINC02593	0	0	0	2	0	1	0	0	0	0	0	0
SAMD11	2	1	2	0	0	0	0	1	0	1	1	1
NOC2L	46	122	70	49	29	88	71	64	68	56	87	135
KLHL17	24	59	24	27	11	33	30	23	16	14	20	73
PLEKHN1	3	13	9	10	8	19	16	5	5	18	26	13
PERM1	0	0	0	0	0	0	3	0	0	0	0	0
ENSG00000303599	0	0	0	0	0	0	0	0	0	0	0	0
ENSG00000272512	1	7	2	3	0	3	1	1	2	1	1	13
HES4	33	71	30	53	28	43	57	20	8	34	21	56
ENSG00000303623	8	15	1	9	13	14	3	13	1	5	13	5
ISG15	463	1736	804	788	497	1144	1251	872	586	787	981	2694
ENSG00000303614	0	0	0	0	0	0	0	0	0	0	0	0
ENSG00000231702	0	0	0	0	0	0	0	0	0	0	0	0
ENSG00000224969	0	0	0	0	0	0	0	0	0	0	0	0
AGRN	0	0	1	0	1	7	0	0	1	1	0	1
ENSG00000242590	0	0	0	0	0	0	0	0	0	0	0	0
ENSG00000291156	3	7	0	2	2	3	6	2	4	6	4	14
ENSG00000273443	0	0	0	0	0	0	0	0	0	0	0	0
ENSG00000217801	0	0	0	0	0	0	0	0	0	0	0	0
ENSG00000304119	1	0	0	2	1	0	5	14	2	0	5	9
ENSG00000304169	0	4	0	0	1	0	5	0	0	0	0	0
RNF223	4	3	5	1	1	1	5	13	0	1	1	5
C1orf159	2	37	5	6	3	2	5	1	3	2	9	9
ENSG00000285812	0	0	0	0	0	0	0	0	0	0	1	0
ENSG00000299943	0	0	0	0	0	0	0	0	0	0	0	0
LINC01342	0	1	0	0	0	1	0	0	0	0	0	0
ENSG00000304965	0	0	0	0	0	0	0	0	0	0	0	0
MIR200B	0	0	0	0	0	0	0	0	0	0	0	0
MIR200A	0	0	0	0	0	0	0	0	0	0	0	0
MIR429	0	0	0	0	0	0	0	0	0	0	0	0
ENSG00000272141	41	133	36	28	19	66	25	27	30	39	24	66
TTLL10-AS1	0	0	0	0	0	0	0	0	0	0	8	1
TTLL10	0	6	1	9	1	2	2	1	2	0	3	3
TNFRSF18	4	38	3	15	2	12	8	44	6	17	2	30
TNFRSF4	0	1	0	0	0	0	2	0	1	1	0	2
ENSG00000304412	0	1	1	0	1	1	2	0	0	0	1	1
SDF4	37	113	72	69	63	99	129	58	49	86	76	130
B3GALT6	22	36	20	7	9	17	27	20	12	41	35	60
C1QTNF12	0	17	4	4	1	2	1	2	1	3	2	5
ENSG00000260179	0	1	0	0	0	0	0	0	0	0	0	0
UBE2J2	48	116	67	74	56	132	98	99	34	152	80	136
LINC01786	0	0	0	0	0	0	0	0	0	0	0	0
SCNN1D	4	20	3	8	6	4	3	4	0	20	7	12
ACAP3	41	139	60	51	54	101	65	51	34	72	34	90
MIR6726	0	0	0	0	0	0	0	0	0	0	0	0
PUSL1	75	83	34	52	39	84	66	61	58	52	60	130
INTS11	149	328	164	167	137	250	259	187	144	245	157	425
MIR6727	0	0	0	0	0	0	0	0	0	0	0	0
ENSG00000240731	1	3	1	0	1	2	2	0	0	0	0	1
CPTP	22	72	22	37	8	45	27	8	22	9	26	53
TAS1R3	1	2	0	1	0	1	0	0	2	0	1	1
DVL1	51	115	63	70	54	187	135	108	102	81	113	117
MIR6808	0	0	0	0	0	0	0	0	0	0	0	0
ENSG00000304860	0	1	0	0	0	0	3	3	10	0	1	2
MXRA8	4	6	6	4	4	6	13	2	1	4	4	16
AURKAIP1	152	586	179	236	138	331	290	208	174	204	202	359
NDUFB4P8	0	0	0	0	1	1	0	0	0	0	0	0
CCNL2	225	352	288	308	278	548	484	373	261	338	390	514
MRPL20-AS1	34	49	22	36	30	53	66	51	17	65	30	96
MRPL20	327	435	248	265	213	447	508	277	356	528	549	587
RN7SL657P	0	0	0	0	0	0	0	0	0	0	0	0
ENSG00000301639	1	1	1	0	2	7	1	1	0	2	1	8
MRPL20-DT	5	20	4	17	18	13	12	3	2	6	2	10
ANKRD65	16	55	25	22	13	30	43	33	20	54	58	70
ANKRD65-AS1	5	10	7	14	6	17	10	6	13	14	1	8
TMEM88B	2	1	9	0	0	6	3	0	4	9	2	7
LINC01770	3	4	17	5	2	17	3	14	3	4	5	4
VWA1	38	152	54	55	30	50	100	48	52	38	53	145
ATAD3C	0	2	0	0	1	0	2	1	0	0	2	2
ATAD3B	20	137	31	40	35	84	44	62	20	59	38	54
ENSG00000290916	0	0	0	0	0	0	0	0	0	0	0	0
ENSG00000284740	0	0	0	0	0	0	0	0	0	0	0	0
ATAD3A	15	98	44	32	31	53	57	23	46	46	53	54
TMEM240	8	4	7	9	4	10	8	2	1	8	18	15
ENSG00000299413	0	0	0	0	0	0	0	0	0	0	0	0
SSU72	190	459	237	219	187	491	345	311	131	261	317	474
SSU72-AS1	0	0	0	2	0	4	7	1	1	4	3	6
ENSG00000274481	0	0	0	0	0	0	0	0	0	0	0	0
FNDC10	10	60	22	14	11	24	38	19	12	13	22	52
ENSG00000286989	5	2	0	2	1	3	5	2	17	2	7	4
ENSG00000272106	2	6	4	8	8	19	5	4	2	9	2	5
MIB2	9	61	16	22	9	53	35	14	15	8	39	63
MMP23B	0	1	0	1	0	0	0	0	0	1	0	0
CDK11B	77	84	57	50	85	124	91	94	45	159	139	89
ENSG00000272004	3	1	2	1	1	2	1	1	0	1	0	0
SLC35E2B	80	148	69	98	97	234	224	104	128	191	209	210
ENSG00000293187	0	0	0	0	0	0	0	0	0	0	0	0
ENSG00000269737	0	0	0	0	0	0	0	0	0	0	0	0
ENSG00000310190	0	0	0	0	0	0	0	0	0	0	0	0
ENSG00000310238	0	0	0	0	0	0	0	0	0	0	0	0
MMP23A	0	0	0	0	0	0	0	0	0	0	0	0
CDK11A	1	0	0	2	1	5	2	0	0	0	1	0
ENSG00000268575	0	1	0	0	0	0	0	0	0	0	0	0
ENSG00000293188	5	10	3	4	5	1	16	0	1	1	9	3
ENSG00000290854	1	1	0	1	0	8	2	0	0	1	0	1
SLC35E2A	0	0	0	0	0	0	0	0	0	0	0	0
ENSG00000227775	0	0	0	0	0	0	0	0	0	0	0	0
NADK	5	40	7	11	7	15	9	4	23	3	6	28
ENSG00000302550	0	0	0	0	0	0	0	0	0	0	0	1
GNB1	160	216	137	120	132	259	338	136	171	208	249	300
GNB1-DT	0	3	0	1	0	0	0	0	0	0	0	1
ENSG00000303984	0	0	0	0	0	0	0	0	0	0	0	0
ENSG00000294910	0	2	0	0	0	0	0	0	0	0	0	0
ENSG00000306476	0	0	0	0	0	0	3	0	0	1	0	0
CALML6	1	6	2	3	4	11	0	1	0	0	0	0
TMEM52	0	9	4	1	0	1	0	2	0	1	2	1
CFAP74	0	2	0	4	0	1	11	13	12	2	1	4
ENSG00000233542	0	0	0	0	0	0	0	0	0	0	0	0
GABRD	2	1	0	1	1	0	1	0	1	1	0	3
ENSG00000304958	0	0	0	0	0	0	0	0	0	0	0	0
PRKCZ-DT	0	0	0	0	0	0	1	0	0	1	0	0
PRKCZ	78	179	60	76	89	120	112	62	74	89	74	240
ENSG00000308181	0	0	0	0	0	0	0	0	0	0	0	0
ENSG00000271806	0	0	0	0	0	1	1	0	0	0	0	1
PRKCZ-AS1	0	3	0	0	1	0	1	1	2	2	5	16
FAAP20	14	141	21	32	32	60	47	39	23	27	60	69
ENSG00000304038	0	0	0	0	0	0	0	0	0	0	0	0
ENSG00000234396	0	0	0	0	0	1	0	0	0	0	0	0
ENSG00000304143	0	0	0	0	0	0	0	0	0	0	0	0
SKI	37	125	78	58	59	138	95	51	74	91	116	107
ENSG00000295493	0	0	0	0	0	0	0	0	0	0	0	0
ENSG00000287356	9	5	0	2	0	2	1	10	0	1	2	3
MORN1	19	21	14	4	18	20	17	3	7	20	9	13
ENSG00000272161	0	0	0	0	0	0	0	0	0	0	0	0
ENSG00000292993	7	7	3	3	4	6	10	5	1	1	10	9
ENSG00000269896	0	0	0	0	0	0	0	0	0	0	0	0
ENSG00000272420	2	4	0	6	4	25	11	17	23	10	17	11
ENSG00000295371	0	0	0	0	0	0	0	0	0	0	0	0
RER1	137	302	170	157	139	286	321	198	180	258	193	418
PEX10	47	150	37	60	37	74	55	79	27	59	34	84
PLCH2	19	32	17	19	45	38	45	29	38	30	30	33
ENSG00000224387	0	0	0	0	0	0	0	0	0	0	0	0
ENSG00000229393	0	0	0	0	0	0	0	0	0	0	0	0
PANK4	10	1	9	5	5	0	17	3	5	6	10	5
HES5	0	2	0	0	0	0	0	0	0	0	0	0
ENSG00000272449	2	5	1	1	1	2	4	2	2	5	2	15
TNFRSF14-AS1	0	2	0	0	0	0	0	0	0	0	0	0
ENSG00000307979	0	0	0	0	0	0	0	0	0	0	0	0
TNFRSF14	4	22	0	5	4	12	4	1	5	7	9	6
ENSG00000225931	0	0	0	0	0	0	0	0	0	0	0	0
ENSG00000307958	0	0	0	0	0	0	0	0	0	0	0	0
ENSG00000228037	0	0	0	0	0	0	0	0	0	0	0	0
ENSG00000289610	0	0	0	0	0	0	0	0	0	0	0	0
PRXL2B	35	64	32	23	24	81	81	33	24	57	42	80
MMEL1	0	2	1	1	0	1	1	10	1	0	0	0
MMEL1-AS1	0	0	0	0	0	0	0	0	0	0	0	0
TTC34	1	1	1	1	2	0	3	0	0	4	1	1
ENSG00000285945	0	0	0	0	0	0	0	1	1	0	0	0
ENSG00000283259	0	0	0	0	0	0	0	0	0	0	0	0
ENSG00000233234	0	0	0	0	0	0	0	0	0	0	0	0
ENSG00000287396	0	0	0	0	0	0	0	0	0	0	0	0
ENSG00000231630	0	0	0	0	0	0	0	0	0	0	0	0
ENSG00000302855	0	0	0	0	0	0	0	0	0	0	0	0
ENSG00000295089	0	0	0	0	0	0	0	0	0	0	0	0
ENSG00000300015	0	0	0	0	0	0	0	0	0	0	0	0
ENSG00000284745	0	0	0	0	0	0	0	0	0	0	0	0
ACTRT2	0	0	0	0	0	0	0	0	0	0	0	0
PRDM16-DT	0	0	0	0	0	0	0	0	0	0	0	0
PRDM16	0	0	0	0	0	0	0	0	0	0	0	0
MIR4251	0	0	0	0	0	0	0	0	0	0	0	0
ENSG00000226286	0	0	0	0	0	0	0	0	0	0	0	0
ENSG00000306427	0	0	0	0	0	0	0	0	0	0	0	0
ENSG00000279839	0	0	0	0	0	0	0	0	0	0	0	0
ENSG00000306439	0	0	0	0	0	0	0	0	0	0	0	0
ENSG00000272235	0	0	0	1	0	0	0	0	0	0	0	0
ENSG00000287828	0	0	0	0	0	0	0	0	0	0	0	0
ENSG00000286518	0	0	0	0	0	0	0	0	0	0	0	0
ENSG00000295754	0	0	0	0	0	0	0	0	0	0	0	0
ENSG00000297626	0	0	0	0	0	0	0	0	0	0	0	0
ARHGEF16	15	37	26	39	50	56	56	35	33	38	44	52
ENSG00000272088	0	0	4	1	0	1	1	2	10	0	4	4
MEGF6	103	166	64	96	74	229	166	103	112	90	138	225
MIR551A	0	0	0	0	0	0	0	0	0	0	0	0
ENSG00000309127	0	0	0	0	0	0	0	0	0	0	0	0
ENSG00000238260	10	14	3	10	14	38	13	4	3	15	10	40
TPRG1L	18	70	25	19	6	21	53	31	34	32	40	35
WRAP73	46	48	35	28	57	88	67	70	38	78	76	73
TP73	22	40	28	27	19	96	69	32	36	42	60	59
TP73-AS3	0	0	0	0	0	0	0	0	0	0	0	0
TP73-AS2	0	0	0	0	0	0	1	1	0	0	1	2
GFOD3P	7	18	14	23	11	45	50	41	9	17	50	39
ENSG00000276189	0	0	0	0	0	0	0	0	0	0	0	0
GFOD3P	0	0	0	0	0	0	0	0	0	0	0	0
CCDC27	0	0	0	0	0	0	0	0	0	0	0	0
ENSG00000296834	0	0	0	0	0	0	0	0	0	0	0	0
SMIM1	11	48	9	10	4	34	11	11	2	10	13	23
LRRC47	54	214	61	64	71	92	98	101	62	100	126	189
RN7SL574P	1	2	2	3	0	0	0	0	0	8	1	1
ENSG00000272153	1	0	0	0	0	4	0	1	0	0	2	0
CEP104	58	62	46	33	48	76	85	65	45	43	53	104
DFFB	0	15	11	7	16	19	15	8	6	12	13	9
C1orf174	63	25	45	24	54	74	44	46	10	41	32	91
LINC01134	2	0	1	0	2	0	0	0	0	0	0	0
LINC01346	0	1	0	0	0	0	0	0	0	0	0	0
LINC01345	0	0	0	0	0	0	0	0	0	0	0	0
LINC02780	0	0	0	0	0	0	0	0	0	0	0	0
ENSG00000284703	0	0	0	0	0	0	0	0	0	0	0	0
ENSG00000296871	0	1	0	1	0	1	0	0	1	0	0	0
ENSG00000308587	0	0	0	0	0	0	0	0	0	0	0	0
EEF1DP6	0	0	0	0	0	0	0	0	0	0	0	0
ENSG00000301255	0	0	0	0	0	0	0	0	0	0	0	0
ENSG00000299169	0	0	0	0	0	0	0	0	0	0	0	0
ENSG00000302287	0	0	0	0	0	0	0	0	0	0	0	0
LINC01777	0	0	0	0	0	0	0	0	0	0	0	0
ENSG00000306535	0	0	0	0	0	0	0	0	0	0	0	0
ENSG00000284694	0	0	0	0	0	0	0	0	0	0	0	0
ENSG00000299517	0	0	0	0	0	0	0	0	0	0	0	0
ENSG00000227169	0	0	0	0	0	0	0	0	0	0	0	0
ENSG00000295490	0	0	0	0	0	0	0	0	0	0	0	0
LINC01646	0	0	0	0	0	0	0	0	0	0	0	0
ENSG00000300565	0	0	0	0	0	0	0	0	0	0	0	0
ENSG00000303830	0	0	0	0	0	0	0	0	0	0	0	0
AJAP1	0	0	0	0	0	0	0	0	0	0	0	0
ENSG00000287586	0	0	0	0	0	0	0	0	0	0	0	0
ENSG00000284739	0	0	0	0	0	0	0	0	0	0	0	0
LINC02781	0	0	0	0	0	0	0	0	0	0	0	0
ENSG00000309102	0	0	0	0	0	0	0	0	0	0	0	0
ENSG00000309111	0	0	0	0	0	0	0	0	0	0	0	0
LINC02782	0	0	0	0	0	0	0	0	0	0	0	0
ENSG00000296716	0	0	0	0	0	0	0	0	0	0	0	0
ENSG00000302269	0	0	0	0	0	0	0	0	0	0	0	0
ENSG00000306645	0	0	0	0	0	0	0	0	0	0	0	0
ENSG00000284616	0	0	0	0	0	0	0	0	0	0	0	0
ENSG00000302445	0	0	0	0	0	0	0	0	0	0	0	0
ENSG00000302452	0	0	0	0	0	0	0	0	0	0	0	0
ENSG00000295735	0	0	0	0	0	0	0	0	0	0	0	0
ENSG00000284692	0	0	0	0	0	0	0	0	0	0	0	0
ENSG00000284666	0	0	0	0	0	0	0	0	0	0	0	0
ENSG00000260972	0	0	0	0	0	0	0	0	0	0	0	0
ENSG00000299325	0	0	0	0	0	0	0	0	0	0	0	0
ENSG00000283356	0	0	0	0	0	0	0	0	0	0	0	0
ENSG00000289893	0	0	0	0	0	0	0	0	0	0	0	0
ENSG00000264341	0	0	0	0	0	0	0	0	0	0	0	0
ENSG00000295108	0	0	0	0	0	0	0	0	0	0	0	0
ENSG00000295122	0	0	0	0	0	0	0	0	0	0	0	0
ENSG00000298180	0	0	0	0	0	0	0	0	0	0	0	0
MIR4689	0	0	0	0	0	0	0	0	0	0	0	0
NPHP4	1	14	4	6	16	10	31	23	11	24	12	15
ENSG00000299539	0	0	0	0	0	0	0	0	0	0	0	0
KCNAB2	5	15	5	4	4	21	29	9	3	13	14	27
CHD5	0	0	4	0	0	0	1	0	0	0	0	0
ENSG00000285629	0	0	0	0	0	0	0	0	0	0	0	0
RPL22	1104	1338	751	754	712	1215	1715	1279	1415	1364	1325	2342
RNF207-AS1	0	4	0	1	0	9	1	0	0	0	1	0
RNF207	3	20	22	16	26	67	18	11	24	9	20	12
ICMT	97	98	89	78	103	186	198	196	162	185	133	286
ICMT-DT	1	0	0	0	2	11	3	5	0	0	2	10
HES3	0	0	0	0	0	0	0	0	0	0	0	0
GPR153	28	46	46	45	39	64	47	42	34	53	48	75
ACOT7	16	72	34	29	30	62	47	32	18	44	52	79
ENSG00000271746	5	9	5	0	0	1	12	4	2	0	11	3
HES2	43	54	31	30	47	56	87	39	41	51	81	152
ESPN	20	94	51	39	20	48	66	35	72	42	39	110
MIR4252	0	0	0	0	0	0	0	0	0	0	0	0
ENSG00000231868	0	0	0	0	0	0	0	0	0	0	0	0
TNFRSF25	7	21	5	21	18	56	22	12	15	22	24	27
PLEKHG5	8	50	11	4	11	10	10	14	3	14	5	13
ENSG00000297749	0	0	0	0	0	0	0	0	0	0	0	4
ENSG00000299237	0	1	0	0	0	0	0	0	0	0	0	0
ENSG00000299253	0	0	0	0	0	0	0	0	0	1	0	0
NOL9	22	51	57	41	42	72	40	60	50	29	70	76
RNU6-731P	0	0	0	0	0	0	0	0	0	0	0	0
ENSG00000229519	7	10	2	9	4	13	5	9	5	15	11	18
TAS1R1	0	2	0	2	0	0	0	0	0	0	0	0
ZBTB48	8	43	6	8	7	25	12	3	4	7	18	22
KLHL21	51	47	42	29	30	68	118	60	77	73	48	121
ENSG00000295286	0	0	0	0	0	0	0	0	0	0	0	0
ENSG00000304810	0	0	0	0	0	0	0	0	0	0	0	0
PHF13	23	30	9	20	22	33	40	14	30	15	34	40
THAP3	7	46	9	13	4	35	12	6	7	7	10	19
DNAJC11	61	176	47	50	27	66	108	69	46	81	80	181
LINC01672	0	0	0	0	0	0	0	0	0	0	0	0
ENSG00000284744	0	0	0	0	0	0	0	0	0	0	0	0
CAMTA1-DT	4	10	3	5	10	17	4	12	11	9	7	21
CAMTA1	70	113	95	51	49	159	153	119	69	112	141	171
ENSG00000227950	0	0	0	0	0	0	1	0	0	0	0	0
CAMTA1-AS3	0	0	0	0	0	0	0	0	0	0	0	0
RNU1-8P	0	1	0	0	3	0	0	0	0	0	0	0
ENSG00000310450	0	0	0	0	0	0	0	0	0	0	0	0
CAMTA1-IT1	0	1	0	2	1	2	5	2	1	0	0	2
CAMTA1-AS2	0	0	0	0	0	0	0	0	0	0	0	0
ENSG00000294314	0	0	0	0	0	0	0	0	0	0	0	0
CAMTA1-AS1	0	0	0	0	0	0	0	0	0	0	0	0
ENSG00000298973	0	0	0	0	0	0	0	0	0	0	0	0
ENSG00000306883	0	0	0	0	0	0	0	0	0	0	0	0
ENSG00000302704	0	0	0	0	0	0	0	0	0	0	0	0
ENSG00000270171	0	0	0	0	0	0	0	0	0	0	0	0
ENSG00000270035	0	0	0	0	0	0	1	0	0	1	0	0
ENSG00000269978	0	14	0	0	0	0	1	0	0	0	0	0
ENSG00000300603	0	0	0	0	0	0	0	1	0	0	0	0
VAMP3	38	89	61	55	35	98	93	82	119	113	86	150
ENSG00000269925	0	0	0	0	0	0	0	0	0	0	0	0
PER3	12	3	6	9	7	8	16	36	11	18	17	31
ENSG00000236266	0	0	0	0	0	0	0	0	0	0	0	0
UTS2	0	5	1	0	6	2	3	0	1	2	0	0
ENSG00000302605	6	6	0	4	1	3	5	2	1	7	2	1
TNFRSF9	0	0	2	0	0	1	0	1	6	1	0	6
ENSG00000270330	0	0	0	0	0	0	0	0	0	0	0	0
PARK7	198	430	180	192	151	288	426	360	277	270	313	532
ENSG00000299004	0	0	3	2	0	0	1	6	0	1	0	1
Y_RNA	0	0	0	0	0	0	0	0	0	0	0	0
ENSG00000284747	2	0	0	0	0	2	0	0	2	1	0	1
ENSG00000284716	16	26	20	11	23	19	4	13	4	4	22	23
ERRFI1	170	192	195	108	212	259	341	319	330	324	374	418
ERRFI1-DT	21	19	10	20	7	25	35	28	30	11	14	30
RPL7AP18	0	0	0	0	0	0	0	0	0	0	0	0
ENSG00000301325	0	0	0	0	0	0	0	0	0	0	0	0
LINC01714	4	9	2	0	2	2	2	1	0	1	5	2
ENSG00000229305	0	0	0	0	0	0	0	0	0	0	0	0
ENSG00000301344	0	0	0	0	0	0	0	0	0	0	0	0
RNU1-7P	0	0	0	0	0	0	0	0	0	0	0	0
ENSG00000233645	0	0	0	0	0	0	0	0	0	0	0	0
ENSG00000298156	0	0	0	0	0	0	0	0	0	0	0	0
ENSG00000301025	0	0	0	0	0	0	0	0	0	0	0	0
ENSG00000301006	0	0	0	0	0	0	0	0	0	0	0	0
RNU6-991P	0	0	0	0	0	0	0	0	0	0	0	0
SLC45A1	10	10	9	0	1	7	5	3	5	0	2	19
Y_RNA	0	0	0	0	0	0	0	0	0	0	0	0
RERE	149	281	166	126	139	175	268	200	156	234	193	272
RERE-AS1	0	0	0	0	0	0	0	0	0	2	0	1
ENSG00000221083	10	3	12	10	2	6	16	11	20	13	26	19
ENSG00000270282	0	0	0	0	0	0	0	0	0	0	0	0
RPL7P11	0	0	0	0	0	0	0	0	0	0	0	0
RPL7P7	0	0	0	1	0	0	0	0	0	2	1	0
ENSG00000303676	0	0	0	0	0	0	0	0	0	0	0	0
Y_RNA	0	0	1	0	0	0	1	1	0	0	0	0
ENSG00000226545	0	0	0	0	0	0	0	0	0	0	0	0
ENSG00000228423	1	4	0	3	13	16	11	3	3	4	16	20
RPL23AP19	0	0	0	0	0	0	0	0	0	0	0	0
ENO1	912	2563	765	743	626	1075	1690	1103	890	1076	1010	2637
MIR6728	0	0	0	0	0	0	0	0	0	0	0	0
ENO1-AS1	3	7	4	4	2	4	8	9	5	7	10	19
RNU6-304P	0	0	0	0	0	0	0	0	0	0	0	0
HMGN2P17	1	0	0	0	0	0	0	0	0	0	0	0
ENSG00000310107	2	1	0	0	0	2	4	2	0	0	0	3
ENSG00000232208	0	0	0	0	0	0	0	0	0	0	0	0
ENSG00000232663	0	0	0	0	0	0	0	0	0	0	0	0
ENSG00000310124	0	0	0	0	0	0	0	0	0	0	0	0
CA6	0	1	0	0	2	1	0	0	0	0	0	0
ENSG00000290109	0	0	0	0	0	0	0	0	0	0	0	0
RN7SL451P	0	0	0	0	0	0	0	0	0	0	0	0
SLC2A7	0	5	1	1	1	0	0	0	0	0	0	0
SLC2A5	6	39	12	12	10	11	30	11	36	30	19	46
ENSG00000252404	0	0	0	0	0	0	0	0	0	0	0	0
GPR157	27	16	16	21	12	28	47	27	25	40	26	18
MIR34AHG	5	7	8	3	7	18	12	6	7	21	5	21
MIR34A	0	0	0	0	0	0	0	0	0	0	0	0
ENSG00000289914	0	0	0	0	0	0	0	0	0	0	0	0
ENSG00000302015	0	0	0	0	0	0	0	1	0	0	0	0
LNCTAM34A	19	12	4	9	8	13	16	24	14	17	6	28
ENSG00000301983	0	0	0	0	0	0	0	0	0	0	0	0
ENSG00000301968	0	0	0	0	0	0	0	0	0	0	0	0
H6PD	85	224	79	76	101	166	218	168	130	207	166	184
ENSG00000302217	0	0	0	0	0	0	4	0	0	0	0	0
SPSB1	9	35	4	12	10	19	35	8	25	15	34	47
ENSG00000294252	0	0	0	0	0	0	0	0	0	0	0	0
ENSG00000296073	0	0	0	0	0	0	0	0	0	0	0	0
ENSG00000296056	0	0	0	0	0	0	0	0	0	0	0	0
ENSG00000307568	0	0	0	0	0	0	0	0	0	0	0	0
ENSG00000284652	0	0	0	0	0	1	0	0	0	0	0	0
LINC02606	0	0	1	0	0	0	6	1	2	0	0	2
RNA5SP40	0	0	0	0	0	0	0	0	0	0	0	0
ENSG00000301013	0	0	0	0	0	0	0	0	0	0	0	0
ENSG00000301030	0	0	0	0	0	0	0	0	0	0	0	0
ENSG00000306844	0	0	0	0	0	0	0	0	0	0	0	0
ENSG00000296249	0	0	0	0	0	0	0	0	0	0	0	0
ENSG00000235263	0	0	0	0	0	0	0	0	0	0	0	0
SLC25A33	12	23	19	16	20	26	18	25	18	36	30	34
ENSG00000231181	0	0	0	0	0	0	0	0	0	0	0	0
TMEM201	26	32	17	17	8	23	31	8	11	19	8	42
ENSG00000307011	0	0	0	0	0	0	0	0	0	0	0	0
PIK3CD	22	38	10	20	18	58	39	43	25	13	46	81
PIK3CD-AS1	0	0	0	0	0	0	0	0	0	0	0	0
ENSG00000233268	0	0	0	0	0	0	0	0	0	0	0	0
ENSG00000301080	0	0	0	0	0	0	0	0	0	0	0	0
PIK3CD-AS2	14	35	6	6	6	21	19	10	5	33	9	36
CLSTN1	147	415	164	162	204	340	276	149	128	218	217	368
MZT1P1	0	0	0	0	0	0	0	0	0	0	0	0
ENSG00000280113	6	2	0	1	2	0	1	0	0	5	0	0
CTNNBIP1	56	110	73	64	41	87	150	96	81	107	169	170
ENSG00000223989	0	2	1	2	0	1	0	2	0	1	0	0
ENSG00000285701	0	0	0	0	0	0	0	0	0	0	0	0
ENSG00000228150	0	2	0	4	0	11	2	14	1	2	12	2
LZIC	257	337	139	162	164	369	375	221	256	271	299	441
NMNAT1	3	17	8	5	3	25	17	3	2	12	6	12
RN7SKP269	0	0	0	0	0	0	0	0	0	0	0	0
TMEM274P	0	0	0	0	0	0	0	0	0	0	0	0
MIR5697	0	0	0	0	0	0	0	0	0	0	0	0
ENSG00000241326	0	0	0	0	0	0	0	0	0	0	0	0
RBP7	8	12	1	1	0	4	31	12	18	23	11	46
UBE4B	150	139	73	88	121	230	211	204	132	159	206	277
RPL21P21	0	0	0	0	0	0	0	0	0	0	0	0
PGAM1P11	1	3	0	0	0	0	0	0	0	0	0	0
RNU6-828P	0	0	0	0	0	0	0	0	0	0	0	0
KIF1B	47	85	69	36	38	92	109	53	39	117	77	105
ENSG00000264881	0	0	0	0	0	0	0	0	0	0	0	0
RNU6-37P	3	11	4	10	0	36	10	8	12	6	3	6
RN7SL731P	0	0	0	0	0	0	0	0	0	0	0	0
ENSG00000284735	2	1	0	0	0	1	0	1	0	1	1	0
ENSG00000284642	0	9	4	8	3	0	3	23	4	13	13	9
PGD	84	198	78	68	40	123	141	89	60	117	90	197
ENSG00000271989	1	2	0	0	0	0	9	1	2	0	0	0
CENPS-CORT	0	0	0	0	0	0	0	0	0	0	0	0
CENPS	47	38	17	15	20	32	67	71	94	49	54	96
CORT	0	1	0	0	0	0	0	0	0	0	0	0
DFFA	188	343	163	164	175	379	383	237	299	288	260	433
ENSG00000203469	2	0	0	0	0	1	0	0	0	0	0	0
PEX14	21	72	59	62	52	118	92	59	47	41	48	77
ENSG00000307253	0	0	0	0	0	0	0	0	0	0	0	0
ENSG00000287727	0	0	0	0	0	0	0	0	0	0	0	0
RN7SL614P	0	0	0	0	0	1	0	0	0	0	0	0
CASZ1	40	34	31	23	39	75	38	23	25	59	71	42
ENSG00000272078	0	0	0	0	0	0	0	0	0	0	0	0
ENSG00000298629	0	0	0	0	0	0	0	0	0	0	0	0
ENSG00000308013	0	0	0	0	0	0	0	0	0	0	0	0
ENSG00000307983	0	0	0	0	0	0	0	0	0	0	0	0
ENSG00000307999	0	0	0	0	0	0	0	0	0	0	0	0
HSPE1P24	0	0	0	0	0	0	0	0	0	0	0	0
ENSG00000308257	0	0	0	0	0	0	0	0	0	0	0	0
C1orf127	0	0	0	0	2	0	0	0	0	0	0	0
CFL1P6	0	0	0	0	0	0	0	0	0	0	0	0
TARDBP	286	437	318	253	321	699	614	525	574	638	425	788
MASP2	0	0	0	0	0	0	0	0	0	0	0	1
SRM	97	359	111	130	78	207	198	129	113	131	106	271
EXOSC10-AS1	2	19	19	11	9	10	24	31	14	15	25	26
EXOSC10	140	237	144	160	116	345	382	300	155	245	368	388
MTOR	140	100	118	101	87	270	193	169	124	173	160	195
MTOR-AS1	0	0	0	0	0	0	0	0	0	0	0	0
RNU6-537P	0	0	0	0	0	0	0	0	0	0	0	0
ANGPTL7	0	0	0	0	0	0	0	0	0	0	0	0
RNU6-291P	0	0	0	0	0	0	0	0	0	0	0	0
RPL39P6	0	0	0	0	0	0	0	0	0	0	0	0
ENSG00000309051	0	0	0	0	0	0	0	0	0	0	0	0
UBIAD1	18	26	42	27	29	35	35	12	12	18	59	38
UBE2V2P3	0	1	0	3	0	1	0	0	0	0	0	4
ENSG00000284646	0	0	0	0	0	0	1	0	0	1	1	0
ENSG00000302153	0	0	0	0	0	0	0	0	0	0	0	0
ENSG00000302176	0	0	0	0	0	0	0	0	0	0	0	0
MTCYBP45	0	0	0	0	0	0	0	0	0	0	0	0
ENSG00000299102	0	0	0	0	0	0	0	0	0	0	0	0
DISP3	2	19	0	2	2	2	3	3	1	10	2	0
ENSG00000285833	0	0	0	0	0	0	0	0	0	0	0	0
ENSG00000303300	0	0	0	0	0	0	0	0	0	0	0	0
LINC01647	0	0	0	0	0	0	0	0	0	0	0	0
ENSG00000284708	16	22	8	12	11	14	34	7	17	27	18	12
FBXO2	111	267	115	115	84	214	247	201	163	116	201	362
FBXO44	15	59	28	24	14	49	48	28	17	13	22	75
MAD2L2	17	88	10	29	13	29	35	47	9	26	25	76
FBXO6	6	10	15	6	10	11	14	23	13	13	14	18
DRAXIN	1	6	2	0	0	12	1	0	0	0	1	4
ENSG00000301523	0	0	0	0	0	1	0	0	0	0	0	0
ENSG00000305789	0	2	0	0	0	0	0	0	0	0	0	0
AGTRAP	12	60	15	16	13	33	34	37	24	21	21	60
C1orf167	1	0	0	0	0	0	0	0	0	0	0	1
C1orf167-AS1	0	0	0	0	0	0	0	0	0	0	0	0
MTHFR	20	32	21	8	6	26	42	33	16	12	28	16
CLCN6	6	26	25	17	23	44	46	23	38	42	37	38
ENSG00000276470	0	0	0	0	0	0	0	0	0	0	0	0
ENSG00000278852	0	0	0	0	0	0	0	0	0	0	0	0
NPPA	0	0	0	0	0	0	0	0	0	0	0	0
ENSG00000275915	0	0	0	0	0	0	0	0	0	0	0	0
NPPB	0	0	0	0	0	0	0	0	0	0	0	0
SBF1P2	0	0	0	0	0	0	0	0	0	0	0	0
ENSG00000285646	0	0	0	0	0	0	1	0	0	0	0	0
RNU5E-1	0	0	0	0	0	0	0	0	0	0	0	0
RNU5E-4P	0	0	0	0	0	0	0	0	0	0	0	0
KIAA2013	145	207	108	136	124	164	204	140	152	151	151	294
PLOD1	297	592	286	329	257	476	543	380	368	375	359	796
ENSG00000287384	0	0	0	0	0	0	0	0	0	0	0	0
MFN2	190	246	178	154	139	327	385	231	219	259	287	376
ENSG00000270914	0	1	1	0	0	3	0	0	0	0	0	0
MIIP	8	34	1	10	7	23	10	10	5	8	4	24
Y_RNA	0	0	0	0	0	0	0	0	0	0	0	0
MIR6729	0	0	0	0	0	0	0	0	0	0	0	0
RN7SL649P	0	0	0	0	0	0	0	0	0	0	0	0
TNFRSF8	0	3	0	3	0	2	8	3	0	0	3	28
RNU6-777P	0	0	0	0	0	0	0	0	0	0	0	0
RPL23AP89	0	0	0	0	0	0	0	0	0	0	0	0
ENSG00000285604	0	0	0	0	0	0	0	0	0	0	0	0
ENSG00000294285	0	0	0	0	0	0	0	0	0	0	0	0
ENSG00000301863	0	0	0	0	0	0	0	0	0	0	0	0
MIR7846	0	0	0	0	0	0	0	0	0	0	0	0
TNFRSF1B	3	2	0	2	0	2	11	4	12	7	9	16
ENSG00000296888	0	0	0	0	0	0	0	0	0	0	0	0
MIR4632	0	0	0	0	0	0	0	0	0	0	0	0
ENSG00000297053	0	0	0	0	0	0	0	0	0	0	0	0
RPL10P17	0	0	0	0	0	0	0	0	0	0	0	0
SNORA70	0	0	0	0	0	0	0	0	0	0	0	0
VPS13D	66	85	47	48	60	142	99	116	95	65	105	144
ENSG00000295309	0	0	0	0	0	0	0	0	0	0	0	0
SNORA59A	0	0	0	0	0	0	0	0	0	0	0	0
LINC02766	0	0	1	0	0	1	0	0	0	0	0	1
ENSG00000309694	0	0	0	0	0	0	0	0	0	0	0	0
DHRS3	4	19	6	5	4	12	8	31	3	10	15	17
RNU6ATAC18P	0	0	0	0	0	0	0	0	0	0	0	0
MIR6730	0	0	0	0	0	0	0	0	0	0	0	0
ENSG00000305650	0	0	0	0	0	0	0	0	0	0	0	0
ENSG00000288927	0	0	0	0	0	0	0	0	0	0	0	0
AADACL4	0	0	0	0	0	0	0	0	0	0	0	0
ENSG00000226166	0	0	0	0	0	0	0	0	0	0	0	0
AADACL3	0	0	0	0	0	0	0	0	0	0	0	0
CFAP107	0	0	0	0	0	0	0	0	0	0	0	0
PRAMEF12	0	0	0	0	0	0	0	0	0	0	0	0
PRAMEF1	0	0	0	0	0	0	0	0	0	0	0	0
LINC01784	0	0	0	0	0	0	0	0	0	0	0	0
PRAMEF11	0	0	0	0	0	0	0	0	0	0	0	0
PRAMEF30P	0	0	0	0	0	0	0	0	0	0	0	0
HNRNPCL1	0	0	0	0	0	0	0	0	0	0	0	0
PRAMEF2	0	0	0	0	0	0	0	0	0	0	0	0
PRAMEF4	0	0	0	0	0	0	0	0	0	0	0	0
ENSG00000296105	0	0	0	0	0	0	0	0	0	0	0	0
PRAMEF10	0	0	0	0	0	0	0	0	0	0	0	0
PRAMEF7	0	0	0	0	0	0	0	0	0	0	0	0
RNU6-1072P	0	0	0	0	0	0	0	0	0	0	0	0
PRAMEF29P	0	0	0	0	0	0	0	0	0	0	0	0
PRAMEF6	0	0	0	0	0	0	0	0	0	0	0	0
PRAMEF28P	0	0	0	0	0	0	0	0	0	0	0	0
PRAMEF27	0	0	0	0	0	0	0	0	0	0	0	0
HNRNPCL3	0	0	0	0	0	0	0	0	0	0	0	1
PRAMEF25	0	0	0	0	0	0	0	0	0	0	0	0
PRAMEF34P	0	0	0	0	0	0	0	0	0	0	0	0
PRAMEF35P	0	0	0	0	0	0	0	0	0	0	0	0
HNRNPCL2	0	0	0	0	0	0	0	0	0	0	0	0
PRAMEF36P	0	0	0	0	0	0	0	0	0	0	0	0
PRAMEF36P	0	0	0	0	0	0	0	0	0	0	0	0
ENSG00000297821	0	0	0	0	0	0	0	0	0	0	0	0
ENSG00000233336	0	0	0	0	0	0	0	0	0	0	0	0
PRAMEF26	0	0	0	0	0	0	0	0	0	0	0	0
HNRNPCL4	0	0	0	0	0	0	0	0	0	0	0	0
PRAMEF9	0	0	0	0	0	0	0	0	0	0	0	0
PRAMEF13	0	0	0	0	0	0	0	0	0	0	0	0
PRAMEF18	0	0	0	0	0	0	0	0	0	0	0	0
ENSG00000295394	0	0	0	0	0	0	0	0	0	0	0	0
PRAMEF31P	0	0	0	0	0	0	0	0	0	0	0	0
PRAMEF5	0	0	0	0	0	0	0	0	0	0	0	0
PRAMEF32P	0	0	0	0	0	0	0	0	0	0	0	0
RNU6-771P	0	0	0	0	0	0	0	0	0	0	0	0
PRAMEF8	0	0	0	0	0	0	0	0	0	0	0	0
PRAMEF33	0	0	0	0	0	0	0	0	0	0	0	0
PRAMEF15	0	0	0	0	0	0	0	0	0	0	0	0
ENSG00000228229	0	0	0	0	0	0	0	0	0	0	0	0
PRAMEF14	0	0	0	0	0	0	0	0	0	0	0	0
PRAMEF19	0	0	0	0	0	0	0	0	0	0	0	0
PRAMEF17	0	0	0	0	0	0	0	0	0	0	0	0
PRAMEF20	0	0	0	0	0	0	0	0	0	0	0	0
ENSG00000307992	0	0	0	0	0	0	0	0	0	0	0	0
ENSG00000295011	0	0	0	0	0	0	0	0	0	0	0	0
LRRC38	0	0	0	0	0	0	1	0	0	0	0	0
ENSG00000301663	0	0	0	0	0	0	0	0	0	0	0	0
ENSG00000259961	0	0	0	0	0	0	0	0	0	0	0	0
BRWD1P1	0	0	0	0	0	0	0	0	0	0	2	0
PDPN	69	103	68	44	35	91	136	66	106	53	88	162
RNA5SP41	0	0	0	0	0	0	0	0	0	0	0	0
ENSG00000237445	0	0	0	0	0	0	0	0	0	0	0	0
ENSG00000295237	0	0	0	0	0	0	0	0	0	0	0	0
ENSG00000253085	0	0	0	0	0	0	0	0	0	0	0	0
PRDM2	54	73	67	51	69	104	115	104	118	98	118	150
ENSG00000289380	9	4	6	5	5	4	4	2	0	12	4	12
ENSG00000304226	0	0	0	0	0	1	0	0	0	0	0	0
KAZN	4	18	9	16	13	27	25	7	16	10	18	45
RNU6-1265P	0	0	0	0	0	0	0	0	0	0	0	0
ENSG00000231606	0	0	0	0	0	0	0	0	0	0	0	0
KAZN-AS1	0	0	0	0	0	0	0	0	0	0	0	0
ENSG00000302124	0	0	0	0	0	0	0	0	0	0	0	0
TBCAP2	1	0	0	0	0	0	0	0	0	0	0	0
ENSG00000287756	0	0	0	0	0	0	0	0	0	0	0	0
ENSG00000294214	0	0	0	0	0	0	0	0	0	0	0	0
ENSG00000294586	0	0	0	0	0	0	0	0	0	0	0	3
ENSG00000293964	0	0	0	0	0	0	0	1	0	0	0	1
TMEM51-AS1	1	1	0	0	0	0	4	0	0	1	16	4
ENSG00000310342	0	0	0	0	0	0	0	0	0	0	0	0
TMEM51	35	25	24	17	18	19	50	14	18	20	20	84
TMEM51-AS2	0	0	0	0	0	0	0	0	0	0	0	0
MFFP1	0	0	0	0	0	0	1	0	0	0	0	0
ZBTB2P1	0	0	0	0	0	0	0	0	0	0	0	0
FHAD1	0	0	0	0	0	0	0	0	0	0	0	0
EFHD2-AS1	0	0	0	0	0	0	0	0	0	0	0	4
FHAD1-AS1	0	2	0	0	0	1	0	0	0	0	0	0
ENSG00000236045	0	0	0	0	0	0	0	0	0	0	0	0
EFHD2	71	157	68	101	92	155	160	108	60	126	195	185
CTRC	0	0	0	0	0	0	2	0	0	0	0	2
CELA2A	0	0	0	0	0	0	1	0	0	0	0	0
CELA2B	0	0	0	0	0	0	0	0	0	0	0	0
CASP9	15	9	14	12	10	20	10	11	2	21	16	34
DNAJC16	11	40	27	23	31	53	60	28	32	38	42	63
SCARNA21B	0	0	0	0	0	0	0	0	0	0	0	0
ENSG00000272510	0	0	1	1	2	0	3	0	8	2	1	0
AGMAT	19	33	20	8	4	49	24	10	27	15	13	25
ENSG00000237301	0	0	1	0	0	0	0	0	0	0	0	0
CHCHD2P6	0	1	0	4	1	1	7	0	0	1	2	2
RNU7-179P	0	0	0	0	0	0	0	0	0	0	0	0
ENSG00000294489	0	0	0	0	0	0	0	0	0	0	1	0
CD24P1	0	0	0	0	0	0	0	0	0	0	0	0
DDI2	121	185	132	92	75	200	194	158	130	169	165	242
RSC1A1	0	0	0	0	0	0	0	0	0	0	0	0
ENSG00000271742	0	0	0	0	0	0	0	0	0	0	0	0
PLEKHM2	35	94	74	55	19	90	94	54	37	57	53	105
ENSG00000237938	0	0	0	0	0	1	0	0	0	0	0	1
SLC25A34	1	7	1	3	0	0	2	0	0	5	2	0
SLC25A34-AS1	0	0	0	0	0	0	0	0	0	0	0	0
TMEM82	0	0	0	0	0	0	0	0	0	0	0	0
ENSG00000297277	3	2	0	1	0	4	4	4	5	0	1	13
FBLIM1	38	87	37	50	29	85	98	48	58	48	77	106
SPEN-AS1	30	60	22	21	18	23	41	43	47	22	20	41
RPL12P14	1	1	2	2	0	8	3	5	0	0	0	0
UQCRHL	119	309	104	89	65	258	449	221	187	232	499	411
ENSG00000178715	5	15	2	10	6	8	17	1	6	9	15	12
SPEN	48	134	92	65	49	196	107	96	128	97	114	119
ENSG00000270620	0	0	0	0	0	0	0	0	0	0	0	0
ZBTB17	15	30	6	16	8	21	12	6	5	9	14	27
ENSG00000234607	0	0	0	0	0	0	0	0	0	0	0	0
ENSG00000231353	0	0	0	0	0	0	0	0	0	0	0	0
ENSG00000275503	0	0	0	0	0	0	0	0	0	0	0	0
TBC1D3P6	0	0	0	0	0	0	0	0	0	0	0	0
SRARP	0	0	0	0	0	0	0	0	0	0	1	0
ENSG00000233078	0	0	0	0	0	0	0	0	0	0	0	0
HSPB7	0	0	0	0	0	0	0	0	0	0	0	0
CLCNKA	0	0	0	0	0	0	0	0	0	0	0	0
ENSG00000307216	0	0	0	0	0	0	0	0	0	0	0	0
FAM131C2P	0	0	0	0	0	0	0	0	0	0	0	0
CLCNKB	0	3	4	4	6	4	2	1	4	2	1	3
FAM131C	0	0	0	1	0	0	2	0	0	0	0	3
EPHA2	41	56	44	21	52	69	59	55	79	93	73	98
EPHA2-AS1	6	4	4	3	4	4	9	21	8	6	12	16
ENSG00000297531	0	0	0	0	0	0	0	0	0	0	0	0
ARHGEF19	92	118	82	123	134	222	206	146	108	158	127	180
ENSG00000291077	7	27	4	4	10	2	11	16	2	0	6	9
ANO7L1	0	0	0	0	0	0	0	0	0	0	0	0
ENSG00000288398	16	18	14	6	15	28	15	15	2	3	15	38
CPLANE2	0	5	0	0	0	1	2	3	5	2	3	3
ENSG00000293791	0	1	0	0	0	0	0	0	1	0	0	0
MT1XP1	0	0	0	0	0	0	0	0	0	0	0	0
FBXO42	28	68	43	38	44	79	97	62	42	69	79	110
SZRD1	75	104	104	120	83	155	147	42	56	72	88	173
RPL22P3	0	1	0	0	0	0	0	0	0	1	0	0
SPATA21	0	0	0	0	0	0	0	7	0	2	1	1
NECAP2	72	77	46	42	51	119	137	108	42	85	99	115
CROCCP3	11	9	12	10	1	12	6	9	7	15	13	16
LINC01772	3	0	1	1	0	7	4	1	0	1	0	1
CROCCP3	0	0	0	0	0	0	0	0	0	0	0	0
ENSG00000306228	1	0	1	0	0	0	1	0	0	0	0	0
RNU1-1	0	0	0	0	0	0	0	0	0	0	0	0
ENSG00000224174	6	10	5	7	3	9	13	2	1	5	17	6
LINC01783	0	0	0	0	0	0	1	0	0	0	0	0
RNU1-6P	0	0	0	0	0	0	0	0	0	0	0	0
ENSG00000298308	0	0	0	0	0	0	0	0	0	0	0	0
PDE4DIPP8	0	0	0	0	0	0	0	0	0	0	0	0
NBPF1	11	4	8	4	3	8	11	5	26	14	24	25
ENSG00000271732	0	0	0	0	0	0	0	0	0	0	0	1
ENSG00000291072	38	181	33	53	62	76	97	61	28	71	48	129
CROCCP2	0	0	0	0	0	0	0	0	0	0	0	0
ENSG00000283773	0	0	0	0	0	0	0	0	0	0	0	0
ENSG00000293920	0	0	0	0	0	0	0	0	0	0	0	0
ENSG00000293901	0	0	0	0	0	0	0	0	0	0	0	0
MST1P2	8	1	12	3	11	14	6	2	4	2	9	11
ENSG00000282143	0	0	0	0	0	0	0	0	0	0	0	0
RNU1-3	0	0	0	0	0	0	0	0	0	0	0	0
ENSG00000280114	0	0	0	0	0	0	0	0	0	0	0	0
ENSG00000290849	25	15	29	20	14	33	40	14	19	38	38	37
EIF1AXP1	0	0	0	0	0	0	0	0	0	0	0	0
ENSG00000296694	0	0	0	0	0	0	0	0	0	0	0	1
ESPNP	0	0	0	0	0	0	0	0	0	0	0	0
ENSG00000279151	0	0	0	0	0	0	0	0	0	0	0	0
ENSG00000293526	0	0	0	0	0	0	0	0	0	0	0	0
ENSG00000282740	0	0	0	0	0	0	0	0	0	0	0	0
CROCC	38	44	23	47	35	128	47	25	30	42	62	62
ENSG00000290850	1	2	5	1	0	9	0	1	0	0	0	4
RNU1-4	0	0	0	0	0	0	0	0	0	0	0	0
CROCCP4	0	0	0	0	0	0	0	0	0	0	0	0
ENSG00000290851	4	1	4	3	0	1	0	2	0	0	1	1
MST1L	0	0	0	0	0	0	0	0	0	0	0	0
ENSG00000223643	0	0	0	0	0	0	0	0	0	0	0	0
PDE4DIPP9	0	0	0	0	0	0	0	0	0	0	0	0
MIR3675	0	0	0	0	0	0	0	0	0	0	0	0
ENSG00000302843	4	0	0	0	0	0	0	0	0	0	0	0
LINC03126	0	0	0	0	0	0	0	0	0	0	0	0
RNU1-5P	0	0	0	0	0	0	0	0	0	0	0	0
ENSG00000238142	9	19	13	20	8	27	41	47	14	32	35	44
ENSG00000235241	0	0	0	0	0	0	0	0	0	0	0	0
RNU1-2	0	0	0	0	0	0	0	0	0	0	0	0
ENSG00000272426	0	0	0	1	0	0	0	0	0	0	0	0
ENSG00000290122	0	0	0	0	0	0	0	0	0	0	0	0
MFAP2	0	0	0	0	0	0	0	0	0	0	0	1
ENSG00000286898	0	0	0	0	0	0	0	0	0	0	0	2
ENSG00000226526	0	0	0	0	0	0	0	0	0	0	0	0
ATP13A2	33	81	20	23	18	33	69	31	11	30	13	98
ENSG00000288636	0	0	0	0	0	0	0	0	0	0	0	0
SDHB	68	72	91	53	72	151	211	122	153	213	163	209
PADI2	39	48	23	46	27	81	48	20	36	47	26	54
LINC02783	0	1	0	0	0	0	1	0	0	0	3	0
ENSG00000282843	0	0	0	0	0	0	0	0	0	0	0	0
PADI1	1	5	2	3	0	7	4	3	1	11	0	5
PADI3	17	13	7	6	5	16	4	1	2	13	8	20
MIR3972	0	0	0	0	1	0	0	0	0	0	0	0
PADI4	0	2	0	0	0	0	0	0	0	0	0	1
PADI6	0	0	0	0	0	0	0	0	0	0	0	0
RCC2-AS1	3	1	2	0	4	5	1	2	2	2	8	6
RCC2	605	657	500	423	497	887	1008	1159	909	1212	1069	1359
ENSG00000308620	0	0	0	0	0	0	0	0	0	0	0	0
ENSG00000290096	1	6	1	1	2	3	9	0	0	2	2	3
ENSG00000307703	0	0	0	0	0	0	0	0	0	0	0	0
ENSG00000306620	0	0	0	0	0	0	0	0	0	0	0	0
ARHGEF10L	14	33	30	23	23	57	54	41	72	85	138	70
ENSG00000302710	0	0	0	0	0	0	0	0	0	0	0	0
LINC02810	0	0	0	0	0	0	0	0	0	0	0	0
ACTL8	0	0	0	0	1	0	0	0	0	0	0	0
ENSG00000296176	0	0	0	0	0	0	0	0	0	0	0	0
ENSG00000296161	0	0	0	0	0	0	0	0	0	0	0	0
ENSG00000284653	0	0	0	0	0	0	0	0	0	0	0	0
ENSG00000302372	0	0	0	0	0	0	0	0	0	0	0	0
LINC01654	0	0	0	0	0	0	0	0	0	0	0	0
IGSF21	0	0	0	0	0	0	0	0	0	0	0	0
ENSG00000280222	0	0	0	0	0	0	0	0	0	0	0	0
ENSG00000293810	0	0	0	0	0	0	0	0	0	0	0	0
IGSF21-AS1	0	0	0	0	0	0	0	0	0	0	0	0
ENSG00000293766	0	0	0	0	0	0	0	0	0	0	0	0
ENSG00000225387	0	0	0	0	0	0	0	0	0	0	0	0
ENSG00000294535	0	0	0	0	0	0	0	0	0	0	0	0
KLHDC7A	0	0	0	0	0	0	0	2	0	0	1	8
DYNLL1P3	0	0	0	0	0	0	0	0	0	0	0	0
ENSG00000225478	0	0	0	0	0	0	0	0	0	0	0	0
ENSG00000300147	0	0	0	0	0	0	0	0	0	1	1	0
PAX7	68	75	74	28	52	41	92	75	79	58	58	91
ENSG00000308985	0	0	1	0	2	6	3	0	0	0	1	0
TAS1R2	0	0	0	0	0	0	0	0	0	0	0	0
ALDH4A1	31	59	24	39	17	41	29	5	8	9	16	30
MIR4695	0	0	0	0	0	0	0	0	0	0	0	0
MIR1290	0	0	0	0	0	0	0	0	0	0	0	0
ENSG00000310349	0	1	0	0	0	0	0	0	0	0	0	0
IFFO2	65	80	81	57	38	98	113	84	113	70	62	112
ENSG00000295712	0	0	0	0	0	0	0	0	0	0	0	0
ENSG00000308389	0	0	0	0	0	0	0	0	0	0	0	0
ENSG00000307102	0	0	0	0	0	0	0	0	0	0	0	0
ENSG00000272084	2	0	0	0	0	0	2	0	0	0	0	0
UBR4	49	95	29	55	46	45	69	50	30	46	112	58
EMC1-AS1	11	19	14	10	14	16	58	6	21	23	17	37
EMC1	70	100	46	46	29	108	78	57	73	102	117	167
ENSG00000309633	0	2	0	0	0	3	1	0	0	1	7	0
MRTO4	210	423	196	179	143	316	324	291	237	275	244	437
ENSG00000286064	0	0	0	0	0	0	0	0	0	0	0	0
AKR7L	36	36	17	34	11	20	27	8	44	10	35	30
AKR7A3	6	13	3	8	4	16	7	4	1	11	9	13
ENSG00000270728	1	3	2	1	0	0	0	0	0	0	0	0
ENSG00000308073	0	0	0	0	0	0	0	0	0	0	0	0
AKR7A2	44	155	26	33	32	77	107	45	76	69	62	115
RNU6-1099P	0	3	8	3	4	7	9	0	2	9	0	2
SLC66A1	60	77	37	40	47	86	52	40	71	54	33	86
CAPZB	177	345	220	213	188	418	474	293	224	397	248	472
ENSG00000306364	0	0	0	0	0	0	0	0	0	0	0	0
RN7SL277P	0	0	0	0	0	0	0	0	0	0	0	0
ENSG00000306329	0	0	2	0	1	1	0	0	0	0	0	0
MICOS10	35	31	25	30	33	36	83	44	40	38	37	90
ENSG00000306287	0	0	0	0	0	0	0	0	0	0	0	0
RNU4-28P	0	0	0	0	0	1	0	0	0	0	0	0
MICOS10-DT	0	0	0	0	0	0	0	0	0	0	0	0
NBL1	39	319	64	65	39	99	113	85	36	36	82	184
MICOS10-NBL1	0	0	0	0	0	0	0	0	0	0	0	0
ENSG00000226396	764	4395	960	1233	712	1389	2127	1128	824	944	1526	1885
ENSG00000306350	0	0	0	0	0	0	0	0	0	0	0	0
HTR6	3	0	0	0	0	0	0	0	0	0	0	0
TMCO4	15	17	12	16	6	40	36	42	60	32	31	33
RNF186	0	1	0	0	0	0	2	0	0	0	4	0
RNF186-AS1	14	4	3	2	6	0	11	1	7	7	2	15
OTUD3	10	10	4	5	7	38	18	8	6	11	11	25
ENSG00000308515	0	0	1	0	0	0	0	0	0	0	0	0
PLA2G2E	0	0	0	0	0	0	0	0	0	0	0	0
RN7SL304P	0	0	0	0	0	0	0	0	0	0	0	0
PLA2G2A	0	0	0	0	0	0	0	0	0	0	0	0
ENSG00000297402	0	0	0	0	0	0	0	0	0	0	0	0
PLA2G5	0	0	0	0	0	0	0	0	0	0	0	0
PLA2G2D	0	1	0	0	0	0	0	0	0	0	0	0
ENSG00000307383	0	0	0	0	0	0	1	0	0	0	1	0
PLA2G2F	0	5	7	4	0	1	6	9	1	3	10	3
ENSG00000227066	0	0	0	0	0	0	0	0	0	0	0	0
PLA2G2C	0	2	0	0	0	0	9	2	1	0	2	2
UBXN10	11	4	9	4	8	15	8	2	2	12	9	2
LINC01757	0	0	0	0	0	0	0	0	0	0	0	0
ENSG00000284710	0	0	0	0	0	0	0	0	0	0	0	0
VWA5B1	0	0	0	0	0	0	0	0	0	0	0	0
ENSG00000226664	0	0	0	0	0	0	0	0	0	0	0	0
ENSG00000304627	0	0	0	0	0	0	0	0	0	0	0	0
LINC01141	0	0	0	0	0	0	0	0	0	0	0	0
ENSG00000226487	0	0	0	0	0	0	0	0	0	0	0	0
ENSG00000284641	0	0	0	0	0	0	0	0	0	0	0	0
ENSG00000284743	0	0	0	0	0	0	0	0	0	0	0	0
ENSG00000296909	0	0	0	0	0	0	0	1	0	0	0	0
CAMK2N1	40	67	34	46	26	66	74	94	43	111	103	86
ENSG00000289402	0	0	0	0	0	0	0	0	0	0	0	0
MUL1	16	95	33	19	19	38	43	18	36	12	28	23
RPS4XP4	0	0	0	0	0	0	1	0	0	0	0	0
FAM43B	0	2	0	0	0	0	0	0	0	0	0	0
CDA	11	41	11	18	18	31	38	13	11	3	32	30
PINK1	105	121	41	54	53	83	143	105	68	100	130	197
MIR6084	0	0	0	0	0	0	0	0	0	0	0	0
PINK1-AS	1	3	0	0	0	1	3	2	1	0	0	7
DDOST	37	45	23	62	40	71	96	71	45	78	65	82
ENSG00000296887	0	0	0	0	0	0	0	0	0	0	0	0
KIF17	0	0	0	0	1	5	0	0	0	0	0	2
ENSG00000235432	0	0	0	0	0	0	0	0	0	0	0	0
SH2D5	3	9	5	3	8	22	9	2	2	1	8	2
ENSG00000298940	0	0	0	0	0	0	0	0	0	0	0	0
ENSG00000233069	0	0	0	0	0	0	0	0	0	0	0	0
HP1BP3	145	239	141	145	193	321	304	252	229	333	327	461
EIF4G3	129	136	178	136	155	305	201	168	155	148	197	232
RNU7-200P	0	0	0	0	0	0	0	0	0	0	0	0
MIR1256	0	0	0	0	0	0	0	0	0	0	0	0
RPS15AP6	1	2	3	4	0	1	0	0	0	2	0	0
ENSG00000236073	0	0	0	0	0	0	0	0	0	0	0	0
HSPE1P27	0	0	0	0	0	0	0	0	0	0	0	0
ENSG00000287192	0	0	1	0	0	0	0	0	0	0	0	0
ECE1	61	173	82	94	63	157	162	101	68	67	86	143
ENSG00000236936	0	0	0	0	0	0	0	0	0	0	0	0
ECE1-AS1	0	0	0	0	0	0	2	0	0	0	0	0
ENSG00000296859	0	0	0	1	0	1	4	2	0	2	2	0
PPP1R11P1	0	0	1	0	0	0	0	0	0	0	0	0
PDE4DIPP10	0	0	0	0	0	0	0	0	0	0	0	0
ENSG00000236009	0	0	0	0	0	0	0	0	0	0	0	0
NBPF2P	0	0	0	0	0	0	0	0	0	0	0	0
HS6ST1P1	0	0	0	0	0	0	0	0	0	0	0	0
CROCCP5	0	0	0	0	0	0	0	0	0	0	0	0
ENSG00000295832	0	0	0	0	0	0	0	0	0	0	0	0
NBPF3	21	27	20	8	9	46	36	10	40	33	63	63
PFN1P10	0	0	0	0	0	0	0	0	0	0	0	0
ALPL	14	15	13	12	6	21	13	4	4	18	6	21
ENSG00000298372	0	0	0	0	0	0	0	0	0	0	0	0
ENSG00000289715	0	0	0	0	0	0	0	0	0	0	0	0
ENSG00000305564	0	0	0	0	0	0	0	0	0	0	0	0
LINC02596	0	0	0	0	0	0	0	0	0	0	0	0
RAP1GAP	3	0	0	1	1	2	2	0	2	1	4	0
USP48	133	195	162	144	169	259	297	237	160	174	225	333
ENSG00000231978	0	0	0	0	0	0	0	0	0	0	0	0
LDLRAD2	1	4	1	2	0	0	0	0	1	1	3	4
HSPG2	235	528	176	239	167	409	313	259	203	263	237	587
ENSG00000305448	0	0	0	0	0	0	0	0	0	0	0	0
RPL21P29	0	0	0	0	0	0	0	1	1	0	0	0
ENSG00000293453	0	0	0	0	0	0	0	0	0	0	0	0
ENSG00000283234	0	0	0	0	0	0	0	0	0	0	0	0
CELA3B	0	0	0	1	0	0	0	1	0	0	0	0
ENSG00000285959	0	0	0	0	0	0	0	0	0	0	0	0
RN7SL386P	0	0	0	0	0	0	0	0	0	0	0	0
RNU6-1022P	0	0	0	0	0	0	0	0	0	0	0	0
CELA3A	0	0	0	0	0	0	1	0	0	0	0	0
RN7SL186P	0	0	0	0	0	0	0	0	0	0	0	0
RNU6-776P	0	0	0	0	0	0	0	0	0	0	0	0
LINC01635	0	0	0	0	0	0	1	0	0	0	0	0
LINC00339	12	15	12	16	5	36	17	31	18	12	24	35
ENSG00000289694	0	0	0	0	0	0	0	0	0	0	0	0
CDC42-AS1	4	2	3	5	9	1	11	3	2	9	8	1
ENSG00000285794	0	0	0	0	0	0	0	0	0	0	0	0
CDC42	28	54	40	34	60	43	46	50	26	50	86	65
CDC42-IT1	0	0	0	0	0	0	0	0	0	0	0	0
MPHOSPH6P1	0	0	0	0	0	0	0	0	0	0	0	0
ENSG00000305135	0	0	0	0	0	0	0	0	0	0	0	0
WNT4	24	35	6	7	4	17	10	12	5	6	26	14
ENSG00000305152	0	0	0	0	0	0	0	0	0	0	0	0
ENSG00000285873	0	2	0	4	0	2	0	1	0	0	8	1
ENSG00000294752	0	2	0	0	0	0	0	0	0	0	0	0
MIR4418	0	0	0	0	0	0	0	0	0	0	0	0
ENSG00000294164	0	0	0	0	0	0	0	0	0	0	0	0
ENSG00000302675	0	0	0	0	0	0	0	0	0	0	0	0
PPIAP34	0	0	0	0	0	0	0	0	0	0	0	0
ENSG00000279625	0	0	0	0	0	0	0	0	0	0	0	0
ENSG00000299881	0	0	0	0	0	0	0	0	0	0	0	0
ZBTB40	24	80	19	27	39	71	65	53	69	58	90	81
ENSG00000302246	0	0	0	0	0	0	0	0	0	1	0	0
ZBTB40-IT1	0	0	0	0	0	0	0	0	0	0	0	0
EPHA8	2	0	3	0	0	0	0	0	0	0	0	0
MIR6127	0	0	0	0	0	0	0	0	0	0	0	0
C1QA	0	0	0	0	0	0	0	0	0	0	0	0
ENSG00000289692	0	0	0	0	0	0	0	0	0	0	0	0
C1QC	0	0	0	0	0	0	0	0	0	0	0	0
ENSG00000308848	0	0	0	0	0	0	0	0	0	0	0	0
C1QB	0	0	0	0	0	0	0	0	0	0	0	0
EPHB2	19	46	22	28	24	66	29	60	56	26	42	70
MIR4684	0	0	0	0	0	0	0	0	0	0	0	0
ENSG00000225952	0	0	0	0	0	0	0	0	0	0	0	0
MIR4253	0	0	0	0	0	0	0	0	0	0	0	0
LACTBL1	0	0	0	0	0	0	0	0	0	0	0	0
ENSG00000297948	0	0	0	0	0	0	0	0	0	0	0	0
TEX46	1	7	4	2	2	5	3	3	1	2	3	5
KDM1A	88	159	102	101	88	155	221	151	164	205	186	221
ENSG00000240553	0	0	0	0	0	0	0	0	0	0	0	0
MIR3115	0	0	0	0	0	0	0	0	0	0	0	0
ENSG00000266802	22	22	7	9	4	32	22	11	9	33	10	19
LUZP1	86	114	73	60	46	98	128	163	85	136	135	221
ENSG00000293565	0	0	0	0	0	0	0	0	0	0	0	0
ENSG00000229010	0	0	0	0	0	0	0	0	0	0	0	0
RNU6-514P	0	0	1	0	0	0	1	0	0	0	0	1
RNU6-135P	0	0	0	0	0	0	0	0	0	0	0	0
ENSG00000289014	0	0	0	0	0	0	0	0	0	0	0	0
HTR1D	0	1	0	3	1	1	0	0	0	0	2	2
ENSG00000304077	0	0	0	0	0	0	0	0	0	0	0	0
RPL29P6	0	0	0	0	0	0	0	0	0	0	0	0
ENSG00000302918	0	0	0	0	0	0	0	0	0	0	0	0
LINC01355	28	68	41	25	28	91	33	43	34	50	51	48
ENSG00000284726	0	0	1	0	0	0	0	0	0	0	0	0
HNRNPR	207	336	208	212	225	397	464	342	344	401	448	576
ZNF436	36	38	24	16	19	67	39	54	12	51	38	60
ZNF436-AS1	16	41	11	10	23	46	23	16	13	30	21	27
Y_RNA	0	0	0	0	0	0	0	0	0	0	0	0
ENSG00000271420	0	0	0	0	0	0	0	0	0	0	0	0
TCEA3	15	44	22	8	20	20	20	3	0	5	8	14
ENSG00000232482	0	0	0	0	0	0	0	0	0	0	0	0
ENSG00000295946	0	0	0	0	0	0	0	0	0	0	0	0
ASAP3	23	74	25	23	7	74	26	30	18	31	43	39
E2F2	31	32	15	26	13	27	36	31	11	26	24	65
ENSG00000307540	0	0	4	0	0	0	0	0	0	0	0	0
ENSG00000307580	0	0	0	0	0	0	0	0	0	0	0	0
ENSG00000235052	2	3	0	1	0	5	1	0	0	0	3	0
ID3	23	58	23	38	29	69	58	18	33	60	91	94
ENSG00000307609	0	0	0	0	0	0	1	0	1	0	6	0
ENSG00000285802	2	1	0	0	0	0	2	0	0	0	1	0
MDS2	0	0	0	0	0	0	0	0	0	0	0	0
EEF1A1P48	0	0	0	0	0	0	0	0	0	0	0	0
ENSG00000304075	0	0	0	0	0	0	0	0	0	0	0	0
RPL11	1359	2279	1051	1049	1022	1458	2319	1710	1620	1531	1721	3251
ELOA-AS1	19	19	11	5	6	17	19	11	30	25	43	40
ELOA	126	189	140	123	108	219	222	182	231	156	173	235
PITHD1	56	114	45	50	76	81	88	66	56	115	132	127
ENSG00000289835	0	0	0	0	0	0	0	0	0	0	0	0
LYPLA2	107	228	102	97	84	181	127	85	75	110	100	214
GALE	55	101	85	66	63	91	88	95	43	62	57	103
HMGCL	18	54	20	32	12	36	50	11	26	19	23	39
FUCA1	48	69	51	44	25	89	91	75	83	101	84	143
CNR2	0	1	0	0	0	0	0	0	0	0	0	0
BTBD6P1	0	0	0	0	0	0	0	0	0	0	0	0
ENSG00000232557	0	0	0	0	0	0	0	0	0	0	0	0
MIR378F	0	0	0	0	0	0	0	0	0	0	0	0
ENSG00000299163	0	0	0	0	0	0	0	0	0	0	0	0
H3P1	0	0	0	0	0	0	0	0	0	0	0	0
PNRC2	90	128	102	93	101	270	178	125	179	201	163	238
SRSF10	399	429	289	343	313	567	523	519	473	586	423	616
ENSG00000225315	0	0	0	0	0	0	1	0	0	0	1	0
RPL36P5	1	1	1	0	3	11	14	0	3	0	1	5
MYOM3	1	12	2	9	1	12	15	16	8	15	13	10
MYOM3-AS1	0	0	0	0	0	0	0	0	0	0	0	0
IL22RA1	12	1	1	2	6	6	4	1	5	0	1	5
IFNLR1	6	7	13	7	19	21	15	3	2	9	23	35
GRHL3	7	26	3	10	3	7	6	3	6	4	5	0
LINC02800	0	0	0	0	0	0	0	0	0	0	0	0
ENSG00000309961	0	0	0	0	0	0	0	0	0	0	0	0
GRHL3-AS1	0	0	0	0	0	0	0	0	0	0	0	0
STPG1	13	40	21	18	15	42	32	9	10	27	10	24
ENSG00000307212	0	1	0	0	5	0	0	0	0	0	0	0
NIPAL3	60	94	50	63	38	96	91	71	123	60	95	166
ENSG00000288982	1	0	0	0	1	0	0	2	1	0	0	1
NCMAP-DT	0	0	0	0	0	1	1	0	1	0	2	3
RCAN3	13	54	25	31	21	33	70	83	64	34	68	81
NCMAP	11	1	1	0	1	2	7	1	0	0	0	0
ENSG00000227312	0	0	0	0	0	0	0	0	0	0	0	0
ENSG00000298126	0	0	0	0	0	0	0	0	0	0	0	0
Y_RNA	0	0	0	0	0	0	0	0	0	0	0	0
SRRM1	81	193	116	98	190	212	175	102	101	159	192	163
ENSG00000307307	1	3	1	0	1	1	0	1	0	0	0	0
ENSG00000284699	0	0	0	0	0	0	0	0	0	0	0	0
ENSG00000307325	0	0	0	0	0	1	0	0	0	0	0	0
CLIC4	139	146	97	112	130	236	295	170	237	163	310	408
RNU6-1208P	0	0	0	0	0	0	0	0	0	0	0	0
ENSG00000293733	0	0	0	0	0	0	0	0	0	0	0	0
RUNX3	49	93	31	31	36	56	46	18	12	37	67	63
MIR6731	0	0	0	0	0	0	0	0	0	0	0	0
RUNX3-AS1	0	0	0	0	0	0	0	0	0	0	0	0
ENSG00000261025	0	0	0	0	0	0	0	0	0	0	0	0
MIR4425	0	0	0	0	0	0	0	0	0	0	0	0
LINC02793	0	0	0	0	0	0	0	0	0	0	0	0
ENSG00000233755	0	0	0	0	1	1	0	0	0	0	0	0
ENSG00000303094	0	0	0	0	0	0	0	0	0	0	0	0
ENSG00000306010	0	0	0	0	0	0	0	0	0	0	0	0
IFITM3P7	0	0	0	0	0	0	0	0	0	0	0	0
ENSG00000307250	0	0	0	0	0	0	0	0	0	0	0	0
ENSG00000231953	0	0	0	0	0	0	0	0	0	0	0	0
SYF2	165	603	228	244	229	394	454	330	262	314	427	582
ENSG00000284657	12	65	33	33	33	60	25	21	5	10	9	27
ENSG00000299599	0	0	0	1	0	1	0	0	0	0	0	1
RSRP1	240	179	188	232	256	581	324	250	323	277	375	453
ENSG00000272432	0	0	0	4	1	0	1	6	0	1	1	0
ENSG00000261349	0	1	0	0	1	1	0	0	0	0	0	0
RHD	0	0	0	0	0	0	0	0	0	0	0	0
ENSG00000309241	0	0	1	1	0	3	0	0	0	0	4	1
SDHDP6	0	0	0	0	0	0	0	0	0	0	0	0
ENSG00000259984	0	0	0	0	0	0	0	0	0	0	0	0
TMEM50A	116	100	109	76	103	192	176	194	97	204	177	245
RHCE	1	0	0	1	9	1	2	1	5	0	1	2
ENSG00000238084	0	0	1	0	0	0	0	0	0	0	0	0
MACO1	107	51	73	62	53	88	108	82	153	84	106	189
LDLRAP1	123	245	158	202	155	383	187	138	114	136	163	324
MAN1C1	1	0	0	1	0	0	1	1	1	1	4	0
ENSG00000233478	0	2	0	0	0	0	2	0	0	0	1	0
SELENON	19	139	56	40	32	48	59	52	21	40	23	91
ENSG00000255054	0	0	0	0	0	0	0	0	0	0	0	0
ENSG00000228172	0	3	2	0	3	8	9	0	0	1	2	3
MTFR1L	103	187	82	127	101	183	197	137	138	100	166	276
ENSG00000272478	0	0	0	0	0	0	0	0	0	0	0	0
AUNIP	19	14	15	7	9	10	14	4	2	3	7	10
ENSG00000236528	0	0	0	0	0	1	0	0	0	2	0	0
PAQR7	11	33	13	29	19	42	29	11	16	29	19	34
Y_RNA	0	0	0	0	6	0	0	0	0	0	0	0
STMN1	629	758	369	467	437	945	1050	729	765	807	888	1473
SNRPFP2	1	0	0	0	0	0	0	0	0	0	0	0
ENSG00000223624	0	0	0	0	0	0	0	0	0	0	0	0
ENSG00000294297	0	0	0	0	0	0	0	0	0	0	0	0
MIR3917	0	0	0	0	0	0	0	0	0	0	0	0
ENSG00000294284	0	0	0	0	0	0	0	0	0	0	0	0
PAFAH2	14	21	16	18	11	35	13	16	18	13	28	33
RNU6-110P	0	0	0	0	0	0	0	0	0	0	0	0
ENSG00000310101	0	0	0	0	0	0	0	0	0	0	0	0
ENSG00000252190	0	0	0	0	0	0	0	0	0	0	0	0
ENSG00000252691	0	0	0	0	0	0	0	0	0	0	0	0
EXTL1	0	0	0	0	1	2	1	0	0	1	0	1
ENSG00000310112	0	1	0	0	0	0	0	0	0	0	0	0
SLC30A2	0	1	0	0	0	0	2	0	0	0	0	0
ENSG00000301481	0	0	0	0	0	0	0	0	0	0	0	0
ENSG00000301509	0	0	0	0	0	0	0	0	0	0	0	0
ENSG00000284309	0	0	0	0	0	0	0	0	0	0	0	0
TRIM63	0	0	0	0	0	0	0	0	0	0	0	0
ENSG00000309383	0	0	0	0	0	0	0	0	0	2	0	0
PDIK1L	15	15	17	12	13	30	36	30	34	5	24	28
ENSG00000309933	0	0	0	0	0	0	0	0	0	0	0	0
FAM110D	7	6	2	3	13	6	11	3	2	3	9	15
C1orf232	0	0	0	0	0	0	0	0	0	0	0	0
ZNF593OS	0	0	1	1	1	1	0	2	0	0	0	3
ZNF593	87	151	124	74	59	108	121	93	68	101	84	205
CNKSR1	12	29	6	16	5	40	46	11	11	21	10	65
ENSG00000302380	0	0	0	0	0	0	0	0	0	0	0	0
CATSPER4	0	2	0	0	1	0	0	1	0	1	0	0
ZPLD2P	0	0	0	0	0	0	0	0	0	0	0	0
ZPLD2P	0	0	2	0	0	1	0	11	10	1	3	1
ENSG00000278572	0	0	0	0	0	0	0	0	0	0	0	0
ENSG00000306815	0	1	1	0	0	0	0	0	0	0	2	0
CEP85	7	16	17	13	11	11	9	5	1	17	26	34
ENSG00000270733	0	0	0	0	0	0	0	0	0	0	0	0
ENSG00000301028	0	0	0	1	0	0	0	1	0	0	0	0
SH3BGRL3	53	346	56	74	60	133	230	92	43	81	58	182
UBXN11	5	34	5	7	3	14	9	3	3	3	12	17
CD52	0	0	0	0	0	0	0	0	0	0	6	0
CRYBG2	12	28	9	21	22	29	10	13	6	32	30	33
ENSG00000225854	0	0	0	0	0	1	0	0	0	0	0	0
ZNF683	0	0	0	1	0	0	0	0	0	0	0	0
LIN28A	0	0	0	0	0	0	0	0	0	0	0	0
DHDDS-AS1	4	1	0	1	7	10	2	0	1	0	0	0
DHDDS	60	108	51	42	49	69	111	98	74	59	95	199
RPL17P9	1	1	2	1	1	1	5	1	2	3	3	3
HMGN2	73	193	60	79	81	179	224	149	121	131	230	173
ENSG00000294798	1	9	1	1	1	1	2	2	1	3	9	2
DPPA2P2	0	0	0	0	0	0	0	0	0	0	0	0
RPS6KA1	81	132	50	57	51	107	78	90	92	45	46	147
MIR1976	0	0	0	0	0	0	0	0	0	0	0	0
RN7SL679P	0	0	0	0	0	0	0	0	0	0	0	0
Y_RNA	0	0	0	0	0	0	0	0	0	0	0	0
RNU7-29P	0	0	0	0	0	0	0	0	0	0	0	0
ENSG00000289452	0	0	0	0	0	0	0	0	0	0	0	0
ENSG00000299831	0	0	0	0	0	0	0	7	0	0	0	0
ENSG00000299868	0	0	0	0	0	0	0	0	0	0	0	0
ENSG00000229247	0	0	0	0	0	0	0	0	0	0	0	0
ENSG00000238316	0	0	0	0	0	0	0	0	0	0	0	0
ENSG00000235069	0	0	0	0	0	0	0	0	0	0	0	0
ENSG00000299849	0	0	0	0	0	0	0	0	0	0	0	0
ENSG00000260063	0	8	0	0	0	0	1	1	3	10	0	0
ENSG00000290006	0	0	0	0	0	0	0	0	0	0	0	0
ARID1A	110	142	83	82	113	374	282	159	137	107	156	229
ENSG00000303544	0	1	0	0	0	0	1	0	1	0	1	0
PIGV	19	43	24	23	20	68	41	22	32	12	24	86
RN7SL165P	0	0	0	0	0	0	0	0	0	0	0	0
ENSG00000287810	0	0	0	0	0	0	0	0	0	0	0	0
ZDHHC18	28	86	43	66	44	56	90	41	33	36	53	55
ENSG00000304862	0	0	0	0	0	0	0	1	0	0	0	0
SFN	470	844	431	492	449	782	549	644	467	642	518	991
ENSG00000309929	0	0	0	0	0	0	0	0	0	0	0	0
GPN2	853	658	619	671	848	1251	1105	1292	1530	1470	922	1864
ENSG00000226698	0	1	0	1	0	2	0	0	0	0	0	3
ENSG00000289554	0	0	0	1	0	2	0	1	0	0	2	5
GPATCH3	24	63	28	32	14	24	42	39	19	28	32	91
NUDC	134	469	178	193	131	219	265	231	137	202	200	422
NR0B2	0	0	0	0	0	0	0	0	0	0	0	0
KDF1	52	58	33	37	31	53	89	46	57	42	33	117
ENSG00000297103	0	0	0	0	0	0	0	0	0	0	0	0
RPL12P13	0	1	0	0	0	0	0	0	0	0	5	1
RPL32P6	0	0	0	0	0	0	0	0	0	0	0	0
OSTCP2	0	0	0	0	0	0	0	0	0	0	0	1
TRNP1	29	40	42	33	35	54	45	70	62	59	43	139
TENT5B	2	7	2	4	1	2	6	4	10	1	0	4
ENSG00000299378	0	0	0	0	0	0	0	0	0	0	0	0
ENSG00000299392	0	0	0	0	0	0	0	0	0	0	0	0
SLC9A1	10	41	23	28	22	78	42	10	26	19	30	37
ENSG00000298936	0	0	0	0	0	0	0	0	0	0	0	0
ENSG00000229985	0	0	0	0	0	0	0	0	0	0	0	0
CHCHD3P3	0	0	0	0	0	0	0	0	0	0	0	0
NPM1P39	0	3	0	1	2	2	5	1	0	3	0	4
SNRPEP7	0	0	0	0	0	0	0	0	0	0	1	0
WDTC1-DT	0	0	0	0	0	0	0	0	0	0	0	0
WDTC1	36	73	42	33	34	50	99	48	40	28	50	182
Y_RNA	0	0	0	0	0	0	0	0	0	0	0	0
ENSG00000243659	0	0	0	0	0	0	1	0	0	0	1	0
TMEM222	55	211	72	76	38	123	92	78	83	125	84	179
RNU6-48P	0	0	0	0	0	0	0	0	0	0	0	0
ACTG1P20	0	0	0	0	0	1	0	0	0	0	0	0
ENSG00000304055	0	0	0	0	0	0	0	0	0	0	0	0
SYTL1	59	323	60	115	72	180	138	103	48	52	83	164
MAP3K6	55	59	25	28	18	81	40	23	8	54	42	71
FCN3	0	0	0	0	0	0	0	0	0	0	0	0
CD164L2	0	2	0	0	1	1	0	2	2	2	1	9
ENSG00000231207	0	0	0	0	0	0	0	0	0	0	0	0
ENSG00000306354	0	0	0	0	0	0	0	0	0	0	0	0
ENSG00000306368	0	0	0	0	0	0	0	0	0	0	0	0
GPR3	1	7	2	5	2	0	2	3	1	7	4	8
WASF2	141	612	191	180	134	267	453	237	183	158	453	491
ENSG00000241169	0	0	0	0	0	0	0	0	0	0	0	0
ENSG00000301155	0	0	0	0	0	0	0	0	0	0	0	0
ENSG00000237429	0	0	0	0	0	0	2	6	4	1	6	2
ENSG00000300499	0	0	0	0	0	0	0	0	0	0	0	0
AHDC1	72	144	86	89	77	166	121	151	141	135	145	162
ENSG00000300470	0	0	0	0	0	0	0	0	0	0	0	0
FGR	0	0	0	0	0	0	0	0	0	0	0	0
ENSG00000301194	0	0	0	0	0	0	0	0	0	0	0	0
ENSG00000310432	2	3	0	0	0	1	2	0	0	1	0	0
ENSG00000235912	0	0	0	0	0	0	0	0	0	0	0	0
LINC02574	0	0	2	0	0	0	1	0	0	0	0	1
IFI6	0	0	3	0	0	1	0	0	2	0	2	0
ENSG00000294734	1465	3751	1791	1929	2894	1011	3438	4290	3914	3922	3071	4875
ENSG00000225886	0	0	0	0	0	0	1	0	0	0	0	0
RNU6-949P	0	0	0	0	0	0	0	0	0	0	0	0
CHMP1AP1	0	0	0	0	0	0	0	0	0	0	0	0
RNU6-424P	0	0	0	0	0	0	0	0	0	0	0	0
ENSG00000287244	0	0	0	0	0	0	0	0	0	0	0	0
FAM76A	18	30	34	20	23	51	53	61	42	50	55	90
ENSG00000231344	46	74	27	19	42	69	122	92	115	96	216	135
RPEP3	0	0	0	0	0	0	0	0	0	0	0	0
STX12	21	26	30	20	18	58	67	28	22	48	71	51
ENSG00000269971	0	0	0	0	0	0	0	0	0	0	0	0
ENSG00000270031	5	2	0	1	1	1	0	0	0	0	0	0
RNU6-1245P	0	0	0	0	0	0	0	0	0	0	0	0
ENSG00000286433	0	0	0	0	0	0	0	0	0	0	0	0
PPP1R8	85	78	45	53	51	101	152	148	119	92	104	163
SCARNA1	0	0	0	0	0	0	0	0	1	1	2	2
ENSG00000309988	0	0	0	0	0	0	0	0	0	0	0	0
THEMIS2	1	1	5	3	1	17	5	2	2	1	2	4
RPA2	33	135	44	22	31	70	88	34	30	46	30	56
SMPDL3B	42	32	25	21	9	34	87	49	45	16	36	172
ENSG00000227050	0	0	0	0	0	0	0	0	0	0	0	0
XKR8	3	15	7	6	5	12	21	8	2	10	4	12
EYA3	15	34	25	34	44	44	74	26	30	48	27	55
ENSG00000238231	0	1	0	0	0	1	0	0	0	0	0	0
RN7SL559P	5	8	1	1	1	5	1	1	2	1	2	9
ENSG00000301359	0	0	0	0	0	2	0	0	0	0	0	0
ENSG00000289576	2	0	2	2	0	2	0	1	1	1	2	1
SPCS2P4	9	7	0	0	1	4	2	1	5	0	1	3
ENSG00000228943	0	0	0	0	0	0	0	0	0	0	0	0
ARL8BP2	0	2	1	0	0	0	0	0	0	0	0	0
RNU6-176P	0	0	0	0	0	0	0	0	0	0	0	0
PTAFR	35	18	17	13	5	31	45	27	29	31	50	57
ENSG00000298310	0	0	0	0	0	0	0	0	0	0	0	0
DNAJC8	47	76	92	83	43	125	158	64	39	76	108	103
ENSG00000290123	0	0	1	0	1	0	1	0	0	0	0	0
ATP5IF1	472	691	440	353	414	814	1022	598	616	602	915	1316
ENSG00000270605	11	9	29	12	30	35	30	5	8	18	21	13
ENSG00000271398	0	0	0	0	0	0	0	0	0	0	0	0
SESN2	31	49	28	71	45	33	41	29	50	31	34	108
MED18	45	93	65	70	70	135	109	120	95	72	103	185
PHACTR4	317	370	214	259	257	420	445	655	390	455	349	541
Y_RNA	0	0	0	0	0	0	0	0	0	0	0	0
DNAJC8P4	5	24	1	0	2	1	3	3	3	7	5	3
RNU6ATAC27P	3	6	2	4	1	3	6	2	1	2	0	1
ENSG00000308327	19	14	5	4	4	5	4	12	11	2	9	13
RCC1	165	196	146	163	168	319	258	215	261	217	189	402
SNHG3	73	94	85	93	70	226	130	92	45	85	105	146
SNORA73A	0	0	0	0	0	0	0	0	0	0	0	0
SNORA73B	0	0	0	0	0	0	0	0	0	0	0	0
PRDX3P2	0	0	0	1	0	0	0	0	0	0	0	0
ENSG00000279443	10	4	6	5	10	1	6	0	2	5	0	7
TRNAU1AP	29	63	85	63	34	131	66	49	47	48	54	126
SNHG12	122	124	114	143	112	487	278	142	87	168	207	301
SNORD99	0	0	0	0	0	0	0	0	0	0	0	0
SNORA61	0	0	0	0	0	0	0	0	0	0	0	0
SNORA44	0	0	0	0	0	0	0	0	0	0	0	0
SNORA16A	0	0	0	0	0	0	0	0	0	0	0	0
SNORA16A	0	0	0	0	0	0	0	0	0	0	0	0
TAF12	58	81	81	46	66	121	103	89	75	100	104	94
RAB42	1	2	0	1	0	2	4	11	3	4	1	15
TAF12-DT	10	6	10	9	6	4	3	1	0	0	2	8
ENSG00000270103	0	0	0	0	0	0	0	0	0	0	0	0
RNU11	0	0	0	0	0	0	0	0	0	0	0	0
GMEB1	23	54	31	27	32	44	47	9	18	18	27	37
ENSG00000252777	0	0	0	0	0	0	0	0	0	0	0	0
ENSG00000289291	0	2	2	0	3	8	1	4	16	1	2	3
YTHDF2	247	236	195	166	243	283	399	291	332	340	264	467
ENSG00000305996	0	0	0	0	0	0	0	0	0	0	0	0
OPRD1	0	3	0	1	0	0	2	1	0	0	0	1
ENSG00000233427	0	0	0	0	0	0	0	0	0	0	0	0
Y_RNA	0	0	0	0	0	0	0	0	0	0	0	0
EPB41	61	117	80	59	106	161	108	49	52	63	102	139
ENSG00000300997	0	0	0	0	0	0	0	0	0	0	0	0
ENSG00000225616	0	5	0	0	0	0	3	0	1	0	1	2
Y_RNA	0	0	0	0	0	0	0	0	0	0	0	0
Metazoa_SRP	0	0	0	0	0	0	0	0	0	0	0	0
TMEM200B	12	26	31	14	17	38	17	7	27	20	25	25
ENSG00000305828	0	1	0	1	0	0	0	0	0	0	0	0
ENSG00000225750	0	0	0	0	0	0	0	0	0	0	0	0
SRSF4	163	180	195	135	144	258	335	230	188	217	190	297
ENSG00000277916	0	0	0	0	0	0	0	0	0	0	0	0
MECR	13	117	28	33	24	24	56	52	16	22	39	40
ENSG00000237934	0	0	0	0	0	0	0	0	0	0	0	0
PTPRU	170	331	169	169	100	363	278	117	125	140	138	389
LINC01756	0	0	0	0	0	0	0	0	0	0	0	0
ENSG00000300547	0	1	0	0	0	0	0	0	0	0	0	0
ENSG00000300593	0	0	0	0	0	0	0	0	0	0	0	0
ENSG00000225011	0	0	0	0	0	0	0	0	0	0	0	0
ENSG00000300570	0	0	0	0	0	0	0	0	0	0	0	0
ENSG00000228176	1	0	0	1	4	1	0	0	0	0	0	0
ENSG00000310425	0	0	0	0	0	0	0	0	0	0	0	0
ENSG00000284676	0	0	0	0	0	0	0	0	0	0	0	0
ENSG00000299394	0	0	0	0	0	0	0	0	0	0	0	0
ENSG00000270927	0	0	0	0	0	0	0	0	0	0	0	0
ENSG00000300797	0	0	0	0	0	0	0	0	0	0	0	0
LINC01648	0	0	0	0	0	0	0	0	0	0	0	0
ENSG00000304118	0	0	0	0	0	0	0	0	0	0	0	0
ENSG00000302306	0	0	0	0	0	0	0	0	0	0	0	0
ENSG00000302331	0	0	0	0	0	0	0	0	0	0	0	0
ENSG00000302319	0	0	0	0	0	0	0	0	0	0	0	0
ENSG00000233372	0	0	0	0	0	0	0	0	0	0	0	0
ENSG00000231251	0	0	0	0	0	0	0	0	0	0	0	0
ENSG00000306242	0	0	0	0	0	0	0	0	0	0	0	0
ENSG00000306012	0	0	0	0	0	0	0	0	0	0	0	0
ENSG00000236335	0	0	0	0	0	0	0	0	0	0	0	0
ENSG00000308745	0	0	0	0	0	0	0	0	0	0	0	0
ENSG00000231949	0	0	0	0	0	0	0	0	0	0	0	0
ENSG00000289710	0	0	0	0	0	0	0	0	0	0	0	0
ENSG00000301774	0	0	0	0	0	0	0	0	0	0	0	0
MATN1	0	0	0	0	0	1	0	1	0	0	0	3
MATN1-AS1	3	11	1	1	1	15	6	4	1	1	1	1
ENSG00000287510	0	0	0	0	0	0	0	0	0	0	0	0
LAPTM5	6	15	8	4	8	17	9	5	1	8	15	20
MIR4420	0	0	0	0	0	0	0	0	0	0	0	0
ENSG00000309098	0	0	0	0	0	0	0	0	0	0	0	0
ENSG00000306105	0	0	0	0	0	0	0	0	0	0	0	0
ENSG00000229607	0	0	0	0	0	0	0	0	0	0	0	0
LINC01778	0	0	0	0	0	0	1	0	0	0	0	0
ENSG00000298070	0	0	0	0	0	0	0	0	0	0	0	0
RN7SKP91	0	0	0	0	0	0	0	0	0	0	0	0
ENSG00000235143	0	0	0	0	0	0	0	0	0	0	0	0
SDC3	8	12	12	33	10	36	27	15	7	11	18	51
RN7SL371P	0	0	0	0	0	0	0	0	0	0	0	0
ENSG00000307336	0	0	0	0	0	0	0	0	0	0	0	0
PUM1	59	70	87	84	101	130	180	142	169	144	178	212
ENSG00000237329	0	0	0	0	0	0	0	0	0	0	0	0
ENSG00000232768	0	0	0	0	0	0	0	0	0	0	0	0
SELENOWP1	0	0	0	0	0	0	0	1	0	0	0	0
RPL21P22	0	0	0	0	0	0	0	0	0	0	0	0
ENSG00000302667	0	0	0	0	0	0	0	0	0	0	0	0
ENSG00000308292	41	67	11	30	7	11	26	9	0	12	5	30
NKAIN1	0	4	0	1	0	1	0	2	2	1	2	0
SNRNP40	22	16	4	5	7	9	7	8	20	10	9	35
ENSG00000229447	24	27	25	27	17	35	22	18	34	38	11	37
ZCCHC17	131	156	102	115	108	250	241	250	171	247	278	313
ENSG00000229044	0	0	0	0	0	0	0	0	0	0	2	0
FABP3	0	0	0	0	0	0	0	0	0	0	0	0
SERINC2	57	383	106	83	87	123	207	173	65	108	97	280
ENSG00000305880	0	0	0	0	0	0	0	0	0	0	0	0
ENSG00000305901	0	0	0	0	0	0	0	0	0	0	0	0
EEF1A1P46	0	0	0	0	0	0	0	0	0	0	0	0
RNU6-40P	0	0	0	0	0	0	0	0	0	0	0	0
LDC1P	0	0	0	0	0	0	0	0	0	0	0	0
LDC1P	0	0	0	0	0	0	0	0	0	0	0	0
Y_RNA	0	0	0	0	0	0	0	0	0	0	0	0
LINC01226	0	0	1	1	0	2	1	0	0	0	1	13
ENSG00000229167	0	1	2	0	0	0	1	1	1	0	2	0
TINAGL1	9	30	25	30	9	40	38	12	12	42	23	70
ENSG00000305292	0	0	0	0	0	0	0	0	0	0	0	0
HCRTR1	0	0	0	0	0	0	0	0	0	0	0	0
PEF1	41	80	30	27	15	49	70	25	53	46	65	91
PEF1-AS1	13	9	11	4	3	11	9	5	18	7	10	9
COL16A1	115	213	97	117	128	251	254	152	141	158	301	264
ENSG00000306756	0	0	0	0	0	0	0	0	0	0	0	0
ENSG00000295060	0	0	0	0	0	0	0	0	0	0	0	0
ADGRB2	1	6	1	3	1	2	8	1	1	2	0	18
MIR4254	0	0	0	0	0	0	0	0	0	0	0	0
ENSG00000306226	0	0	0	0	0	0	0	0	0	0	0	0
ENSG00000301119	0	0	0	0	0	0	0	0	0	0	0	0
ENSG00000254545	0	0	0	0	0	0	0	0	0	0	0	0
SPOCD1	1	1	3	1	0	2	5	3	2	1	7	13
ENSG00000203620	0	0	0	0	0	0	0	0	0	0	0	0
ENSG00000269967	0	0	0	0	0	0	0	0	0	0	0	0
PTP4A2	258	341	235	233	244	650	526	443	363	474	502	531
ENSG00000288678	0	0	0	0	0	0	0	0	0	0	0	0
ENSG00000228634	0	0	0	0	0	0	0	1	0	0	0	0
ENSG00000300504	0	0	0	0	0	0	0	0	0	0	0	0
ENSG00000284702	0	0	0	0	0	0	0	0	0	0	0	0
KHDRBS1	424	482	335	312	366	687	781	638	705	718	777	1192
ENSG00000203325	0	0	0	0	0	0	0	0	0	0	0	0
TMEM39B	92	79	75	69	122	111	165	98	159	115	63	216
MIR5585	1	0	0	2	0	1	2	0	0	0	0	0
Metazoa_SRP	0	1	0	0	0	0	0	0	0	0	0	0
KPNA6	67	193	117	124	94	137	124	142	132	188	98	207
ENSG00000250135	0	0	0	0	0	0	0	0	0	0	0	0
ENSG00000297522	0	0	0	0	0	0	0	0	0	0	0	0
TXLNA	26	110	44	33	30	64	74	44	64	82	52	113
CCDC28B	19	45	12	24	18	12	33	18	3	18	31	29
ENSG00000224066	4	3	5	4	2	2	4	0	0	2	6	19
IQCC	10	33	11	11	8	36	13	2	5	7	14	9
DCDC2B	0	0	0	0	0	0	0	0	0	0	0	0
TMEM234	18	19	12	10	11	31	9	4	8	8	8	14
EIF3I	815	848	552	542	558	1414	1266	830	759	970	791	1514
MTMR9LP	2	7	5	1	7	3	13	0	1	0	2	1
MTMR9LP	0	0	0	0	0	0	0	0	0	0	0	0
ENSG00000290045	0	2	0	0	0	1	2	0	0	0	0	0
FAM167B	4	14	4	6	3	2	6	15	4	8	4	5
LCK	3	19	12	10	2	10	30	19	8	28	8	23
Metazoa_SRP	0	0	0	0	0	0	0	0	0	0	0	0
Y_RNA	0	0	0	0	0	0	0	0	0	0	0	0
HDAC1	170	278	170	209	182	413	330	217	165	275	257	420
MARCKSL1	654	844	550	755	630	1461	1170	985	855	1078	866	1645
ENSG00000305107	0	1	0	2	13	1	2	5	1	5	7	15
ENSG00000305127	0	0	0	0	0	0	0	0	0	0	0	0
ENSG00000233775	0	0	0	0	0	0	0	0	0	0	0	0
TSSK3	0	0	0	0	0	0	0	0	0	0	1	0
FAM229A	1	9	10	3	4	0	10	17	3	3	7	10
BSDC1	91	139	96	86	76	199	175	138	226	185	176	287
GAPDHP20	0	0	0	0	0	0	0	0	0	0	0	0
ENSG00000270850	0	0	0	0	0	0	0	0	0	0	0	0
LRRC37A12P	0	0	0	0	0	0	0	0	0	0	0	0
ENSG00000304771	0	0	0	0	0	0	0	0	0	0	0	0
RN7SL122P	0	0	0	0	0	0	0	0	0	0	0	0
ENSG00000254553	0	0	0	0	0	0	0	0	0	0	0	0
ZBTB8B	8	6	11	12	14	26	9	31	16	26	10	18
ZBTB8A	43	82	28	43	31	59	83	57	56	80	69	118
ZBTB8OS	141	134	120	111	120	233	180	204	158	154	108	248
ENSG00000294305	1	0	0	0	0	4	2	0	2	0	1	7
Y_RNA	0	0	0	0	0	0	0	0	0	0	0	0
RBBP4	459	469	280	266	318	560	457	396	552	472	505	679
SYNC	4	8	2	7	4	7	16	3	4	4	3	17
ENSG00000224409	1	6	0	0	0	1	0	0	0	1	0	0
NHSL3	79	130	66	72	62	113	153	182	123	228	173	179
ENSG00000304155	0	0	0	0	0	0	0	0	0	0	0	0
YARS1	96	184	83	55	96	84	178	136	108	148	180	213
S100PBP	13	55	21	16	44	86	60	79	66	48	67	74
FNDC5	8	18	12	3	10	18	27	8	18	5	6	38
HPCA	1	12	2	7	2	17	3	0	0	0	1	2
TMEM54	26	110	37	39	26	74	60	44	20	22	38	95
ENSG00000287691	0	0	0	0	0	0	0	0	0	0	0	0
RNF19B	1	11	1	5	1	4	1	8	9	8	34	27
ENSG00000278966	0	0	0	0	0	0	0	0	0	0	0	0
ENSG00000300688	0	0	0	0	0	0	0	0	0	0	0	0
ENSG00000217644	0	0	0	0	0	0	0	0	0	0	0	0
ENSG00000239670	0	0	0	0	0	0	1	0	0	0	0	0
ENSG00000236065	1	0	4	1	5	10	0	0	0	0	0	0
AK2	197	237	133	125	142	256	312	181	235	200	240	332
Metazoa_SRP	0	0	0	0	0	0	0	0	0	0	0	0
AZIN2	2	1	3	1	2	2	2	0	0	1	4	6
ENSG00000305756	2	2	3	3	0	5	0	0	0	0	0	0
ENSG00000278997	4	2	1	3	3	8	2	4	2	3	5	23
TRIM62	32	39	21	21	31	48	60	37	46	39	41	96
ENSG00000279179	0	0	0	0	0	0	0	0	0	0	0	0
ENSG00000284721	2	2	0	2	0	0	3	1	6	0	0	4
ENSG00000303059	0	0	0	0	0	0	0	0	0	0	0	0
ENSG00000305863	0	0	0	0	0	0	0	0	0	0	0	0
ZNF362	237	305	209	184	160	375	386	299	264	179	234	498
ENSG00000270115	0	1	0	1	0	6	0	0	0	0	0	0
A3GALT2	0	0	0	0	0	0	0	0	0	0	0	0
ENSG00000225313	0	0	0	0	0	0	0	0	0	0	0	0
PHC2	99	166	123	95	144	209	178	109	121	151	143	254
MIR3605	0	0	0	0	0	0	0	0	0	0	0	0
RN7SKP16	0	0	0	1	0	0	0	1	0	0	0	1
PHC2-AS1	0	0	0	0	0	0	0	0	0	0	0	0
ENSG00000301698	0	0	0	0	0	0	0	0	0	0	0	0
ENSG00000304221	0	0	0	0	0	0	0	0	0	0	0	0
TLR12P	0	0	0	0	0	0	0	0	0	0	0	0
ZSCAN20	3	3	5	1	2	3	6	2	2	2	14	7
ENSG00000235907	1	2	0	0	0	1	2	1	1	3	4	5
CSMD2	0	0	0	0	0	0	0	0	0	0	0	0
ENSG00000297811	0	0	0	0	0	0	0	0	0	0	0	0
HSPD1P14	0	0	0	0	0	0	0	0	0	0	0	0
HMGB4	0	0	0	0	0	0	0	0	0	0	0	0
CSMD2-AS1	0	0	0	0	0	0	0	0	0	0	0	0
ENSG00000308396	0	0	0	0	0	0	0	0	0	0	0	0
ENSG00000295180	0	0	0	0	0	0	0	0	0	0	0	0
RNA5SP42	0	0	0	0	0	0	0	0	0	0	0	0
C1orf94	0	0	0	0	0	0	0	0	0	0	0	0
ENSG00000302624	0	0	0	0	0	0	0	0	0	0	0	0
ENSG00000270241	0	0	0	0	0	0	0	0	0	0	0	0
ENSG00000297436	0	0	0	0	0	0	0	0	0	0	0	0
ENSG00000309519	0	0	0	0	0	0	0	0	0	0	0	0
ENSG00000307130	0	0	0	0	0	0	0	0	0	0	0	0
ENSG00000287703	0	0	0	0	0	0	0	0	0	0	0	0
MIR552	0	0	0	0	0	0	0	0	0	0	0	0
SMIM12	18	58	42	36	24	59	122	73	95	46	51	111
GJB5	44	81	15	29	26	35	38	48	24	20	40	69
GJB4	1	5	3	1	0	3	3	1	1	1	1	0
ENSG00000255811	0	0	0	0	0	0	0	0	0	0	0	0
GJB3	18	61	23	17	18	29	33	30	9	12	60	17
GJA4	0	1	0	0	0	0	0	0	0	0	0	0
ENSG00000230163	0	0	0	0	0	0	0	0	0	0	0	0
DLGAP3	0	1	0	0	0	0	1	1	1	1	0	1
ENSG00000284773	0	0	0	0	0	0	5	0	0	6	0	10
GPR199P	0	0	0	0	0	0	0	0	0	0	0	0
GPR199P	0	0	0	0	0	0	0	0	0	0	0	0
TMEM35B	0	0	0	0	0	0	0	0	0	0	0	0
ENSG00000271741	0	0	0	0	0	0	0	0	0	0	0	0
ZMYM6	13	26	17	23	25	46	38	39	93	51	46	61
ZMYM1	54	80	45	37	66	102	59	26	14	55	23	90
RPL12P45	0	0	0	0	0	0	0	0	0	0	0	0
EFCAB14P1	0	1	0	0	0	0	0	0	0	1	0	0
ENSG00000284640	27	16	10	12	20	33	16	19	14	25	12	27
SFPQ	1227	1426	1002	872	946	1997	2033	1808	1375	1876	1535	2771
Y_RNA	0	0	0	0	0	0	0	0	0	0	0	0
ENSG00000306436	0	0	0	0	0	0	0	1	0	0	0	0
ZMYM4	45	77	66	66	43	181	125	56	45	92	84	108
RN7SL503P	0	0	0	0	0	0	0	0	0	0	0	0
SNORA62	0	0	1	0	2	0	0	0	0	0	0	0
RPL5P4	95	134	112	88	276	97	143	99	250	94	174	273
ZMYM4-AS1	0	0	0	0	0	0	0	0	0	0	0	0
KIAA0319L	104	299	121	118	119	210	216	149	87	166	169	304
Metazoa_SRP	0	0	0	0	0	0	1	0	0	0	0	0
ENSG00000236274	0	0	2	0	0	1	0	0	0	0	1	2
NCDN	249	154	69	88	56	181	174	76	68	72	57	275
TFAP2E-AS1	3	12	2	2	1	8	13	9	3	9	1	7
TFAP2E	7	13	1	6	2	5	11	13	14	21	4	11
PSMB2	95	203	118	103	93	245	242	176	101	258	201	279
ENSG00000306977	0	0	0	0	0	0	0	0	0	0	0	0
C1orf216	1	15	7	3	10	0	7	6	4	4	4	32
CLSPN	74	71	87	46	49	134	105	83	104	86	79	125
ENSG00000232335	0	0	0	0	0	0	0	0	0	0	0	0
ENSG00000302368	0	2	0	1	0	3	4	2	0	2	0	0
AGO4	26	39	27	14	19	62	53	20	37	45	50	61
AGO1	44	68	51	49	45	93	85	103	86	119	68	130
CFAP97P1	0	0	0	0	0	0	0	0	0	0	0	0
ENSG00000286899	0	1	0	0	0	0	0	0	0	0	0	0
ENSG00000271914	0	3	3	2	1	26	1	0	0	0	1	1
AGO3	58	85	73	70	90	120	94	51	54	98	64	150
ENSG00000271554	0	0	1	0	0	6	0	0	1	1	5	0
ENSG00000293245	0	0	0	0	0	0	0	0	0	0	0	1
ENSG00000232862	0	0	0	0	0	0	0	0	0	0	0	0
TEKT2	0	0	0	1	0	0	2	1	0	0	0	0
ADPRS	141	173	100	110	84	177	228	127	201	159	177	342
COL8A2	11	24	13	14	9	27	38	36	18	26	17	47
TRAPPC3	215	310	206	181	155	367	261	197	206	255	271	535
MAP7D1	83	242	86	88	83	128	142	108	50	115	132	172
RN7SL131P	0	1	0	0	0	0	0	0	0	0	0	0
ENSG00000301551	0	0	0	0	0	0	0	0	0	0	0	0
THRAP3	126	188	88	88	76	159	220	127	121	148	120	188
UBE2V2P4	0	0	0	0	0	0	0	0	0	0	0	0
SH3D21	43	54	43	32	50	57	66	35	76	39	119	64
EVA1B	4	15	3	4	2	3	5	1	1	5	2	9
ENSG00000286379	2	2	2	0	0	5	5	0	0	0	0	2
STK40	32	42	46	19	36	42	55	41	45	40	48	103
ENSG00000300693	0	0	0	0	0	0	0	0	0	0	0	0
ENSG00000300712	0	0	0	0	1	0	0	0	0	0	0	0
LSM10	5	19	12	19	16	20	31	20	9	29	22	49
ENSG00000297367	0	0	0	0	0	1	0	0	0	0	0	0
RNU4-27P	0	0	0	0	0	0	0	0	0	0	0	0
OSCP1	8	13	15	7	12	6	13	7	10	19	37	17
SNORA63C	0	0	0	0	0	0	0	0	0	0	0	0
MRPS15	242	481	272	320	238	598	503	290	247	426	425	651
CSF3R	3	5	5	4	10	9	2	2	1	15	22	7
ENSG00000297386	0	0	0	0	0	0	0	0	0	0	0	0
ENSG00000294271	0	0	0	0	0	0	0	0	0	0	0	0
FTLP18	0	0	0	0	0	0	0	0	0	0	0	0
ENSG00000304879	0	0	0	0	0	0	0	0	0	0	0	0
ENSG00000295088	0	0	0	0	0	0	0	0	0	0	0	0
ENSG00000284705	0	0	0	0	0	0	0	0	0	0	0	0
ENSG00000234481	0	0	0	0	0	0	0	0	0	0	0	0
ENSG00000284720	0	0	0	0	0	0	0	0	0	0	0	0
GRIK3	0	0	0	0	0	0	0	0	0	0	0	0
ENSG00000223944	0	0	0	0	0	0	0	0	0	0	0	0
ENSG00000284650	0	0	0	0	0	0	0	0	0	0	0	0
MIR4255	0	0	0	0	0	0	0	0	0	0	0	0
RNU6-636P	0	0	0	0	0	0	0	0	0	0	0	0
RNA5SP43	0	0	0	0	0	0	0	0	0	0	0	0
RPS29P6	0	0	0	0	0	0	0	0	0	0	0	0
LITATS1	1	2	1	0	4	4	20	21	4	21	7	32
ZC3H12A	13	23	13	8	13	16	36	7	15	41	34	34
MIR6732	0	0	0	0	0	0	0	0	0	0	0	0
MEAF6	166	155	141	131	124	319	196	193	218	211	202	285
MIR5581	0	0	0	0	0	0	0	0	0	0	0	0
ENSG00000307694	0	0	0	0	0	0	0	0	0	0	0	0
SNIP1	31	34	18	14	32	27	37	58	34	19	34	84
FTH1P1	0	1	0	1	0	0	1	0	0	2	0	1
RPS27P9	0	0	0	1	0	0	0	0	1	0	1	3
DNALI1	0	3	1	0	1	0	1	2	2	0	1	2
GNL2	474	546	453	421	585	1240	1088	735	680	746	1180	1014
ENSG00000284748	0	0	0	0	0	1	1	0	0	0	0	0
RSPO1	0	0	0	0	0	0	0	0	0	0	0	0
AIRIM	41	37	14	21	30	40	40	49	21	42	21	52
CDCA8	55	162	83	67	85	243	162	233	138	104	91	193
EPHA10	4	2	1	2	0	2	5	1	2	0	6	1
Y_RNA	0	0	0	0	0	0	0	0	0	0	0	1
ENSG00000300156	0	0	0	0	0	0	0	0	0	0	0	0
ENSG00000300137	0	0	0	0	0	0	0	0	0	0	0	0
ACTN4P2	0	0	0	0	0	0	0	0	0	0	0	0
ENSG00000297428	0	0	0	0	0	0	0	0	0	0	0	0
ENSG00000227416	0	0	0	0	0	0	0	0	0	0	0	0
MANEAL	47	63	39	34	35	38	67	47	37	44	80	104
ENSG00000233728	0	0	0	0	0	0	0	0	0	0	0	0
YRDC	35	25	26	33	13	54	86	38	33	59	85	84
C1orf122	33	76	25	20	29	29	26	14	61	15	32	53
MTF1	26	66	28	37	53	78	34	49	44	42	36	82
ENSG00000235673	0	0	0	0	0	0	0	0	0	0	0	0
INPP5B-AS1	0	0	0	0	0	1	1	0	0	0	5	0
INPP5B	36	60	43	30	25	49	81	56	59	31	56	90
SNORA63	0	0	0	0	0	0	0	0	0	0	0	0
RNU6-584P	0	0	0	0	0	0	0	0	0	0	0	0
ENSG00000299926	0	0	0	0	0	0	1	0	0	0	0	0
ENSG00000303267	0	0	0	0	0	0	0	0	0	0	0	0
Metazoa_SRP	0	0	0	0	0	0	0	0	0	0	0	0
SF3A3	163	186	158	167	124	308	250	137	163	257	260	381
RNU6-510P	2	0	0	0	0	0	2	0	0	0	1	8
FHL3	33	105	22	39	12	56	50	27	29	51	39	101
UTP11	87	164	92	80	99	189	192	139	78	144	165	157
MIR3659HG	3	11	3	4	3	21	10	7	4	3	4	17
ENSG00000303194	0	0	0	0	0	0	0	0	0	0	0	0
POU3F1	52	96	61	47	51	107	87	62	29	52	96	71
ENSG00000303176	0	0	0	0	0	0	0	0	0	0	0	0
ENSG00000223589	0	0	0	0	0	0	0	0	0	0	0	0
MIR3659	0	0	0	0	0	0	0	0	0	0	0	0
LINC02786	0	0	0	0	0	0	0	1	0	0	0	0
ENSG00000286552	0	0	0	0	0	0	0	0	0	0	0	0
ENSG00000287987	0	0	0	0	0	0	0	0	0	0	0	0
LINC01343	0	0	0	0	0	0	0	0	0	0	0	0
ENSG00000293709	0	0	0	0	0	0	0	0	0	0	0	0
ENSG00000301425	0	0	0	0	0	0	0	0	0	0	0	0
ENSG00000301495	0	0	0	0	0	0	0	0	0	0	0	0
ENSG00000275350	0	0	0	0	0	0	0	0	0	0	0	0
RNU6-753P	0	0	0	0	0	0	0	0	0	0	0	0
ENSG00000301471	1	0	0	0	0	0	0	0	0	0	0	0
ENSG00000301451	0	0	0	0	0	0	0	0	0	0	0	0
LINC01685	0	0	0	0	0	0	0	0	0	0	0	0
ENSG00000306827	0	0	0	0	0	0	0	0	0	0	0	0
ENSG00000299856	0	0	0	0	0	0	0	0	0	0	0	0
ENSG00000309399	0	0	0	0	0	0	0	0	0	0	0	0
ENSG00000309413	0	0	0	0	0	0	0	0	0	0	0	0
ENSG00000308042	0	0	0	0	0	0	1	0	0	0	0	1
ENSG00000295881	0	0	0	0	0	0	0	0	0	0	0	0
ENSG00000307557	0	0	0	0	0	0	0	0	0	0	0	0
HSPA5P1	0	0	1	0	0	0	1	0	0	0	0	0
ENSG00000284632	0	0	0	0	0	0	0	0	0	0	0	0
RRAGC	21	20	16	20	54	37	50	10	7	31	40	41
ENSG00000273637	0	0	0	0	0	0	0	0	0	0	0	0
RRAGC-DT	1	3	2	1	1	7	7	2	1	1	0	1
MYCBP	65	54	38	32	45	54	55	101	113	71	66	114
ENSG00000274944	0	0	0	0	0	0	0	0	0	0	0	0
GJA9	0	0	0	0	0	0	0	0	0	0	0	0
RHBDL2	0	0	0	0	0	0	0	0	0	0	0	0
RNU6-605P	0	0	0	0	0	0	0	0	0	0	0	0
Y_RNA	0	0	0	0	0	0	0	0	0	0	0	0
EIF1P2	0	0	0	0	0	0	0	0	0	0	0	0
AKIRIN1	47	55	24	19	25	55	63	40	46	67	83	96
ENSG00000308667	0	0	0	0	0	0	0	0	0	0	0	0
NDUFS5	882	1560	569	686	686	1334	1400	1113	1026	1262	1446	2093
MACF1	361	342	256	244	263	442	432	482	357	405	526	590
RNU6-608P	0	0	0	0	0	0	0	0	0	0	0	0
RNA5SP44	0	0	0	0	0	0	0	0	0	0	0	0
ENSG00000287422	0	0	0	0	0	0	0	0	0	0	0	0
ENSG00000226438	0	0	0	0	0	0	0	0	0	0	0	0
HSPE1P8	0	0	0	0	0	1	1	2	0	0	1	0
BMP8A	0	0	1	0	4	0	0	1	3	1	1	5
ENSG00000307396	0	0	0	0	0	0	0	0	0	0	0	0
OXCT2P1	2	1	0	0	0	1	2	0	0	0	1	0
PPIEL	6	10	4	3	1	7	7	0	1	12	0	1
PPIEL	0	0	0	0	0	0	0	0	0	0	0	0
ENSG00000295266	0	0	0	0	0	1	0	0	0	0	0	0
PABPC4	315	488	434	348	364	676	596	442	450	507	631	653
PABPC4-AS1	0	0	0	0	0	0	1	0	0	0	0	0
SNORA55	0	0	0	0	0	0	0	0	0	0	0	0
ENSG00000294134	0	0	0	0	0	0	0	0	0	0	0	0
HEYL	2	23	5	8	1	16	20	11	9	7	10	13
ENSG00000225903	0	0	0	0	0	0	0	0	0	0	0	0
NT5C1A	0	0	0	0	0	0	0	0	0	0	0	0
ENSG00000293757	0	0	0	0	0	0	0	0	0	0	0	0
HPCAL4	11	1	0	0	0	1	4	0	1	14	4	10
PPIE	71	102	54	78	42	179	99	79	109	70	110	126
ENSG00000225333	19	33	11	11	24	32	21	34	22	17	19	20
RNU7-121P	0	0	0	0	0	0	0	0	0	0	0	0
ENSG00000289711	0	0	0	0	0	0	0	0	0	0	0	0
BMP8B	13	10	8	2	12	14	26	19	11	25	16	33
OXCT2	0	2	0	0	1	0	1	3	2	0	1	1
BMP8B-AS1	0	0	0	0	0	0	0	0	0	0	0	0
ENSG00000261798	2	0	1	0	0	0	0	12	0	3	0	11
ENSG00000229213	0	0	0	0	0	0	0	0	0	0	0	0
ENSG00000284719	0	0	2	0	0	3	0	0	0	1	3	0
LINC02811	0	0	0	0	0	0	0	0	0	0	0	0
ENSG00000301696	0	0	0	0	0	0	0	0	0	0	0	0
TRIT1	61	106	94	71	84	136	141	84	65	121	129	210
Y_RNA	0	1	2	3	3	1	2	0	0	0	9	1
MYCL-AS1	0	0	0	0	0	0	0	0	0	0	0	1
MYCL	29	57	20	33	36	64	61	71	58	43	106	93
ENSG00000300270	0	0	0	0	0	0	0	0	0	0	0	0
Y_RNA	0	0	0	0	0	0	0	0	0	0	0	0
MFSD2A	23	64	21	15	25	62	51	24	52	49	60	60
ENSG00000228477	0	1	0	0	0	0	1	1	1	0	0	9
ENSG00000307734	0	1	0	0	0	9	0	9	1	1	1	3
CAP1	232	308	262	225	194	335	411	335	347	404	359	607
PPT1	68	98	63	91	66	194	130	85	88	140	101	153
ENSG00000299088	0	0	0	0	0	0	0	0	0	0	0	0
OAZ1P1	0	0	0	0	0	0	0	0	0	0	0	0
ENSG00000303499	0	0	0	0	0	0	0	0	0	0	0	0
RLF	46	76	47	28	36	48	86	69	85	73	66	91
RNU6-1237P	0	0	0	0	0	0	0	0	0	0	0	0
TMCO2	0	0	0	0	0	0	0	0	0	0	0	0
ZMPSTE24-DT	7	8	14	6	6	8	26	3	7	22	17	21
ZMPSTE24	28	35	25	32	14	49	49	54	38	53	62	93
ENSG00000231296	1	2	1	3	0	5	0	1	0	0	6	0
COL9A2	12	28	6	8	12	5	22	20	7	18	14	40
ENSG00000300794	0	0	0	0	0	0	0	0	0	0	0	0
RPL21P20	0	1	0	0	0	0	0	0	0	0	0	1
SMAP2	13	17	13	11	3	27	38	6	48	26	21	27
ENSG00000213172	0	0	0	0	0	0	0	0	0	0	0	0
ENSG00000296912	0	0	0	0	0	0	0	0	0	0	0	0
ENSG00000290111	0	0	0	0	0	0	0	0	0	0	0	0
ENSG00000284677	0	0	0	0	0	0	0	0	0	0	0	0
ZFP69B	1	1	0	7	0	3	2	3	2	7	0	3
ENSG00000260920	16	6	12	4	4	3	9	4	1	1	2	5
ENSG00000279667	0	0	0	0	0	0	0	0	0	0	0	0
ZFP69	5	3	5	3	9	12	19	24	20	23	10	10
EXO5-DT	22	9	14	7	2	16	19	8	13	9	10	20
EXO5	7	19	9	14	7	28	17	22	19	9	12	25
ENSG00000227278	0	0	0	0	0	0	0	0	0	0	0	0
ENSG00000238186	0	0	0	0	0	0	0	0	0	0	0	0
ZNF684	3	7	9	5	3	6	9	3	14	3	5	13
ENSG00000308470	0	0	0	0	0	0	0	0	0	0	0	0
ENSG00000286838	0	0	0	0	0	0	0	0	0	0	0	0
ENSG00000236505	0	0	0	0	0	0	0	0	0	0	0	0
GTF2F2P2	0	0	0	0	0	0	0	0	0	0	0	0
RIMS3	2	5	0	0	1	0	8	2	0	0	2	13
ENSG00000287743	0	0	0	0	0	0	0	0	0	0	0	0
NFYC-AS1	0	0	0	3	0	3	2	0	0	0	0	2
NFYC	73	92	50	76	44	145	156	89	131	99	131	186
MIR30E	0	0	0	0	0	0	0	0	0	0	0	0
MIR30C1	0	0	0	0	0	0	0	0	0	0	0	0
KCNQ4	2	13	1	1	0	6	12	4	5	18	7	12
RN7SL326P	0	0	0	0	0	0	0	0	0	0	0	0
ENSG00000295513	0	0	0	0	0	1	0	0	0	0	0	0
ENSG00000295492	0	0	0	0	0	0	0	0	0	0	0	0
CITED4	8	58	17	19	18	17	27	12	8	22	22	48
ENSG00000229528	0	0	0	0	0	0	0	0	0	0	0	0
ENSG00000308047	0	0	0	0	0	0	0	0	0	0	0	0
ENSG00000308065	0	2	0	0	0	1	0	0	0	0	0	0
ENSG00000301041	0	0	0	0	0	0	0	0	0	0	0	0
ENSG00000228940	0	0	0	0	0	0	0	0	0	0	0	0
ENSG00000286668	0	0	0	0	0	0	0	0	0	0	0	0
UBE2V1P8	0	0	0	0	0	0	0	0	0	0	0	0
CTPS1	112	119	49	59	38	99	140	79	40	69	69	115
SLFNL1-AS1	0	1	0	0	0	0	6	0	0	0	0	1
SLFNL1	0	1	1	0	0	2	1	0	0	0	0	3
SCMH1	49	48	25	55	47	52	85	66	63	64	57	144
RPL23AP17	0	0	0	0	0	0	0	0	0	0	0	0
SCMH1-DT	0	0	0	0	0	4	6	3	16	4	9	6
RPL36AP9	0	0	0	0	0	0	0	0	0	0	0	0
ENSG00000310187	0	0	0	0	0	0	0	0	0	0	0	0
ENSG00000291157	0	0	0	0	0	0	0	0	0	0	0	0
ENSG00000286640	0	0	0	0	0	0	0	0	0	0	0	0
FOXO6	14	19	7	17	12	13	13	2	3	8	21	6
FOXO6-AS1	0	0	0	0	0	0	0	0	0	0	0	0
ENSG00000309993	0	0	0	0	0	0	0	0	0	0	0	0
ENSG00000299990	0	0	0	0	0	1	4	2	2	1	5	0
RNA5SP45	0	0	0	0	0	0	0	0	0	0	0	0
EDN2	0	0	0	0	0	0	0	0	0	0	0	0
ENSG00000295052	0	0	0	0	0	0	0	0	0	0	0	0
HIVEP3	8	34	33	20	10	43	22	18	27	20	13	12
ENSG00000230881	0	0	0	0	0	0	0	0	0	0	0	0
ENSG00000230638	0	0	0	0	0	0	0	0	0	0	0	0
ENSG00000284895	0	0	0	0	0	0	0	0	0	0	0	0
ENSG00000287587	0	0	0	0	0	0	0	0	0	0	0	0
HNRNPFP1	0	0	0	0	0	0	0	0	0	0	0	0
ENSG00000307448	0	0	0	0	0	0	0	0	0	0	0	0
ENSG00000228776	0	0	0	0	0	0	0	0	0	0	0	0
GUCA2B	0	0	0	0	0	0	0	0	0	0	0	0
GUCA2A	0	0	0	0	0	0	0	0	0	0	0	0
FOXJ3	46	50	42	42	42	92	126	61	104	96	108	88
ENSG00000294990	0	0	0	0	0	0	0	0	0	0	0	0
ENSG00000227527	0	0	0	0	0	0	0	0	0	0	0	0
RIMKLA	21	32	9	8	13	7	27	9	8	6	9	19
ENSG00000235002	0	0	0	0	0	0	0	1	1	7	0	2
ZMYND12	0	1	1	0	0	2	0	0	0	0	8	0
PPCS	250	243	124	127	139	220	279	139	231	236	313	408
CCDC30	8	21	8	9	14	6	6	2	4	4	11	15
RPS3AP11	0	0	0	0	0	0	0	0	0	0	0	0
TMSB4XP1	0	0	0	0	0	0	0	0	0	0	0	0
RNU6-536P	0	0	0	0	0	0	0	0	0	0	0	0
ENSG00000285728	1	1	0	0	0	1	1	0	0	0	1	0
ENSG00000236180	0	0	0	0	0	0	0	0	0	0	0	0
PPIH	93	168	92	94	105	209	177	75	91	114	150	155
ENSG00000234917	0	0	0	1	0	3	3	2	1	9	3	4
YBX1	460	767	468	399	456	1078	1041	990	752	1028	1160	1484
CLDN19	18	22	11	5	9	9	1	7	5	11	6	9
P3H1	15	14	12	16	8	13	12	11	6	14	20	26
C1orf50	14	37	16	25	28	51	24	10	16	13	17	41
ENSG00000283580	0	0	0	0	0	0	0	0	0	0	0	0
TMEM269-DT	0	0	0	0	0	0	0	0	0	0	0	0
TMEM269	6	2	1	0	1	3	1	0	1	16	1	0
SVBP	15	43	16	16	17	101	62	24	12	32	42	53
ERMAP	11	25	17	12	22	24	47	17	21	36	52	41
ZNF691-DT	1	3	3	10	1	12	5	9	1	4	2	12
ZNF691	13	35	14	20	14	20	16	3	6	17	17	32
ENSG00000233708	0	0	0	0	0	0	0	0	0	0	0	0
MKRN8P	0	0	0	0	0	0	0	0	0	0	0	0
ATP6V1E1P1	0	0	0	1	0	0	0	0	1	0	2	3
ENSG00000303995	0	0	0	0	0	0	0	0	0	0	0	0
ENSG00000288955	0	0	0	0	0	0	0	0	0	0	0	0
SLC2A1	225	443	249	231	269	302	844	490	488	565	976	768
ATP6V0CP4	0	0	0	0	0	0	0	0	0	0	0	0
SLC2A1-DT	21	65	24	24	12	31	52	14	45	17	72	47
ENSG00000283973	0	0	0	0	0	0	0	0	0	0	0	0
ENSG00000298429	0	0	0	0	0	0	0	0	0	0	0	0
RNU6-880P	0	0	0	0	0	0	0	0	0	0	0	0
U6	0	0	0	0	0	0	0	0	0	0	0	0
ENSG00000310359	0	0	0	1	0	1	0	0	0	0	0	0
ENSG00000277513	0	0	0	0	0	0	0	0	0	0	0	0
ENSG00000300973	20	22	6	1	15	13	31	13	6	39	11	28
CFAP144	20	50	25	36	39	27	44	26	42	13	27	49
EBNA1BP2	280	278	189	192	181	312	564	456	481	458	454	643
MIR6733	0	0	0	0	0	0	0	0	0	0	0	0
CFAP57	3	13	4	13	5	13	9	6	1	1	3	19
RNA5SP46	1	7	0	2	1	0	0	0	0	0	0	0
ENSG00000303581	0	0	0	0	0	0	1	2	7	0	0	0
TMEM125	12	31	6	11	8	23	11	3	4	4	7	12
C1orf210	13	11	7	7	3	4	5	3	6	3	1	10
TIE1	0	0	0	0	0	0	0	0	0	0	1	0
MPL	0	0	0	0	0	0	0	0	0	0	0	0
ENSG00000287113	0	0	0	0	0	0	0	0	0	0	0	0
CDC20-DT	1	12	9	2	2	3	4	9	12	5	0	1
CDC20	284	387	230	278	193	499	483	307	215	344	194	635
ELOVL1	18	67	22	21	17	31	44	97	23	14	23	48
MIR6734	0	0	0	0	0	0	0	0	0	0	0	0
MED8-AS1	7	8	5	11	3	6	5	2	0	5	7	9
MED8	33	97	51	41	41	104	89	62	49	56	100	105
SZT2	58	98	36	56	39	76	97	100	65	55	76	103
ENSG00000307543	0	0	0	0	0	0	0	0	0	0	0	0
SZT2-AS1	0	0	0	3	0	0	0	0	0	0	0	0
MIR6735	0	0	0	0	0	0	0	0	0	0	0	0
HYI	11	37	12	14	7	25	23	9	29	14	42	52
HYI-AS1	1	0	1	0	0	2	0	0	3	1	2	1
PTPRF	532	782	436	521	484	847	970	863	724	845	1009	1315
KDM4A	321	270	187	217	223	385	353	245	285	291	263	555
ENSG00000284989	0	0	0	0	0	0	0	0	0	0	0	0
KDM4A-AS1	18	34	17	11	14	17	15	12	28	8	14	34
ST3GAL3	32	24	17	24	13	20	39	56	13	22	17	49
ST3GAL3-AS1	0	0	0	0	0	0	0	0	0	0	0	0
U6	0	0	0	0	0	0	0	0	0	0	0	0
ENSG00000233674	0	0	0	0	0	0	0	0	0	0	0	0
MIR6079	0	0	0	0	0	0	0	0	0	0	0	0
SHMT1P1	0	0	0	0	0	0	0	0	0	0	0	0
ENSG00000306755	0	0	0	0	0	0	0	0	0	0	0	0
ARTN	2	29	10	8	8	19	10	20	8	13	14	23
LINC02918	2	7	3	7	4	13	10	10	4	6	11	14
IPO13	18	39	28	21	24	35	31	15	38	22	21	46
ENSG00000285649	1	0	0	0	0	0	0	0	0	0	0	0
DPH2	55	113	45	45	43	54	118	95	126	67	64	193
ATP6V0B	44	214	43	76	30	103	72	74	77	59	79	157
B4GALT2	206	310	148	210	135	232	280	217	152	177	189	418
CCDC24	12	9	2	6	2	8	14	6	18	3	12	15
SLC6A9	4	14	4	4	11	11	10	1	2	11	7	7
ENSG00000230615	1	0	1	1	0	1	6	2	0	1	4	5
ENSG00000308853	0	0	0	0	0	0	0	0	0	0	0	0
ENSG00000308838	0	0	0	0	0	0	0	0	0	0	0	0
ENSG00000227163	0	0	0	0	0	0	0	0	0	0	0	0
KRT8P47	0	0	0	0	0	0	0	0	0	0	0	0
RN7SL479P	0	0	0	0	0	0	0	0	0	0	0	0
ENSG00000306803	0	0	0	0	0	0	0	0	0	0	0	0
KLF17	0	0	0	0	0	0	0	0	0	0	0	0
ENSG00000233514	16	51	30	28	17	73	87	25	22	29	81	100
KLF18	0	0	0	0	0	0	0	0	0	0	0	0
ENSG00000226804	0	0	0	0	0	0	0	0	0	0	0	0
Y_RNA	0	0	0	0	0	0	0	0	0	0	0	0
OOSP1P1	0	0	0	0	0	0	0	0	0	0	0	0
ENSG00000227994	0	0	0	0	0	0	0	0	0	0	0	0
ENSG00000302536	2	5	7	3	1	6	12	8	4	15	18	12
ENSG00000271329	0	0	0	0	0	0	0	0	0	0	0	0
DMAP1	38	175	71	63	33	80	85	41	25	52	49	127
ERI3	22	117	21	22	12	30	60	37	36	21	30	129
ERI3-IT1	0	0	0	0	0	0	0	0	0	0	0	0
RNU6-369P	0	0	0	0	0	0	0	0	0	0	0	0
RNF220	95	227	76	143	103	175	226	102	100	138	220	248
ENSG00000308471	0	0	0	0	0	0	0	0	0	0	0	0
MIR5584	0	0	0	0	0	0	0	0	0	0	0	0
TMEM53	19	34	3	13	4	11	18	19	8	22	15	22
ARMH1	2	12	1	2	7	14	3	0	0	0	3	2
ENSG00000302489	0	1	0	0	0	0	1	0	7	1	0	0
RNU5F-1	0	0	0	0	0	0	0	1	0	0	3	0
RNU5D-1	0	0	0	0	3	0	0	0	0	0	0	0
KIF2C	61	111	91	48	72	132	122	78	127	93	58	163
ENSG00000225721	0	1	0	0	0	0	0	0	0	0	0	0
ENSG00000299627	0	0	0	0	0	0	0	0	0	1	0	0
RPS8	5028	6461	4333	5093	4388	5253	7663	6117	6336	6076	5079	12350
SNORD55	0	0	0	0	0	0	0	0	0	0	0	0
SNORD46	0	2	0	0	0	1	0	0	0	0	0	0
SNORD38A	0	0	0	0	0	0	0	0	0	0	0	0
SNORD38B	0	0	0	0	0	0	0	0	0	0	0	0
SNORD38B	0	0	0	0	0	0	0	0	0	0	0	0
RPS15AP11	44	93	26	35	35	50	83	65	55	60	111	118
BEST4	6	14	3	0	4	6	18	10	1	3	12	10
PLK3	6	13	6	7	0	34	12	4	3	11	4	16
DYNLT4	0	2	0	1	0	0	0	0	0	0	0	0
ENSG00000290041	0	0	0	0	0	0	0	0	0	0	0	0
BTBD19	3	16	2	3	3	19	21	3	3	27	10	18
PTCH2	0	1	0	0	0	0	1	1	0	1	0	0
RNU5E-6P	0	0	0	0	0	0	0	0	0	0	0	0
ENSG00000226499	3	9	7	7	10	7	13	5	2	0	2	7
EIF2B3	42	101	22	27	47	44	76	59	34	95	99	110
RNA5SP47	0	0	0	0	0	0	0	0	0	0	0	0
CCNB1IP1P1	0	0	1	0	0	0	0	0	0	0	0	0
ENSG00000300507	0	0	0	0	0	0	0	0	0	0	0	0
PPIAP35	0	0	0	0	0	0	0	0	0	0	0	0
MRPS17P1	0	0	0	0	0	0	0	0	0	0	0	0
HECTD3	14	68	17	23	7	75	74	24	13	12	34	29
UROD	207	405	123	127	119	295	358	259	175	162	235	456
ZSWIM5	0	5	0	2	0	0	0	0	0	0	0	0
ENSG00000303550	0	0	0	0	0	0	0	0	0	0	0	0
OSTCP5	0	4	0	0	0	0	2	1	0	0	0	4
LINC01144	0	0	0	0	0	1	3	0	0	0	5	0
HPDL	33	42	34	32	46	79	81	74	58	68	58	115
MUTYH	0	0	0	0	0	0	1	0	0	0	0	0
ENSG00000288208	0	0	0	0	0	0	0	0	0	0	0	0
TOE1	6	6	10	9	4	21	41	90	30	10	36	28
TESK2	6	4	3	3	8	8	25	3	2	10	11	10
PPIAP36	0	0	0	0	0	0	0	0	0	0	0	0
CCDC163	0	1	2	2	0	0	4	0	2	0	0	0
MMACHC	32	42	19	20	12	41	42	46	23	31	36	65
PRDX1	984	1328	1160	1153	948	2764	2003	1170	907	1522	1093	2471
ENSG00000298796	0	0	0	0	0	0	0	0	0	0	0	0
HMGB1P48	0	0	0	0	0	0	0	0	0	0	0	0
AKR1A1	232	523	227	220	126	424	428	338	242	297	446	662
ENSG00000289407	0	0	0	0	0	0	1	0	1	9	0	0
NASP	808	896	669	759	662	1263	1278	1064	859	1026	736	1557
CCDC17	7	9	7	7	3	10	18	29	7	13	16	19
GPBP1L1	141	166	167	176	123	385	317	194	290	327	234	425
RPS15AP10	27	30	34	22	14	56	57	27	41	30	33	79
ENSG00000306015	0	0	0	0	0	0	0	0	0	0	0	0
RPL7AP16	0	0	0	1	0	0	0	0	0	0	0	0
ENSG00000300481	0	0	0	0	0	0	0	0	0	0	0	0
TMEM69	26	46	46	23	12	41	68	48	62	53	50	66
IPP	14	24	10	7	6	24	17	9	24	7	26	20
ENSG00000230896	1	17	4	1	2	9	6	33	15	5	26	24
ENSG00000302565	0	0	0	0	0	0	0	0	0	0	0	0
RPL6P1	0	0	1	0	0	0	0	0	0	0	0	1
MAST2	30	86	50	39	60	78	57	36	36	68	44	101
TMA16P2	16	17	14	14	24	39	22	34	11	18	26	54
PIK3R3	63	72	34	47	32	74	65	29	48	46	33	68
P3R3URF-PIK3R3	0	0	0	0	0	0	0	0	0	0	0	0
ENSG00000226957	0	0	0	0	0	0	0	0	0	0	0	0
COX7BP4	1	3	1	0	0	1	1	2	1	2	4	6
ENSG00000227857	0	1	1	0	0	2	3	5	2	3	2	10
ENSG00000298522	0	0	0	0	0	0	0	0	0	0	0	0
TSPAN1	36	48	20	16	30	46	45	27	39	30	47	65
P3R3URF	0	0	0	0	0	0	0	0	0	0	0	0
POMGNT1	72	146	57	92	47	115	130	70	51	73	119	178
LURAP1	4	15	1	2	1	8	3	0	0	0	0	1
ENSG00000306746	0	0	0	0	0	0	0	0	0	0	0	0
RAD54L	28	41	41	31	16	80	63	29	41	46	45	80
LRRC41	31	45	38	21	27	69	90	24	15	36	31	38
UQCRH	601	716	449	399	383	552	877	647	533	568	554	1263
NSUN4	55	90	41	56	41	60	97	97	51	77	72	96
ENSG00000225779	0	0	0	0	0	0	0	0	0	0	0	0
FAAH	0	8	3	1	0	2	1	0	6	0	2	1
FAAHP1	0	0	0	0	0	0	0	0	0	0	0	0
ENSG00000291138	0	0	0	0	0	0	0	0	0	0	0	0
LINC01398	0	0	0	0	0	0	0	0	0	0	0	0
ENSG00000302972	0	0	0	0	0	0	0	0	0	0	0	0
ENSG00000302942	0	0	0	0	0	0	0	0	0	0	0	0
DMBX1	0	0	0	0	0	0	0	0	0	0	0	3
TMEM275	0	0	0	0	0	0	0	0	0	0	0	0
MKNK1-AS1	0	0	0	0	0	0	0	0	0	0	0	0
KNCN	0	0	0	0	0	0	0	0	0	0	0	0
MKNK1	79	64	49	55	63	131	80	119	106	77	80	121
MOB3C	2	12	1	7	5	15	10	2	1	9	9	8
ENSG00000295296	0	0	0	0	0	0	0	0	0	0	0	0
ATPAF1	90	84	98	79	68	144	160	141	98	131	115	186
NENFP1	0	0	0	0	0	0	0	0	0	0	0	0
TEX38	0	0	0	0	0	0	0	0	0	0	0	0
EFCAB14-AS1	0	0	0	0	0	0	0	0	0	0	0	0
EFCAB14	54	83	85	57	55	130	113	97	96	74	127	149
ENSG00000295128	0	0	0	0	0	0	0	0	0	0	0	0
ENSG00000236476	0	0	0	0	0	0	0	0	0	0	0	0
CYP4B1	1	5	0	1	1	4	2	1	8	3	15	17
CYP4Z2P	0	0	0	0	0	0	0	0	0	0	0	0
CYP4Z2P	0	0	0	0	0	0	0	0	0	0	0	0
TUBAP8	0	0	0	0	0	0	0	0	0	0	0	0
CYP4A11	0	0	0	0	0	0	0	0	1	0	0	0
CYP4A26P	0	0	0	0	0	0	0	0	0	0	0	0
CYP4A43P	0	0	0	0	0	0	0	0	0	0	0	0
CYP4A27P	0	0	0	0	0	0	0	0	0	0	0	0
CYP4A44P	0	0	0	0	0	0	0	0	0	0	0	0
ENSG00000304718	0	0	0	0	0	0	0	0	0	0	0	0
CYP4X1	3	10	8	5	3	6	18	19	26	30	31	27
CYP4Z1	10	6	6	0	0	1	4	3	2	2	14	1
TUBAP9	0	0	0	0	0	0	0	0	0	0	0	0
CYP4A22-AS1	2	5	5	6	2	9	4	4	4	5	27	6
CYP4A22	0	0	0	0	0	0	0	0	0	0	0	0
MTND1P34	0	0	0	0	0	0	0	0	0	0	0	0
LINC00853	2	8	0	1	2	2	2	3	0	1	14	3
PDZK1IP1	0	0	0	0	0	0	1	0	0	0	0	1
ENSG00000309388	0	0	0	0	0	0	0	0	0	0	0	0
TAL1	0	2	0	0	0	1	1	2	1	1	0	1
ENSG00000226252	0	0	0	0	0	0	0	0	0	0	0	0
ENSG00000307358	0	0	0	0	0	0	0	0	0	0	0	0
ENSG00000307375	0	0	0	0	0	0	0	0	0	0	0	0
STIL	24	26	37	24	20	52	45	60	41	28	29	35
CMPK1	88	99	56	49	91	149	186	92	151	119	179	180
LINC01389	0	2	0	0	0	0	2	0	0	0	0	2
FOXE3	0	0	0	0	0	0	0	0	0	0	0	0
FOXD2-AS1	3	5	2	6	2	4	10	3	3	3	0	20
ENSG00000307814	0	0	0	0	0	0	0	0	0	0	0	0
FOXD2	0	0	0	6	0	4	4	0	1	1	7	2
ENSG00000271355	0	0	0	0	0	0	0	0	0	0	0	0
RPL21P24	0	0	0	0	0	0	0	0	0	0	0	0
ENSG00000304593	0	0	0	0	0	0	0	0	0	0	0	0
ATP6V0E1P4	0	0	0	0	0	0	0	0	0	0	0	0
ENSG00000309980	0	0	0	0	0	0	0	0	0	0	0	0
LINC01738	0	0	0	0	0	0	0	0	0	0	0	0
ENSG00000302309	0	0	0	0	0	0	0	0	0	0	0	0
TRABD2B	0	1	0	0	0	2	0	0	0	0	0	0
ENSG00000223814	0	0	0	0	0	0	0	0	0	0	0	0
ENSG00000225028	0	0	0	0	0	0	0	0	0	0	0	0
ENSG00000296755	0	0	0	0	0	0	0	0	0	0	0	0
ENSG00000294337	0	0	0	0	0	0	0	0	0	0	0	0
LINC02794	0	0	0	0	0	0	0	0	0	0	0	0
ENSG00000306551	0	0	0	0	0	0	0	0	0	0	0	0
ENSG00000231413	0	0	0	0	0	0	0	0	0	0	0	0
CYP46A4P	0	0	0	0	0	0	0	0	0	0	0	0
ENSG00000290466	0	0	0	0	0	0	0	0	0	0	0	0
ENSG00000279096	0	0	0	0	0	0	0	0	0	0	0	0
SKINT1L	0	0	0	0	0	0	0	0	0	0	0	0
ENSG00000223720	0	0	0	0	0	0	0	0	0	0	0	0
SLC5A9	0	3	1	0	0	0	0	0	0	0	0	0
ENSG00000272491	0	0	0	0	0	0	0	0	0	0	0	0
ENSG00000308343	0	0	0	0	0	0	0	0	0	0	0	0
ENSG00000279214	0	0	0	0	0	0	0	0	0	0	0	0
[truncated: 76,933 more rows]

## Sheet: log2CPM
	Ctrl_1	Ctrl_2	Ctrl_3	Ctrl_4	Ctrl_5	Ctrl_6	Amio_1	Amio_2	Amio_3	Amio_4	Amio_5	Amio_6
WASH9P	3.62309	4.20539	4.32437	4.03314	4.16087	2.73063	2.60034	2.59906	3.18463	3.11188	3.71124	3.35011
MTND1P23	4.91664	5.00657	4.93232	5.29106	4.5847	6.16261	5.27139	4.62773	4.35478	4.19985	4.11432	4.18285
MTND2P28	2.9461	3.23817	3.63817	3.19813	2.90757	3.18616	2.91283	2.01089	0.288974	1.76753	2.68109	1.56399
MTCO1P12	3.98025	3.78259	3.9418	3.97932	4.16087	5.40501	4.3111	3.21796	3.60323	3.44506	3.03077	3.68394
MTCO2P12	3.92653	4.57623	3.99555	4.23035	4.05882	4.04396	3.83565	3.0157	2.95986	2.98121	2.51344	3.54169
MTATP6P1	8.28935	7.13597	6.93896	7.18256	7.05225	9.05657	7.97147	6.63481	6.61255	6.29722	6.13837	8.03966
LINC01128	2.83386	3.18198	2.44653	2.62764	2.90757	2.9763	3.16953	3.64967	3.55037	2.91115	3.31201	3.28015
NOC2L	4.77185	5.48423	5.37908	4.91459	4.20931	4.80182	4.43365	4.74151	4.93156	4.44268	4.97231	5.06036
KLHL17	3.87073	4.46289	3.88597	4.08503	2.90757	3.45288	3.26065	3.33859	2.95986	2.59094	2.96729	4.20189
PLEKHN1	1.33059	2.45174	2.5932	2.76121	2.50362	2.73063	2.45356	1.49218	1.57083	2.91115	3.31201	1.97163
HES4	4.30891	4.72129	4.1925	5.02497	4.16087	3.81051	4.1296	3.15364	2.09845	3.75608	3.03077	3.83797
ENSG00000303623	2.43276	2.63033	0.451898	2.62764	3.12518	2.34971	0.73508	2.59906	0.288974	1.4093	2.42169	0.993703
ISG15	8.06535	9.29134	8.87581	8.88631	8.24964	8.46431	8.5225	8.46994	8.00569	8.20637	8.43424	9.34649
ENSG00000272141	4.61088	5.60668	4.44519	4.13511	3.63111	4.40025	3.02105	3.55324	3.79721	3.94324	3.206	4.06297
SDF4	4.46778	5.37568	5.41897	5.39749	5.29521	4.96723	5.27139	4.60386	4.47311	5.04332	4.7825	5.00721
B3GALT6	3.75222	3.78259	3.63817	2.31647	2.6512	2.59009	3.12171	3.15364	2.59251	4.0118	3.71124	3.93222
UBE2J2	4.83152	5.41278	5.31711	5.4966	5.12888	5.37319	4.88411	5.35583	3.96817	5.85	4.85444	5.07076
ACAP3	4.61088	5.66934	5.16122	4.97084	5.07761	4.99537	4.3111	4.42468	3.96817	4.79364	3.67196	4.49226
PUSL1	5.46099	4.94036	4.36578	4.99816	4.62096	4.73664	4.33226	4.67432	4.70845	4.33977	4.45239	5.00721
INTS11	6.43853	6.89508	6.59168	6.65683	6.40031	6.28164	6.26219	6.2603	5.99431	6.53125	5.80782	6.69153
CPTP	3.75222	4.74087	3.76738	4.52146	2.50362	3.87251	3.12171	2.01089	3.37906	2.05427	3.31201	3.76301
DVL1	4.91664	5.40052	5.2301	5.41786	5.07761	5.86764	5.33567	5.47905	5.5041	4.95902	5.34122	4.85912
AURKAIP1	6.46703	7.72809	6.71696	7.15248	6.4107	6.68298	6.42371	6.41235	6.26426	6.26949	6.1669	6.45006
CCNL2	7.02872	6.99631	7.39899	7.53476	7.4144	7.40595	7.15737	7.24905	6.84431	6.99212	7.10841	6.96394
MRPL20-AS1	4.3503	4.20539	3.76738	4.4833	4.25618	4.09686	4.33226	4.42468	3.03874	4.65047	3.50318	4.58222
MRPL20	7.56538	7.30005	7.18434	7.31882	7.0322	7.11356	7.22682	6.82234	7.28951	7.63243	7.59936	7.1544
ANKRD65	3.32395	4.36533	3.9418	3.80465	3.12518	3.32567	3.74388	3.82511	3.25239	4.39214	4.40526	4.14398
VWA1	4.50491	5.79642	5.01272	5.07714	4.25618	4.01676	4.91249	4.3405	4.5559	3.9077	4.28023	5.16111
ATAD3B	3.62309	5.64875	4.23781	4.63023	4.47009	4.73664	3.77512	4.69707	3.25239	4.51532	3.82305	3.78843
ATAD3A	3.23835	5.17438	4.72521	4.31968	4.30158	4.09686	4.1296	3.33859	4.38528	4.17016	4.28023	3.78843
SSU72	6.78639	7.37716	7.11925	7.04524	6.84558	7.24827	6.67215	6.98828	5.85957	6.62176	6.8113	6.84782
FNDC10	2.71214	4.48628	3.76738	3.19813	2.90757	3.03169	3.57661	3.08631	2.59251	2.4984	3.09157	3.73713
MIB2	2.5792	4.5093	3.33879	3.80465	2.6512	4.09686	3.46608	2.69257	2.87641	1.91802	3.85847	3.99908
CDK11B	5.49829	4.9572	5.08888	4.94299	5.71984	5.28476	4.78014	5.28253	4.35478	5.91409	5.63475	4.4767
SLC35E2B	5.5525	5.7585	5.35872	5.89571	5.9077	6.18721	6.05503	5.42558	5.8266	6.17549	6.21552	5.68562
GNB1	6.54039	6.29733	6.33447	6.1844	6.34718	6.33216	6.64281	5.80639	6.23943	6.29722	6.46572	6.19358
PRKCZ	5.51659	6.02923	5.16122	5.53442	5.78522	5.23842	5.07196	4.69707	5.05054	5.09163	4.74514	5.87552
FAAP20	3.14736	5.68963	3.70422	4.31968	4.34559	4.26809	3.86499	4.05378	3.43845	3.44506	4.45239	4.12415
SKI	4.46778	5.51867	5.53241	5.15203	5.20253	5.43614	4.84047	4.42468	5.05054	5.12296	5.3783	4.73386
MORN1	3.55392	3.06256	3.16204	1.67019	3.55817	2.79608	2.52882	1.00122	1.94308	3.04802	1.98214	1.97163
RER1	6.31853	6.77675	6.6431	6.56846	6.42102	6.47389	6.56896	6.34194	6.31268	6.60522	6.10188	6.66775
PEX10	4.80199	5.77758	4.48331	5.19988	4.5475	4.5595	4.08042	5.03723	3.65423	4.51532	3.67196	4.39631
PLCH2	3.55392	3.62291	3.41965	3.60588	4.82127	3.64275	3.80571	3.64967	4.12101	3.58664	3.50318	3.12915
PRXL2B	4.39053	4.57623	4.28174	3.86526	3.94899	4.68574	4.61727	3.82511	3.4955	4.4673	3.9598	4.3286
ARHGEF16	3.23835	3.81989	3.99555	4.59488	4.96926	4.17275	4.10522	3.90543	3.9273	3.9077	4.02361	3.73713
MEGF6	5.91167	5.92181	5.25235	5.86636	5.52309	6.15639	5.62865	5.4119	5.6368	5.10738	5.6245	5.78369
ENSG00000238260	2.71214	2.5438	1.34168	2.76121	3.2228	3.64275	2.20091	1.26748	1.06782	2.6779	2.1052	3.38386
TPRG1L	3.48126	4.70144	3.9418	3.60588	2.15362	2.85869	4.0295	3.74005	3.96817	3.67384	3.89305	3.20662
WRAP73	4.77185	4.17692	4.40603	4.13511	5.15385	4.80182	4.35312	4.86716	4.12101	4.90597	4.7825	4.20189
TP73	3.75222	3.92635	4.09738	4.08503	3.63111	4.92397	4.39395	3.78321	4.04661	4.04489	4.45239	3.90923
GFOD3P	2.26976	2.86258	3.16204	3.86526	2.90757	3.87251	3.94959	4.1226	2.23871	2.83751	4.19966	3.35011
SMIM1	2.83386	4.17692	2.5932	2.76121	1.69055	3.4929	2.00398	2.39162	0.730329	2.17876	2.42169	2.66349
LRRC47	4.99702	6.28405	5.18454	5.29106	5.46442	4.86419	4.88411	5.38413	4.80187	5.2561	5.49544	5.53606
CEP104	5.09767	4.53195	4.78748	4.36236	4.91187	4.59671	4.68464	4.76322	4.35478	4.07724	4.28023	4.69406
DFFB	-0.35011	2.63033	2.84819	2.31647	3.40021	2.73063	2.37416	2.01089	1.76893	2.39952	2.42169	1.56399
C1orf174	5.21434	3.29226	4.75668	3.92342	5.07761	4.5595	3.77512	4.28153	2.36653	4.0118	3.59004	4.50765
NPHP4	0.445055	2.5438	1.64052	2.13146	3.40021	1.95047	3.30415	3.33859	2.48394	3.28807	2.32371	2.13908
KCNAB2	1.87528	2.63033	1.88795	1.67019	1.69055	2.85869	3.21581	2.14927	1.06782	2.4984	2.51344	2.86811
RPL22	9.31655	8.91619	8.77759	8.82278	8.76715	8.55099	8.9768	9.02154	9.27493	8.99816	8.86705	9.14474
RNF207	1.33059	2.99893	3.76738	3.37528	4.05882	4.42114	2.60034	2.39162	3.4955	2.05427	2.96729	1.88
ICMT	5.82625	5.17438	5.71972	5.57127	5.99319	5.86001	5.87927	6.32744	6.16226	6.12995	5.57212	6.12539
GPR153	4.08203	4.11824	4.78748	4.79507	4.62096	4.35753	3.86499	4.15582	3.96817	4.36619	4.14333	4.23925
ACOT7	3.32395	4.74087	4.36578	4.18352	4.25618	4.3135	3.86499	3.78321	3.11353	4.10888	4.25387	4.31117
HES2	4.67744	4.33987	4.23781	4.23035	4.8823	4.17275	4.71718	4.05378	4.22586	4.31285	4.87188	5.22767
ESPN	3.62309	5.11559	4.93232	4.59488	3.70054	3.96078	4.33226	3.90543	5.01196	4.04489	3.85847	4.77259
TNFRSF25	2.26976	3.06256	1.88795	3.74139	3.55817	4.17275	2.85551	2.49906	2.87641	3.17303	3.206	2.86811
PLEKHG5	2.43276	4.23331	2.84819	1.67019	2.90757	1.95047	1.89443	2.69257	1.06782	2.59094	1.34685	1.97163
NOL9	3.75222	4.2607	5.08888	4.66474	4.72459	4.5213	3.64586	4.65121	4.50124	3.54097	4.66738	4.25757
ZBTB48	2.43276	4.02548	2.0991	2.48043	2.33921	3.08504	2.10581	1.00122	1.34114	1.76753	2.83128	2.60746
KLHL21	4.91664	4.14788	4.66014	4.18352	4.25618	4.44174	5.14553	4.65121	5.10654	4.81298	4.14333	4.90633
PHF13	3.81269	3.53591	2.5932	3.67522	3.8301	3.45288	3.64586	2.69257	3.79721	2.6779	3.67196	3.38386
DNAJC11	5.1688	6.00514	4.81764	4.94299	4.11075	4.40025	5.02074	4.84696	4.38528	4.95902	4.85444	5.47474
CAMTA1	5.36329	5.37568	5.81248	4.97084	4.94085	5.63704	5.51295	5.61663	4.95208	5.41642	5.65504	5.39424
VAMP3	4.50491	5.03857	5.18454	5.07714	4.47009	4.95295	4.81062	5.08974	5.72293	5.42901	4.95605	5.20897
PER3	2.9461	0.899917	2.0991	2.62764	2.33921	1.69996	2.45356	3.94397	2.48394	2.91115	2.75814	3.04727
PARK7	6.84548	7.28346	6.72494	6.85662	6.53944	6.48386	6.9743	7.19814	6.92958	6.67029	6.79311	7.01329
ENSG00000284716	3.32395	3.3444	3.63817	2.88346	3.89077	2.73063	0.969242	2.59906	1.34114	1.19016	3.09157	2.66349
ERRFI1	6.62713	6.12921	6.83959	6.03412	7.02545	6.33216	6.65546	7.02469	7.18066	6.93147	7.04832	6.66775
ERRFI1-DT	3.6891	2.93236	2.72632	3.67522	2.33921	3.08504	3.46608	3.60226	3.79721	2.29336	2.51344	3.00452
RERE	6.43853	6.67354	6.60903	6.25405	6.42102	5.77329	6.31097	6.3563	6.10842	6.46555	6.10188	6.05382
ENSG00000221083	2.71214	0.899917	2.96057	2.76121	1.00444	1.39661	2.45356	2.39162	3.25239	2.4984	3.31201	2.42498
ENO1	9.04129	9.85283	8.80419	8.80162	8.58179	8.37477	8.95564	8.80831	8.60709	8.65659	8.47617	9.31568
SLC2A5	2.08596	3.89173	2.96057	2.99615	2.78507	2.06111	3.26065	2.39162	4.04661	3.58664	2.90088	3.57128
GPR157	4.03204	2.71197	3.33879	3.74139	3.02047	3.23418	3.86499	3.55324	3.55037	3.97793	3.31201	2.35864
LNCTAM34A	3.55392	2.3534	1.64052	2.62764	2.50362	2.25977	2.45356	3.39532	2.78785	2.83751	1.53374	2.91503
H6PD	5.63854	6.34929	5.55048	5.53442	5.96525	5.69824	6.01633	6.10739	5.84866	6.29034	5.88714	5.49804
SPSB1	2.5792	3.7443	1.64052	2.99615	2.78507	2.73063	3.46608	2.01089	3.55037	2.6779	3.67196	3.60028
SLC25A33	2.9461	3.18198	3.56894	3.37528	3.70054	3.13649	2.60034	3.4499	3.11353	3.83388	3.50318	3.16841
TMEM201	3.98025	3.62291	3.41965	3.45631	2.50362	2.9763	3.30415	2.01089	2.48394	2.98121	1.84758	3.44908
PIK3CD	3.75222	3.85626	2.72632	3.67522	3.55817	4.22121	3.61165	4.18829	3.55037	2.4984	4.08471	4.34583
PIK3CD-AS2	3.14736	3.7443	2.0991	2.13146	2.15362	2.85869	2.66849	2.27553	1.57083	3.71555	1.98214	3.24386
CLSTN1	6.41921	7.2325	6.59168	6.61332	6.97029	6.72139	6.35299	5.93633	5.8266	6.36431	6.26915	6.48547
CTNNBIP1	5.04822	5.33761	5.43851	5.29106	4.69087	4.7858	5.48487	5.3123	5.17798	5.35177	5.91264	5.38593
LZIC	7.21949	6.93387	6.35518	6.61332	6.65762	6.83863	6.79156	6.49903	6.8166	6.67558	6.72757	6.74445
RBP7	2.43276	2.3534	0.451898	0.468882	-0.35011	1.01201	3.30415	2.49906	3.11353	3.2317	2.21859	3.57128
UBE4B	6.44809	5.66934	5.43851	5.74259	6.22291	6.16261	5.96983	6.3846	5.87039	5.91409	6.19489	6.07979
KIF1B	4.80199	4.97385	5.35872	4.4833	4.5847	4.86419	5.03371	4.47818	4.15681	5.4783	4.80083	4.70745
PGD	5.62174	6.17311	5.53241	5.37682	4.65634	5.27331	5.39722	5.20531	4.75592	5.4783	5.02002	5.59488
CENPS	4.80199	3.85626	3.41965	3.28942	3.70054	3.41171	4.35312	4.88708	5.38839	4.25745	4.30612	4.58222
DFFA	6.77124	6.95917	6.58293	6.63088	6.75057	6.87695	6.8218	6.59903	7.03915	6.7627	6.52754	6.71823
PEX14	3.6891	4.74087	5.13751	5.24619	5.02445	5.21468	4.79546	4.62773	4.41516	4.0118	4.14333	4.27566
CASZ1	4.57641	3.70496	4.23781	3.86526	4.62096	4.57823	3.57661	3.33859	3.55037	4.51532	4.68721	3.44908
TARDBP	7.37296	7.30664	7.54132	7.2523	7.621	7.75563	7.49892	7.74004	7.97593	7.90446	7.23172	7.57721
SRM	5.82625	7.02454	6.03414	6.29868	5.59778	6.01236	5.87927	5.73126	5.64943	5.63864	5.25081	6.04857
EXOSC10-AS1	0.954723	2.93236	3.56894	2.88346	2.6512	1.95047	2.96795	3.74005	2.78785	2.6779	3.25998	2.81961
EXOSC10	6.34948	6.42991	6.40568	6.59554	6.16268	6.74229	6.81805	6.93665	6.09925	6.53125	7.02513	6.56117
MTOR	6.34948	5.2029	6.12134	5.93864	5.7529	6.39159	5.84287	6.11586	5.78144	6.03432	5.83475	5.5804
UBIAD1	3.48126	3.3444	4.66014	4.08503	4.20931	3.53185	3.46608	2.49906	2.59251	2.91115	4.42902	3.31556
ENSG00000284708	3.32395	3.12351	2.44653	2.99615	2.90757	2.34971	3.42727	1.85781	3.03874	3.44506	2.83128	1.88
FBXO2	6.01823	6.60039	6.08461	6.12367	5.70302	6.05977	6.19446	6.36343	6.17104	5.46613	6.15982	6.46196
FBXO44	3.23835	4.46289	4.09738	3.92342	3.2228	3.98904	3.89375	3.60226	3.03874	2.4984	3.09157	4.23925
MAD2L2	3.40474	5.02266	2.72632	4.18352	3.12518	3.28065	3.46608	4.31132	2.23871	3.39461	3.25998	4.25757
FBXO6	2.08596	2.13399	3.25312	2.13146	2.78507	2.06111	2.29014	3.33859	2.69348	2.4984	2.51344	2.35864
AGTRAP	2.9461	4.48628	3.25312	3.37528	3.12518	3.45288	3.42727	3.98151	3.4955	3.11188	3.03077	3.93222
MTHFR	3.62309	3.62291	3.70422	2.48043	2.15362	3.13649	3.71194	3.82511	2.95986	2.39952	3.41076	2.21604
CLCN6	2.08596	3.3444	3.9418	3.45631	3.89077	3.84184	3.83565	3.33859	4.12101	4.04489	3.78674	3.31556
KIAA2013	6.39963	6.23656	5.99509	6.36314	6.25788	5.68101	5.92177	5.84764	6.07138	5.84061	5.75241	6.16475
PLOD1	7.42716	7.74273	7.38898	7.62953	7.30163	7.20375	7.32245	7.27574	7.3371	7.14111	6.98963	7.59172
MFN2	6.78639	6.4832	6.70894	6.54085	6.42102	6.66557	6.82926	6.56234	6.59308	6.61075	6.66892	6.51622
MIIP	2.43276	3.70496	0.451898	2.76121	2.33921	2.9763	1.89443	2.27553	1.57083	1.91802	1.13208	2.71743
VPS13D	5.28007	4.97385	4.81764	4.88563	5.22626	5.47662	4.89837	5.58039	5.40337	4.65047	5.23742	5.15135
PDPN	5.34293	5.24465	5.33806	4.76357	4.47009	4.84885	5.34612	4.78462	5.55866	4.36619	4.98839	5.31773
PRDM2	4.99702	4.76019	5.31711	4.97084	5.42395	5.03657	5.10922	5.42558	5.71093	5.22756	5.4025	5.20897
KAZN	1.62849	2.86258	2.5932	3.37528	3.12518	3.18616	3.02105	1.85781	2.95986	2.17876	2.83128	3.54169
TMEM51	4.39053	3.29226	3.88597	3.45631	3.55817	2.73063	3.94959	2.69257	3.11353	3.04802	2.96729	4.39631
EFHD2	5.38337	5.84247	5.33806	5.93864	5.83238	5.60087	5.5764	5.47905	4.75592	5.5834	6.11659	5.50573
CASP9	3.23835	2.01036	3.16204	2.99615	2.78507	2.79608	1.89443	2.39162	0.730329	3.11188	2.68109	3.16841
DNAJC16	2.83386	3.92635	4.04736	3.86526	4.30158	4.09686	4.20037	3.60226	3.88522	3.9077	3.9598	3.99908
AGMAT	3.55392	3.66452	3.63817	2.48043	1.69055	3.98904	2.96795	2.27553	3.65423	2.6779	2.42169	2.76942
DDI2	6.14124	6.07624	6.28136	5.8058	5.54213	5.96334	5.85022	6.01989	5.84866	6.00098	5.87854	5.88733
PLEKHM2	4.39053	5.11559	5.45778	5.07714	3.63111	4.83334	4.82562	4.50421	4.08429	4.4673	4.28023	4.70745
FBLIM1	4.50491	5.00657	4.48331	4.94299	4.20931	4.75321	4.88411	4.3405	4.70845	4.22894	4.80083	4.72071
SPEN-AS1	4.1771	4.48628	3.76738	3.74139	3.55817	2.9763	3.67928	4.18829	4.41516	3.17303	2.96729	3.41684
UQCRHL	6.11746	6.80957	5.94132	5.75865	5.33941	6.32663	7.0497	6.49903	6.36719	6.45327	7.46218	6.64358
SPEN	4.83152	5.61732	5.76684	5.31298	4.94085	5.93457	5.00764	5.3123	5.8266	5.21307	5.35369	4.88291
ZBTB17	3.23835	3.53591	2.0991	3.37528	2.50362	2.85869	2.10581	1.68655	1.57083	2.05427	2.51344	2.86811
EPHA2	4.61088	4.39034	4.72521	3.74139	5.02445	4.46205	4.17716	4.52977	5.1427	5.15363	4.72609	4.611
ARHGEF19	5.75098	5.43699	5.60337	6.21964	6.36866	6.1121	5.93567	5.90737	5.58518	5.90511	5.50665	5.46689
ENSG00000288398	3.32395	2.86258	3.16204	2.13146	3.31423	3.23418	2.37416	2.78038	0.730329	0.931656	2.5997	3.31556
FBXO42	4.08203	4.6609	4.69304	4.55863	4.78975	4.65079	4.86971	4.69707	4.25919	4.73401	4.83679	4.77259
SZRD1	5.46099	5.2583	5.94132	6.1844	5.68601	5.60087	5.45624	4.15582	4.65937	4.79364	4.98839	5.4107
NECAP2	5.40317	4.83498	4.78748	4.69844	4.99712	5.2266	5.35648	5.47905	4.25919	5.02685	5.15434	4.83492
NBPF1	2.83386	1.15474	2.44653	1.67019	1.3879	1.69996	2.00398	1.49218	3.60323	2.59094	3.206	2.76942
ENSG00000291072	4.50491	6.04507	4.32437	5.02497	5.27259	4.59671	4.86971	4.67432	3.70348	4.77404	4.14333	4.99635
ENSG00000290849	3.92653	2.63033	4.14573	3.67522	3.2228	3.45288	3.64586	2.69257	3.18463	3.9077	3.82305	3.28015
CROCC	4.50491	4.05707	3.82789	4.85607	4.47009	5.32965	3.86499	3.4499	3.79721	4.04489	4.49803	3.97713
ENSG00000238142	2.5792	2.93236	3.06481	3.67522	2.50362	3.18616	3.67928	4.31132	2.78785	3.67384	3.71124	3.51148
ATP13A2	4.30891	4.90608	3.63817	3.86526	3.55817	3.45288	4.39395	3.74005	2.48394	3.58664	2.42169	4.611
SDHB	5.32228	4.74087	5.75131	5.02497	5.48425	5.56376	5.96983	5.65199	6.08073	6.33115	5.86118	5.67884
PADI2	4.5411	4.17692	3.82789	4.82589	4.11075	4.68574	3.89375	3.15364	4.04661	4.19985	3.31201	3.78843
RCC2	8.45028	7.8925	8.192	7.99083	8.24964	8.09816	8.21166	8.87963	8.6375	8.82798	8.5579	8.36099
ARHGEF10L	3.14736	3.66452	4.1925	3.86526	3.89077	4.19718	4.05519	4.1226	5.01196	5.02685	5.6245	4.14398
PAX7	5.32228	4.79807	5.45778	4.13511	5.02445	3.74572	4.79546	4.96411	5.1427	4.49151	4.40526	4.50765
ALDH4A1	4.22239	4.46289	3.88597	4.59488	3.48135	3.74572	3.21581	1.49218	2.09845	2.05427	2.68109	3.00452
IFFO2	5.25849	4.88863	5.58595	5.1275	4.5847	4.95295	5.08448	5.12371	5.64943	4.75416	4.49803	4.79785
UBR4	4.86046	5.13052	4.14573	5.07714	4.8521	3.87251	4.39395	4.39716	3.79721	4.17016	5.32865	3.88587
EMC1-AS1	2.83386	2.93236	3.16204	2.76121	3.2228	2.51433	4.15358	1.68655	3.31712	3.2317	2.75814	3.28015
EMC1	5.36329	5.2029	4.78748	4.82589	4.20931	5.08974	4.5646	4.57958	5.03137	5.28409	5.39045	5.36073
MRTO4	6.92981	7.2599	6.84692	6.75618	6.46158	6.61659	6.58227	6.89299	6.70614	6.69656	6.43671	6.7314
AKR7L	4.42967	3.78259	3.41965	4.40381	2.90757	2.79608	3.12171	2.01089	4.32361	2.17876	3.71124	3.00452
AKR7A2	4.7096	5.82422	3.99555	4.36236	4.34559	4.61496	5.00764	4.25111	5.08811	4.73401	4.49803	4.83492
SLC66A1	5.14548	4.83498	4.48331	4.63023	4.8823	4.7696	4.00336	4.0886	4.99227	4.39214	3.63158	4.42901
CAPZB	6.6849	6.96751	7.0125	7.00541	6.85322	7.01735	7.12742	6.90281	6.62538	7.22291	6.45996	6.84176
MICOS10	4.39053	3.58007	3.9418	4.23035	4.38829	3.56977	4.65135	4.22004	4.19175	3.9077	3.78674	4.49226
NBL1	4.5411	6.8552	5.25235	5.31298	4.62096	4.96723	5.08448	5.14041	4.04661	3.83388	4.88911	5.49804
ENSG00000226396	8.78624	10.6303	9.13125	9.53135	8.76715	8.7437	9.28697	8.84059	8.49616	8.46816	9.0705	8.83205
TMCO4	3.23835	2.78924	2.96057	3.37528	2.15362	3.71221	3.50387	4.15582	4.75592	3.67384	3.54727	3.12915
OTUD3	2.71214	2.13399	1.64052	1.91918	2.33921	3.64275	2.60034	2.01089	1.76893	2.29336	2.21859	2.76942
CAMK2N1	4.57641	4.64019	4.36578	4.82589	4.05882	4.40025	4.49123	5.28253	4.29176	5.40372	5.21025	4.42901
MUL1	3.32395	5.13052	4.32437	3.60588	3.63111	3.64275	3.74388	3.0157	4.04661	2.39952	3.41076	2.66349
CDA	2.83386	3.96015	2.84819	3.53303	3.55817	3.36933	3.57661	2.59906	2.48394	0.931656	3.59004	3.00452
PINK1	5.93906	5.47256	4.62646	5.05129	5.05128	4.71987	5.41716	5.43914	4.93156	5.2561	5.53976	5.59488
DDOST	4.46778	4.08797	3.82789	5.24619	4.65634	4.50182	4.85516	4.88708	4.35478	4.90597	4.56388	4.36285
HP1BP3	6.39963	6.44193	6.37559	6.45473	6.89084	6.63906	6.49112	6.68687	6.65698	6.97075	6.8558	6.80798
EIF4G3	6.23261	5.63835	6.70894	6.36314	6.57684	6.56589	5.90068	6.10739	6.09925	5.81206	6.13114	5.82727
ECE1	5.1688	5.98065	5.60337	5.83639	5.29521	5.61907	5.59403	5.38413	4.93156	4.69285	4.95605	5.14151
NBPF3	3.6891	3.39471	3.63817	2.48043	2.6512	3.90253	3.50387	2.27553	4.19175	3.71555	4.52031	3.99908
ALPL	3.14736	2.63033	3.06481	2.99615	2.15362	2.85869	2.20091	1.26748	1.34114	2.91115	1.53374	2.54916
USP48	6.27621	6.15133	6.57412	6.44484	6.70062	6.33216	6.45781	6.59903	6.14454	6.04254	6.32086	6.34261
HSPG2	7.09109	7.57831	6.69276	7.1706	6.68357	6.98614	6.53285	6.7261	6.48455	6.63269	6.39511	7.1544
LINC00339	2.9461	2.63033	2.96057	3.37528	1.94058	3.56977	2.52882	3.74005	3.11353	2.39952	3.206	3.20662
CDC42	4.08203	4.33987	4.59198	4.40381	5.22626	3.81051	3.83565	4.39716	3.60323	4.28542	4.95605	4.04199
WNT4	3.87073	3.7443	2.0991	2.31647	1.69055	2.59009	1.89443	2.49906	1.57083	1.59951	3.31201	2.05779
ZBTB40	3.87073	4.88863	3.56894	4.08503	4.62096	4.50182	4.3111	4.47818	4.95208	4.49151	5.02002	4.34583
EPHB2	3.55392	4.11824	3.76738	4.13511	3.94899	4.40025	3.21581	4.65121	4.65937	3.39461	3.9598	4.14398
KDM1A	5.68781	5.86048	5.91367	5.93864	5.76915	5.60087	6.03581	5.95532	6.17977	6.27647	6.0492	5.75818
ENSG00000266802	3.75222	3.12351	2.28325	2.62764	1.69055	3.41171	2.85551	2.39162	2.23871	3.71555	2.1052	2.42498
LUZP1	5.65515	5.38816	5.43851	5.19988	4.8521	4.95295	5.26039	6.0643	5.24605	5.69184	5.5933	5.75818
LINC01355	4.08203	4.6609	4.62646	3.97932	4.16087	4.84885	3.38738	4.18829	3.96817	4.28542	4.22702	3.62871
HNRNPR	6.90918	6.92961	6.93208	6.99866	7.11081	6.94345	7.09683	7.12455	7.24029	7.2373	7.30737	7.12726
ZNF436	4.42967	3.85626	3.88597	3.37528	3.63111	4.42114	3.61165	4.50421	2.59251	4.31285	3.82305	3.93222
ZNF436-AS1	3.32395	3.96015	2.84819	2.76121	3.89077	3.90253	2.91283	2.86316	2.69348	3.58664	3.03077	2.86811
TCEA3	3.23835	4.05707	3.76738	2.48043	3.70054	2.79608	2.73356	1.00122	-0.35011	1.4093	1.84758	2.05779
ASAP3	3.81269	4.77925	3.9418	3.86526	2.33921	4.5595	3.07226	3.69557	3.11353	3.6309	3.99206	3.35011
E2F2	4.22239	3.62291	3.25312	4.03314	3.12518	3.18616	3.50387	3.74005	2.48394	3.39461	3.206	4.04199
ID3	3.81269	4.43911	3.82789	4.55863	4.20931	4.46205	4.15358	3.0157	3.9273	4.53874	5.03557	4.55285
RPL11	9.61602	9.68355	9.26174	9.29846	9.2878	8.81352	9.41151	9.43997	9.46989	9.16455	9.24375	9.61733
ELOA-AS1	3.55392	2.93236	2.84819	1.91918	2.15362	2.59009	2.66849	2.39162	3.79721	3.34232	3.99206	3.38386
ELOA	6.19902	6.10674	6.36542	6.21964	6.06076	6.0927	6.04225	6.2216	6.66943	5.88697	5.94596	5.84555
PITHD1	5.04822	5.38816	4.75668	4.94299	5.56092	4.68574	4.73318	4.78462	4.65937	5.45386	5.56141	4.97436
LYPLA2	5.96594	6.37458	5.91367	5.88111	5.70302	5.82123	5.24931	5.14041	5.06945	5.39091	5.16853	5.71243
GALE	5.02285	5.21695	5.65438	5.33458	5.29521	4.84885	4.73318	5.29749	4.29176	4.58448	4.38111	4.68054
HMGCL	3.48126	4.33987	3.63817	4.31968	3.02047	3.56977	3.94959	2.39162	3.60323	2.98121	3.14992	3.35011
FUCA1	4.83152	4.68131	4.93232	4.76357	4.00495	4.81767	4.78014	4.96411	5.21241	5.27016	4.92297	5.14151
PNRC2	5.71974	5.55231	5.91367	5.82118	5.96525	6.39159	5.72781	5.68649	6.30472	6.24834	5.86118	5.86361
SRSF10	7.8514	7.28012	7.40397	7.68942	7.58474	7.4549	7.26858	7.72352	7.69768	7.78223	7.22495	7.2236
IFNLR1	2.08596	1.7259	3.06481	2.31647	3.63111	2.85869	2.37416	1.00122	0.730329	2.05427	3.14992	3.20662
STPG1	3.05023	3.92635	3.70422	3.53303	3.31423	3.77848	3.34636	2.14927	2.36653	3.44506	2.1052	2.71743
NIPAL3	5.14548	5.11559	4.90449	5.2688	4.5847	4.92397	4.78014	4.88708	5.76993	4.53874	5.09618	5.35223
RCAN3	3.05023	4.33987	3.9418	4.27571	3.76677	3.45288	4.41394	5.10683	4.84641	3.75608	4.62687	4.34583
SRRM1	5.57012	6.13662	6.09696	5.89571	6.86839	6.04638	5.70365	5.39808	5.49014	5.91409	6.09447	5.32643
CLIC4	6.33924	5.73915	5.84212	6.08597	6.32536	6.19936	6.44815	6.12427	6.70614	5.94948	6.77932	6.63309
RUNX3	4.86046	5.10051	4.23781	4.27571	4.50931	4.17275	3.83565	3.0157	2.59251	3.87126	4.60618	3.99908
SYF2	6.58441	7.76919	7.06372	7.20031	7.13609	6.93258	7.06558	7.07331	6.84979	6.88654	7.23846	7.14213
ENSG00000284657	2.9461	4.59786	4.32437	4.36236	4.38829	4.26809	3.02105	3.21796	1.57083	2.17876	1.98214	2.86811
RSRP1	7.12129	6.02923	6.78722	7.12796	7.29603	7.48994	6.58227	6.67546	7.1499	6.70693	7.05215	6.7829
TMEM50A	6.08105	5.2029	6.00822	5.53442	5.99319	5.9052	5.71175	6.31278	5.43287	6.26949	5.97852	5.90487
MACO1	5.96594	4.2607	5.43851	5.24619	5.05128	4.80182	5.02074	5.08974	6.08073	5.01019	5.25081	5.53606
LDLRAP1	6.16463	6.47738	6.53835	6.92939	6.57684	6.89199	5.79794	5.82716	5.66194	5.69184	5.86118	6.30347
SELENON	3.55392	5.66934	5.06394	4.63023	4.34559	3.96078	4.17716	4.45168	3.31712	3.97793	3.14992	4.50765
MTFR1L	5.91167	6.09157	5.60337	6.26533	5.96525	5.83687	5.87206	5.81682	5.93368	5.2561	5.88714	6.07463
PAQR7	2.83386	3.66452	3.06481	4.18352	3.63111	3.77848	3.21581	2.39162	2.95986	3.54097	2.90088	3.16841
STMN1	8.50628	8.09817	7.75507	8.13318	8.06454	8.18928	8.2704	8.21216	8.38922	8.24248	8.29089	8.47694
PAFAH2	3.14736	3.06256	3.33879	3.53303	2.90757	3.53185	2.20091	2.86316	3.11353	2.4984	3.41076	3.12915
PDIK1L	3.23835	2.63033	3.41965	2.99615	3.12518	3.32567	3.50387	3.69557	3.96817	1.4093	3.206	2.91503
ZNF593	5.67157	5.78703	6.1921	5.4966	5.20253	5.08974	5.18096	5.26741	4.93156	5.27016	4.92297	5.65139
CNKSR1	2.9461	3.49036	2.0991	3.37528	1.94058	3.71221	3.83565	2.39162	2.48394	3.11188	2.1052	4.04199
CEP85	2.26976	2.71197	3.41965	3.10067	2.90757	2.06111	1.77586	1.49218	0.288974	2.83751	3.31201	3.16841
SH3BGRL3	4.97072	6.97166	5.06394	5.4966	5.22626	5.38388	6.09273	5.25213	4.29176	4.95902	4.40526	5.48255
CRYBG2	2.9461	3.44333	2.5932	3.74139	3.8301	3.28065	1.89443	2.59906	1.76893	3.67384	3.50318	3.12915
DHDDS	5.14548	5.31165	4.93232	4.69844	4.94085	4.46205	5.05932	5.34146	5.05054	4.51532	5.09618	5.60922
HMGN2	5.4227	6.13662	5.16122	5.58934	5.65136	5.80543	6.05503	5.93633	5.74662	5.63864	6.35226	5.4107
RPS6KA1	5.57012	5.59597	4.90449	5.1275	4.99712	5.07663	4.5646	5.22108	5.35795	4.13985	4.08471	5.18044
ARID1A	6.00534	5.69967	5.62057	5.64225	6.1253	6.85792	6.38373	6.02889	5.92332	5.35177	5.79873	5.80876
PIGV	3.55392	4.02548	3.88597	3.86526	3.70054	4.44174	3.67928	3.27953	3.88522	2.39952	3.206	4.42901
ZDHHC18	4.08203	4.9903	4.69304	5.33458	4.78975	4.17275	4.76466	4.1226	3.9273	3.83388	4.28023	3.81342
SFN	8.08693	8.2528	7.97838	8.20821	8.10351	7.91695	7.33823	8.03381	7.67933	7.91345	7.51586	7.90668
GPN2	8.94495	7.89469	8.49927	8.65484	9.01892	8.59303	8.34387	9.03611	9.38753	9.10597	8.34496	8.81592
GPATCH3	3.87073	4.55426	4.09738	4.31968	3.2228	3.03169	3.71194	4.05378	3.18463	3.49381	3.59004	4.50765
NUDC	6.28691	7.40811	6.70894	6.86407	6.33631	6.0927	6.29489	6.56234	5.92332	6.25542	6.1527	6.68139
KDF1	4.94394	4.43911	4.32437	4.52146	4.30158	4.09686	4.74901	4.28153	4.68412	4.04489	3.63158	4.85912
TRNP1	4.13035	3.92635	4.66014	4.36236	4.47009	4.1226	3.80571	4.86716	4.80187	4.51532	3.99206	5.10151
SLC9A1	2.71214	3.96015	3.82789	4.13511	3.8301	4.63299	3.71194	2.27553	3.60323	2.98121	3.50318	3.28015
WDTC1	4.42967	4.76019	4.66014	4.36236	4.42977	4.01676	4.89837	4.3405	4.19175	3.49381	4.19966	5.48255
TMEM222	5.02285	6.26389	5.41897	5.53442	4.5847	5.27331	4.79546	5.01929	5.21241	5.57209	4.92297	5.459
SYTL1	5.12177	6.87306	5.16122	6.12367	5.48425	5.81335	5.36677	5.4119	4.44443	4.33977	4.90614	5.33508
MAP3K6	5.02285	4.46289	3.9418	4.13511	3.55817	4.68574	3.64586	3.33859	2.09845	4.39214	3.9598	4.16355
WASF2	6.35965	7.79049	6.8099	6.76416	6.36866	6.37562	7.06242	6.59903	6.3363	5.90511	7.3233	6.89832
AHDC1	5.40317	5.71955	5.671	5.75865	5.57947	5.69824	5.18096	5.95532	5.96431	5.68136	5.69478	5.31773
ENSG00000294734	9.72427	10.4019	10.03	10.1765	10.7883	8.28643	9.97903	10.766	10.7416	10.5205	10.0784	10.2014
FAM76A	3.48126	3.53591	4.36578	3.67522	3.89077	4.04396	4.0295	4.67432	4.25919	4.28542	4.33155	4.49226
ENSG00000231344	4.77185	4.77925	4.04736	3.60588	4.72459	4.46205	5.19258	5.25213	5.67434	5.19844	6.26256	5.06036
STX12	3.6891	3.3444	4.1925	3.67522	3.55817	4.22121	4.35312	3.60226	3.37906	4.22894	4.68721	3.71078
PPP1R8	5.63854	4.85309	4.75668	5.02497	4.99712	4.99537	5.50365	5.92674	5.72293	5.13838	5.2239	5.32643
RPA2	4.30891	5.62787	4.72521	3.80465	4.30158	4.48207	4.73318	3.86583	3.79721	4.17016	3.50318	3.83797
SMPDL3B	4.64454	3.62291	3.9418	3.74139	2.6512	3.4929	4.71718	4.36911	4.35478	2.75991	3.74948	5.40249
EYA3	3.23835	3.70496	3.9418	4.40381	4.78975	3.84184	4.49123	3.5025	3.79721	4.22894	3.36223	3.81342
PTAFR	4.39053	2.86258	3.41965	3.10067	1.94058	3.36933	3.80571	3.55324	3.75111	3.6309	4.19966	3.86212
DNAJC8	4.80199	4.81664	5.76684	5.65947	4.75754	5.29611	5.55855	4.74151	4.15681	4.86949	5.27722	4.68054
ATP5IF1	8.09304	7.96506	8.00811	7.73072	7.98677	7.97462	8.23151	7.92722	8.0775	7.82095	8.33399	8.31472
ENSG00000270605	2.83386	2.01036	4.14573	2.99615	4.25618	3.53185	3.26065	1.49218	2.09845	2.91115	3.03077	1.97163
SESN2	4.22239	4.20539	4.09738	5.43796	4.82127	3.45288	3.67928	3.64967	4.50124	3.6309	3.67196	4.74689
MED18	4.74106	5.10051	5.27426	5.41786	5.44433	5.40501	5.03371	5.62852	5.40337	4.79364	5.21025	5.50573
PHACTR4	7.52076	7.06783	6.97285	7.28594	7.30163	7.0242	7.03686	8.05817	7.42047	7.41867	6.94912	7.03734
RCC1	6.58441	6.15862	6.4254	6.62212	6.69212	6.63012	6.25666	6.45967	6.84431	6.35774	6.07202	6.61189
SNHG3	5.4227	5.11559	5.65438	5.82118	5.44433	6.13758	5.2823	5.25213	4.35478	5.02685	5.23742	5.17081
TRNAU1AP	4.13035	4.55426	5.65438	5.2688	4.42977	5.36243	4.33226	4.36911	4.41516	4.22894	4.30612	4.96324
SNHG12	6.15298	5.50728	6.07216	6.43487	6.11262	7.23653	6.36331	5.86782	5.27891	5.99252	6.2018	6.19833
TAF12	5.09767	4.90608	5.58595	4.82589	5.36101	5.25014	4.95404	5.20531	5.06945	5.2561	5.2239	4.55285
GMEB1	3.81269	4.33987	4.23781	4.08503	4.34559	3.84184	3.86499	2.14927	3.11353	2.91115	3.36223	3.28015
YTHDF2	7.16254	6.42387	6.83959	6.64823	7.22123	6.45881	6.88044	6.89299	7.18933	7.00057	6.54938	6.8265
EPB41	5.1688	5.42494	5.56832	5.17615	6.03411	5.65479	5.02074	4.36911	4.5559	4.60681	5.19648	5.10151
TMEM200B	2.9461	3.3444	4.23781	3.19813	3.48135	3.64275	2.52882	1.85781	3.65423	3.04802	3.25998	2.76942
SRSF4	6.56696	6.03717	6.83959	6.35259	6.47155	6.32663	6.63005	6.55613	6.37481	6.35774	6.07954	6.17924
MECR	3.05023	5.42494	4.09738	4.36236	3.94899	3.03169	4.10522	4.45168	2.95986	3.17303	3.85847	3.38386
PTPRU	6.62713	6.90813	6.63466	6.67387	5.95108	6.81514	6.36331	5.59258	5.79286	5.73304	5.6245	6.56485
LAPTM5	2.08596	2.63033	2.44653	1.67019	2.50362	2.59009	1.77586	1.49218	0.288974	1.91802	2.5997	2.48841
SDC3	2.43276	2.3534	2.96057	4.36236	2.78507	3.56977	3.12171	2.78038	1.94308	2.29336	2.83128	3.71078
PUM1	5.12177	4.70144	5.68742	5.67648	5.96525	5.35159	5.74369	5.86782	6.22263	5.77309	5.98655	5.69909
ENSG00000308292	4.61088	4.64019	2.84819	4.23035	2.33921	2.06111	3.07226	2.14927	-0.35011	2.39952	1.34685	3.00452
ENSG00000229447	3.87073	3.39471	3.9418	4.08503	3.48135	3.53185	2.85551	3.0157	3.96817	3.9077	2.21859	3.28015
ZCCHC17	6.25457	5.83337	5.91367	6.12367	6.06076	6.28164	6.15937	6.67546	6.23943	6.54288	6.62332	6.25414
SERINC2	5.07316	7.11736	5.96845	5.65947	5.7529	5.27331	5.94256	6.14923	4.86817	5.36493	5.12556	6.09515
TINAGL1	2.5792	3.53591	3.9418	4.23035	2.6512	3.71221	3.57661	2.49906	2.59251	4.04489	3.14992	4.14398
PEF1	4.61088	4.88863	4.1925	4.08503	3.31423	3.98904	4.41394	3.4499	4.58247	4.17016	4.56388	4.50765
COL16A1	6.0687	6.27736	5.84212	6.14827	6.30322	6.28734	6.23435	5.96473	5.96431	5.90511	6.73712	6.01127
PTP4A2	7.22506	6.95079	7.10709	7.13413	7.22712	7.65117	7.27679	7.49601	7.31746	7.47743	7.47079	7.01059
KHDRBS1	7.93879	7.44737	7.61614	7.5533	7.80957	7.73074	7.84467	8.02034	8.27167	8.07436	8.09876	8.17231
TMEM39B	5.75098	4.87097	5.4768	5.39749	6.23466	5.12837	5.62008	5.34146	6.13559	5.45386	4.52031	5.72565
KPNA6	5.30133	6.13662	6.1092	6.2312	5.86298	5.42584	5.21554	5.86782	5.87039	6.1529	5.14002	5.66518
TXLNA	3.98025	5.33761	4.72521	4.36236	4.25618	4.35753	4.49123	4.22004	4.84641	4.97628	4.25387	4.81031
CCDC28B	3.55392	4.08797	2.96057	3.92342	3.55817	2.16386	3.38738	3.0157	1.06782	2.91115	3.54727	2.96047
IQCC	2.71214	3.66452	2.84819	2.88346	2.50362	3.56977	2.20091	0.674432	1.57083	1.76753	2.51344	1.56399
TMEM234	3.48126	2.93236	2.96057	2.76121	2.90757	3.36933	1.77586	1.26748	2.09845	1.91802	1.84758	2.05779
EIF3I	8.87931	8.2596	8.33438	8.34749	8.41625	8.76939	8.53966	8.39889	8.37788	8.50727	8.12445	8.51646
LCK	1.33059	2.93236	2.96057	2.76121	1.00444	1.95047	3.26065	3.08631	2.09845	3.49381	1.84758	2.66349
HDAC1	6.62713	6.65817	6.6431	6.97822	6.80675	7.0001	6.60852	6.47291	6.18845	6.69656	6.51094	6.67459
MARCKSL1	8.56239	8.2528	8.32916	8.82469	8.59096	8.81648	8.42614	8.64537	8.54932	8.65926	8.25478	8.63594
BSDC1	5.73544	5.66934	5.82738	5.70991	5.56092	5.9562	5.70365	5.82716	6.63811	6.12995	5.97045	6.13037
ZBTB8B	2.43276	1.55944	2.84819	2.99615	3.2228	3.13649	1.77586	3.74005	2.95986	3.39461	2.1052	2.35864
ZBTB8A	4.67744	4.92333	4.09738	4.73137	4.30158	4.24484	4.65135	4.57958	4.65937	4.94156	4.64726	4.87106
ZBTB8OS	6.35965	5.61732	6.14531	6.07318	6.21106	6.1811	5.74369	6.3846	6.12659	5.86861	5.27722	5.9222
RBBP4	8.05287	7.40811	7.35854	7.32422	7.60751	7.43706	7.07503	7.33495	7.91973	7.47135	7.47935	7.36337
NHSL3	5.53465	5.5743	5.29584	5.45777	5.27259	5.15356	5.51295	6.2216	5.76993	6.42841	5.94596	5.459
YARS1	5.81151	6.06851	5.62057	5.07714	5.89295	4.73664	5.72781	5.80639	5.58518	5.81206	6.00247	5.70578
S100PBP	3.05023	4.36533	3.70422	3.37528	4.78975	4.7696	4.20037	5.03723	4.88961	4.22894	4.60618	4.22069
FNDC5	2.43276	2.86258	2.96057	1.36908	2.78507	2.66207	3.12171	2.01089	3.11353	1.4093	1.53374	3.31556
TMEM54	3.98025	5.33761	4.48331	4.59488	4.05882	4.5595	4.20037	4.22004	3.25239	3.17303	3.82305	4.56761
AK2	6.83823	6.42991	6.29214	6.24267	6.45155	6.31551	6.52827	6.21374	6.69401	6.24121	6.41308	6.33831
TRIM62	4.2663	3.89173	3.70422	3.74139	4.30158	3.96078	4.20037	3.98151	4.38528	3.94324	3.92681	4.58222
ZNF362	7.10325	6.79091	6.93896	6.79565	6.62228	6.86174	6.83297	6.93186	6.86069	6.08293	6.3769	6.91861
PHC2	5.85529	5.92181	6.18055	5.85145	6.47155	6.02606	5.72781	5.49212	5.74662	5.84061	5.67505	5.95625
SMIM12	3.48126	4.43911	4.66014	4.4833	3.94899	4.24484	5.19258	4.9261	5.40337	4.17016	4.22702	4.78527
GJB5	4.7096	4.90608	3.25312	4.18352	4.05882	3.53185	3.57661	4.3405	3.4955	3.04802	3.89305	4.12415
GJB3	3.48126	4.5093	3.82789	3.45631	3.55817	3.28065	3.38738	3.69557	2.23871	2.39952	4.45239	2.2891
ZMYM6	3.05023	3.3444	3.41965	3.86526	4.00495	3.90253	3.57661	4.05378	5.37325	4.31285	4.08471	3.95485
ZMYM1	4.99702	4.88863	4.75668	4.52146	5.36101	5.00924	4.17716	3.5025	2.78785	4.41763	3.14992	4.49226
ENSG00000284640	4.03204	2.71197	2.72632	2.99615	3.70054	3.45288	2.45356	3.08631	2.78785	3.34232	2.32371	2.86811
SFPQ	9.46877	9.00794	9.19295	9.03221	9.17647	9.26669	9.22185	9.52028	9.23362	9.45737	9.07897	9.3871
ZMYM4	4.74106	4.83498	5.29584	5.33458	4.75754	5.82123	5.22688	4.55489	4.35478	5.13838	4.92297	4.74689
RPL5P4	5.79661	5.61732	6.04692	5.74259	7.40404	4.93853	5.41716	5.35583	6.78262	5.16872	5.95417	6.05905
KIAA0319L	5.92543	6.76245	6.15715	6.16041	6.19912	6.03287	6.0032	5.93633	5.27891	5.97546	5.91264	6.21249
NCDN	7.17411	5.81502	5.35872	5.74259	5.12888	5.82123	5.69551	4.98274	4.93156	4.79364	4.38111	6.06946
PSMB2	5.79661	6.2087	6.12134	5.96657	5.84776	6.25279	6.16528	6.17376	5.49014	6.60522	6.15982	6.09005
CLSPN	5.44198	4.72129	5.68742	4.82589	4.94085	5.39448	4.98109	5.10683	5.53164	5.04332	4.83679	4.95204
AGO4	3.98025	3.89173	4.04736	3.19813	3.63111	4.3135	4.0295	3.15364	4.08429	4.13985	4.19966	3.95485
AGO1	4.7096	4.6609	4.93232	4.91459	4.82127	4.87937	4.68464	5.4119	5.26257	5.50232	4.62687	5.00721
AGO3	5.09767	4.97385	5.43851	5.41786	5.80111	5.23842	4.82562	4.42468	4.60856	5.22756	4.54226	5.20897
ADPRS	6.35965	5.98065	5.88547	6.06028	5.70302	5.78945	6.08027	5.70905	6.47039	5.91409	5.97852	6.38072
COL8A2	2.83386	3.23817	3.06481	3.19813	2.6512	3.18616	3.57661	3.94397	3.11353	3.39461	2.75814	3.60028
TRAPPC3	6.96354	6.8142	6.91823	6.7721	6.57684	6.83084	6.27317	6.33471	6.50553	6.58848	6.58682	7.02135
MAP7D1	5.60474	6.45976	5.671	5.74259	5.68601	5.32965	5.40722	5.47905	4.50124	5.45386	5.56141	5.40249
THRAP3	6.19902	6.09918	5.70366	5.74259	5.56092	5.63704	6.02935	5.70905	5.74662	5.81206	5.42631	5.52854
SH3D21	4.67744	4.33987	4.69304	4.31968	4.96926	4.19718	4.33226	3.90543	5.08811	3.94324	5.41445	4.02069
STK40	4.2663	3.99319	4.78748	3.60588	4.50931	3.77848	4.08042	4.1226	4.35478	3.97793	4.14333	4.68054
LSM10	1.87528	2.93236	2.96057	3.60588	3.40021	2.79608	3.30415	3.15364	2.23871	3.54097	3.09157	3.65659
OSCP1	2.43276	2.45174	3.25312	2.31647	3.02047	1.39661	2.20091	1.85781	2.36653	2.98121	3.78674	2.2891
MRPS15	7.1332	7.44439	7.31692	7.58968	7.1914	7.53136	7.21262	6.88806	6.76533	7.32411	7.23172	7.30292
ZC3H12A	3.05023	3.18198	3.06481	2.48043	3.12518	2.51433	3.50387	1.85781	2.87641	4.0118	3.67196	3.16841
MEAF6	6.59306	5.82422	6.37559	6.30962	6.25788	6.63012	5.86482	6.3054	6.58653	6.31768	6.1669	6.1204
SNIP1	4.22239	3.70496	3.49623	3.19813	4.34559	3.18616	3.5407	4.60386	3.96817	2.98121	3.67196	4.39631
GNL2	8.09912	7.62648	8.04999	7.98401	8.48427	8.58032	8.32156	8.22395	8.21971	8.1294	8.70015	7.93968
AIRIM	4.61088	3.81989	3.16204	3.74139	4.25618	3.71221	3.64586	4.36911	3.31712	4.04489	3.03077	3.73713
CDCA8	5.02285	5.88709	5.62057	5.35586	5.71984	6.24108	5.59403	6.57467	5.93368	5.31154	5.03557	5.56577
MANEAL	4.80199	4.55426	4.55666	4.40381	4.47009	3.64275	4.35312	4.31132	4.08429	4.10888	4.85444	4.69406
YRDC	4.39053	3.29226	3.99555	4.36236	3.12518	4.1226	4.70101	4.0181	3.9273	4.51532	4.9396	4.39631
C1orf122	4.30891	4.81664	3.9418	3.67522	4.20931	3.28065	3.07226	2.69257	4.77908	2.6779	3.59004	3.76301
MTF1	3.98025	4.61918	4.09738	4.52146	5.05128	4.63299	3.42727	4.36911	4.32361	4.04489	3.74948	4.36285
INPP5B	4.42967	4.48628	4.69304	4.23035	4.00495	3.98904	4.61727	4.55489	4.73238	3.6309	4.35654	4.49226
SF3A3	6.56696	6.08392	6.53835	6.65683	6.25788	6.5799	6.21169	5.81682	6.17104	6.59966	6.52754	6.53512
FHL3	4.30891	5.27183	3.76738	4.59488	3.02047	4.17275	3.94959	3.55324	3.75111	4.31285	3.85847	4.65313
UTP11	5.67157	5.90455	5.76684	5.6072	5.93677	5.88278	5.83548	5.83744	5.12473	5.77309	5.87854	5.2734
POU3F1	4.94394	5.14529	5.18454	4.85607	4.99712	5.07663	4.71718	4.69707	3.75111	4.33977	5.11094	4.16355
RRAGC	3.6891	2.99893	3.33879	3.67522	5.07761	3.60672	3.94959	2.27553	1.94308	3.6309	3.89305	3.41684
MYCBP	5.25849	4.33987	4.52045	4.31968	4.82127	4.1226	4.08042	5.38413	5.64943	4.77404	4.58519	4.82267
AKIRIN1	4.80199	4.36533	3.88597	3.60588	4.00495	4.14789	4.26782	4.0886	4.38528	4.69285	4.90614	4.58222
NDUFS5	8.99311	9.13732	8.37804	8.68667	8.71358	8.68553	8.68452	8.82131	8.81186	8.88621	8.99293	8.98281
MACF1	7.70753	6.95499	7.2299	7.20031	7.33476	7.09742	6.99435	7.61723	7.29353	7.25154	7.53787	7.16171
PABPC4	7.51167	7.46514	7.98836	7.71022	7.80169	7.70754	7.45618	7.49276	7.62604	7.57411	7.79944	7.30732
PPIE	5.38337	5.23087	5.01272	5.57127	4.72459	5.80543	4.89837	5.03723	5.59826	4.75416	5.30317	4.96324
ENSG00000225333	3.55392	3.66452	2.84819	2.88346	3.94899	3.41171	2.79583	3.86583	3.37906	2.83751	2.90088	2.48841
BMP8B	3.05023	2.13399	2.44653	0.988083	3.02047	2.34971	3.07226	3.08631	2.48394	3.34232	2.68109	3.12915
TRIT1	5.1688	5.28522	5.79743	5.43796	5.70302	5.41546	5.39722	5.12371	4.86817	5.52596	5.5288	5.68562
MYCL	4.13035	4.41493	3.63817	4.36236	4.50931	4.35753	4.2232	4.88708	4.70845	4.07724	5.25081	4.53794
MFSD2A	3.81269	4.57623	3.70422	3.28942	4.00495	4.3135	3.97672	3.39532	4.5559	4.25745	4.45239	3.93222
CAP1	7.07266	6.80493	7.26315	7.08401	6.89825	6.70017	6.92291	7.09488	7.25275	7.24799	6.98963	7.20247
PPT1	5.32228	5.17438	5.2301	5.79025	5.36101	5.91996	5.2823	5.14041	5.29507	5.73304	5.18257	5.23693
RLF	4.77185	4.81664	4.81764	4.13511	4.50931	3.96078	4.70101	4.84696	5.24605	4.81298	4.58519	4.50765
ZMPSTE24	4.08203	3.7443	3.9418	4.31968	3.2228	3.98904	3.92194	4.50421	4.12101	4.36619	4.49803	4.53794
COL9A2	2.9461	3.44333	2.0991	2.48043	3.02047	1.21709	2.85551	3.15364	1.94308	2.91115	2.51344	3.38386
SMAP2	3.05023	2.78924	3.06481	2.88346	1.3879	3.18616	3.57661	1.68655	4.44443	3.39461	3.03077	2.86811
EXO5-DT	3.75222	2.01036	3.16204	2.31647	1.00444	2.51433	2.66849	2.01089	2.69348	2.05427	2.1052	2.48841
EXO5	2.26976	2.93236	2.5932	3.19813	2.33921	3.23418	2.52882	3.27953	3.18463	2.05427	2.32371	2.76942
NFYC	5.4227	5.08528	4.90449	5.53442	4.78975	5.50626	5.54048	5.20531	5.85957	5.2419	5.55063	5.51337
CITED4	2.43276	4.43911	3.41965	3.60588	3.55817	2.59009	3.12171	2.49906	2.09845	3.17303	3.09157	3.62871
CTPS1	6.03102	5.44895	4.87612	5.17615	4.5847	4.96723	5.38714	5.03723	4.19175	4.73401	4.64726	4.83492
SCMH1	4.86046	4.17692	3.9418	5.07714	4.8823	4.07065	4.68464	4.78462	4.82431	4.62881	4.38111	5.15135
HIVEP3	2.43276	3.70496	4.32437	3.67522	2.78507	3.81051	2.85551	3.0157	3.65423	3.04802	2.42169	1.88
FOXJ3	4.77185	4.23331	4.66014	4.69844	4.72459	4.86419	5.23814	4.67432	5.53164	5.19844	5.27722	4.46098
RIMKLA	3.6891	3.62291	2.5932	2.48043	3.12518	1.55624	3.12171	2.14927	2.09845	1.59951	1.98214	2.42498
PPCS	7.17986	6.46566	6.1921	6.26533	6.42102	6.0992	6.36844	5.83744	6.66943	6.47772	6.79311	6.63309
CCDC30	2.43276	3.06256	2.44653	2.62764	3.2228	1.39661	1.34736	0.674432	1.34114	1.19016	2.21859	2.13908
PPIH	5.76635	5.93887	5.76684	5.83639	6.0206	6.02606	5.7198	4.96411	5.34248	5.44149	5.74296	5.25528
YBX1	8.056	8.11515	8.09685	7.90683	8.12576	8.37878	8.25801	8.65266	8.36455	8.59088	8.67553	8.48765
P3H1	3.23835	2.5438	2.96057	3.37528	2.50362	2.25977	2.10581	2.39162	1.76893	2.59094	2.96729	2.81961
C1orf50	3.14736	3.81989	3.33879	3.97932	4.16087	4.04396	2.96795	2.27553	2.95986	2.4984	2.75814	3.41684
SVBP	3.23835	4.02548	3.33879	3.37528	3.48135	4.99537	4.24568	3.39532	2.59251	3.67384	3.9598	3.76301
ERMAP	2.83386	3.29226	3.41965	2.99615	3.8301	3.03169	3.86499	2.94144	3.31712	3.83388	4.25387	3.41684
ZNF691	3.05023	3.7443	3.16204	3.67522	3.2228	2.79608	2.45356	1.00122	1.76893	2.83751	2.75814	3.08879
SLC2A1	7.02872	7.32622	7.19012	7.12176	7.36715	6.55175	7.95622	7.64088	7.74255	7.72977	8.42688	7.54027
SLC2A1-DT	3.6891	4.59786	3.88597	3.92342	3.02047	3.36933	4.00336	2.69257	4.35478	2.83751	4.70678	3.60028
ENSG00000300973	3.62309	3.12351	2.0991	0.468882	3.31423	2.25977	3.30415	2.59906	1.76893	3.94324	2.21859	2.91503
CFAP144	3.62309	4.23331	3.9418	4.4833	4.62096	3.18616	3.77512	3.5025	4.25919	2.4984	3.36223	3.65659
EBNA1BP2	7.34252	6.65817	6.79482	6.85662	6.79886	6.59836	7.37693	7.53756	7.72178	7.42811	7.32647	7.28517
CDC20	7.36289	7.13226	7.07625	7.38758	6.89084	7.27147	7.1544	6.96972	6.5667	7.01735	6.10925	7.2672
ELOVL1	3.48126	4.64019	3.76738	3.74139	3.48135	3.36933	3.77512	5.32695	3.43845	2.59094	3.14992	3.62871
MED8	4.30891	5.15991	4.93232	4.66474	4.69087	5.03657	4.74901	4.69707	4.47311	4.44268	5.16853	4.70745
SZT2	5.09767	5.17438	4.44519	5.10254	4.62096	4.59671	4.86971	5.37005	4.86817	4.41763	4.7825	4.68054
HYI	2.83386	3.81989	2.96057	3.19813	2.33921	3.08504	2.91283	2.14927	3.75111	2.59094	3.9598	3.73713
PTPRF	8.26521	8.14302	7.99497	8.29062	8.2115	8.03178	8.15637	8.45501	8.30994	8.3087	8.47475	8.31363
KDM4A	7.53878	6.61638	6.77958	7.03209	7.098	6.89946	6.70497	6.64654	6.97039	6.77755	6.54395	7.07399
KDM4A-AS1	3.48126	3.70496	3.41965	2.88346	3.2228	2.59009	2.37416	2.49906	3.70348	1.91802	2.51344	3.16841
ST3GAL3	4.2663	3.23817	3.41965	3.92342	3.12518	2.79608	3.61165	4.55489	2.69348	3.17303	2.75814	3.65659
ARTN	0.954723	3.49036	2.72632	2.48043	2.50362	2.73063	1.89443	3.15364	2.09845	2.4984	2.51344	2.66349
IPO13	3.48126	3.89173	4.09738	3.74139	3.94899	3.53185	3.30415	2.78038	4.12101	3.17303	3.03077	3.57128
DPH2	5.02285	5.37568	4.75668	4.79507	4.75754	4.1226	5.14553	5.29749	5.8042	4.69285	4.54226	5.56577
ATP6V0B	4.7096	6.28405	4.69304	5.53442	4.25618	5.02297	4.4531	4.94523	5.10654	4.51532	4.83679	5.2734
B4GALT2	6.90224	6.8142	6.44485	6.98507	6.37929	6.17496	6.37355	6.47291	6.07138	6.06691	6.07202	6.66775
ENSG00000233514	3.32395	4.2607	4.1925	4.13511	3.48135	4.54053	4.71718	3.4499	3.37906	3.54097	4.87188	4.63922
DMAP1	4.50491	5.99703	5.39916	5.2688	4.38829	4.66837	4.68464	4.1226	3.55037	4.33977	4.17177	4.97436
ERI3	3.75222	5.42494	3.70422	3.80465	3.02047	3.32567	4.20037	3.98151	4.04661	3.11188	3.50318	4.99635
RNF220	5.79661	6.3683	5.49558	6.43487	5.99319	5.77329	6.06771	5.39808	5.47603	5.71259	6.28876	5.9222
TMEM53	3.55392	3.70496	1.34168	3.10067	1.69055	2.06111	2.60034	3.08631	2.09845	3.17303	2.5997	2.60746
KIF2C	5.1688	5.35041	5.75131	4.88563	5.48425	5.37319	5.19258	5.01929	5.81544	5.15363	4.40526	5.32643
RPS8	11.5024	11.186	11.3039	11.5765	11.3886	10.6609	11.1348	11.2776	11.4363	11.1517	10.8038	11.5418
RPS15AP11	4.7096	5.10051	3.99555	4.4441	4.47009	4.01676	4.65135	4.76322	4.63419	4.53874	5.31596	4.87106
EIF2B3	4.64454	5.21695	3.76738	4.08503	4.8823	3.84184	4.52838	4.62773	3.96817	5.18366	5.15434	4.77259
HECTD3	3.14736	4.6609	3.41965	3.86526	2.33921	4.57823	4.49123	3.39532	2.69348	2.39952	3.67196	2.96047
UROD	6.90918	7.19749	6.18055	6.26533	6.19912	6.5182	6.72511	6.7261	6.27245	5.94071	6.38299	6.79235
HPDL	4.30891	3.99319	4.36578	4.31968	4.8521	4.65079	4.61727	4.94523	4.70845	4.71358	4.40526	4.83492
TOE1	2.08596	1.55944	2.72632	2.62764	1.69055	2.85869	3.67928	5.22108	3.79721	2.17876	3.74948	2.91503
MMACHC	4.2663	3.99319	3.56894	3.67522	3.02047	3.74572	3.71194	4.28153	3.43845	3.6309	3.74948	4.04199
PRDX1	9.15075	8.90538	9.40392	9.43467	9.17951	9.7351	9.20043	8.89324	8.63433	9.15606	8.58987	9.22199
AKR1A1	7.07266	7.56464	7.05742	7.05178	6.28072	7.03779	6.98101	7.10767	6.73604	6.80678	7.30095	7.32697
NASP	8.86689	8.33884	8.6111	8.8323	8.6623	8.60678	8.55324	8.75646	8.55604	8.58808	8.02078	8.55678
CCDC17	2.26976	2.01036	2.28325	2.31647	1.3879	1.95047	2.60034	3.64967	1.94308	2.4984	2.68109	2.42498
GPBP1L1	6.35965	5.92181	6.61762	6.73198	6.24631	6.89946	6.55102	6.31278	6.99533	6.94468	6.3769	6.69153
RPS15AP10	4.03204	3.53591	4.36578	3.80465	3.2228	4.17275	4.1296	3.55324	4.22586	3.58664	3.63158	4.31117
TMEM69	3.98025	4.11824	4.78748	3.86526	3.02047	3.74572	4.37368	4.3405	4.80187	4.36619	4.19966	4.06297
IPP	3.14736	3.23817	2.72632	2.31647	2.15362	3.03169	2.52882	2.14927	3.4955	1.76753	3.31201	2.48841
MAST2	4.1771	4.9903	4.90449	4.59488	5.22626	4.63299	4.1296	3.94397	4.04661	4.71358	4.02361	4.65313
TMA16P2	3.32395	2.78924	3.16204	3.19813	3.94899	3.67789	2.85551	3.86583	2.48394	2.91115	3.31201	3.78843
PIK3R3	5.21434	4.74087	4.36578	4.85607	4.34559	4.5595	4.3111	3.64967	4.44443	4.17016	3.63158	4.10405
TSPAN1	4.42967	4.17692	3.63817	3.37528	4.25618	3.90253	3.80571	3.55324	4.15681	3.58664	4.11432	4.04199
POMGNT1	5.40317	5.73915	5.08888	5.8058	4.8823	5.17832	5.2823	4.86716	4.52883	4.81298	5.41445	5.45106
RAD54L	4.08203	3.96015	4.62646	4.27571	3.40021	4.66837	4.26782	3.64967	4.22586	4.17016	4.05448	4.3286
LRRC41	4.22239	4.08797	4.52045	3.74139	4.11075	4.46205	4.76466	3.39532	2.87641	3.83388	3.54727	3.31556
UQCRH	8.44073	8.01618	8.03723	7.90683	7.87484	7.4164	8.01138	8.04049	7.86936	7.73738	7.61239	8.25556
NSUN4	5.02285	5.05431	4.62646	5.10254	4.69087	4.26809	4.86971	5.32695	4.52883	4.88785	4.70678	4.58222
MKNK1	5.53465	4.57623	4.87612	5.07714	5.29521	5.36243	4.59993	5.61663	5.55866	4.88785	4.85444	4.90633
ATPAF1	5.71974	4.9572	5.85672	5.58934	5.40327	5.49645	5.5764	5.85776	5.4474	5.63864	5.36605	5.51337
EFCAB14	4.99702	4.94036	5.65438	5.1275	5.10348	5.35159	5.08448	5.32695	5.4182	4.83206	5.50665	5.19952
CYP4X1	1.33059	2.13399	2.44653	1.91918	1.3879	1.39661	2.60034	3.08631	3.60323	3.58664	3.54727	2.86811
STIL	3.87073	3.3444	4.48331	3.92342	3.70054	4.07065	3.80571	4.65121	4.22586	3.49381	3.45771	3.20662
CMPK1	5.68781	5.18871	5.06394	4.91459	5.81683	5.54485	5.79031	5.25213	6.06197	5.50232	5.99453	5.46689
DMRTA2	3.14736	3.3444	3.41965	4.18352	3.40021	3.53185	3.77512	2.39162	4.32361	4.07724	3.14992	3.08879
FAF1	5.88376	5.4958	6.24853	5.62483	5.63372	5.36243	5.39722	5.60466	5.1953	5.21307	5.21025	5.51337
RNF11	4.5411	3.58007	4.66014	5.05129	4.5475	4.89439	5.03371	5.12371	5.43287	5.18366	5.44972	5.00721
TTC39A	2.83386	2.3534	2.72632	3.80465	3.55817	3.41171	3.30415	3.0157	3.75111	3.17303	3.54727	3.44908
EPS15	5.04822	4.74087	4.98642	5.19988	5.59778	4.83334	5.14553	5.07245	5.8918	5.35177	4.97231	5.5584
OSBPL9	5.4227	5.03857	5.58595	5.82118	5.31748	6.45881	5.54955	4.74151	4.41516	5.6708	5.86118	5.06036
NRDC	7.26889	7.30005	7.00596	7.05178	6.82241	7.14843	7.11526	6.86816	6.74783	6.74267	7.24182	6.86286
KTI12	3.40474	2.93236	1.64052	3.37528	2.15362	3.23418	1.77586	3.74005	3.55037	4.41763	3.54727	3.20662
BTF3L4	4.80199	4.77925	4.95962	5.4966	5.22626	5.23842	5.69551	4.90672	5.62407	5.97546	5.77111	5.36918
ZFYVE9	1.62849	2.3534	3.49623	2.99615	1.3879	2.85869	2.52882	3.60226	2.23871	3.04802	4.05448	2.2891
CC2D1B	0.445055	3.62291	2.72632	3.60588	3.12518	2.79608	3.21581	2.49906	2.23871	2.83751	2.51344	2.81961
ORC1	2.9461	2.86258	1.34168	2.48043	2.33921	2.91869	2.20091	1.26748	2.23871	2.6779	2.90088	2.48841
PRPF38A	5.82625	5.54118	5.60337	5.37682	5.84776	5.72369	5.65409	5.55572	5.6368	5.69184	5.58275	5.40249
TUT4	5.91167	6.3683	5.88547	6.1844	6.06076	6.30431	5.53136	5.20531	5.78144	5.59462	5.97045	5.46689
GPX7	5.53465	4.85309	4.93232	5.29106	5.05128	4.5595	5.33567	5.74223	5.99431	5.77309	5.71424	5.69237
COA7	4.77185	4.53195	5.03856	4.63023	4.62096	5.25014	4.85516	5.22108	5.26257	4.92387	5.27722	5.018
ZYG11B	5.5525	4.77925	5.01272	5.35586	4.96926	4.66837	5.2823	5.28253	5.58518	5.69184	5.08127	4.9854
RPS13P2	10.7909	10.421	9.88799	10.0011	10.1914	9.82604	10.5513	10.9031	10.9591	10.6784	10.8513	10.8393
ECHDC2	6.01823	5.43699	5.08888	5.2688	5.92231	5.45652	5.40722	5.49212	5.55866	5.84061	5.29025	5.19001
SCP2	5.32228	4.77925	4.28174	4.31968	4.82127	5.10274	5.26039	5.00113	5.31105	4.51532	5.5933	5.44308
CPT2	4.94394	4.61918	4.66014	4.13511	5.29521	4.83334	4.49123	5.6403	4.29176	4.28542	4.56388	4.56761
CZIB	5.53465	5.06987	5.58595	5.45777	5.31748	5.81335	4.82562	3.21796	5.21241	5.28409	5.00429	4.95204
MAGOH	2.83386	3.85626	3.63817	4.69844	4.16087	4.07065	3.67928	4.0886	4.68412	4.17016	4.47539	3.90923
LRP8	3.98025	3.78259	3.88597	4.13511	3.31423	4.29098	4.24568	3.94397	4.68412	3.9077	4.19966	3.76301
NDC1	5.92543	4.53195	5.01272	5.43796	5.48425	5.10274	5.47539	5.90737	5.40337	5.53763	5.26408	5.52854
YIPF1	5.02285	3.70496	3.88597	3.74139	4.5847	4.44174	3.86499	3.15364	4.68412	4.19985	3.9598	3.93222
IFT25	6.00534	5.47256	5.84212	5.86636	5.95108	6.08617	6.17116	6.53735	6.22263	6.42841	6.3769	6.34261
LRRC42	4.61088	3.53591	4.48331	4.03314	4.50931	4.40025	4.3111	3.60226	5.26257	4.36619	4.40526	4.29352
TMEM59	5.14548	5.14529	5.75131	5.88111	5.63372	5.54485	5.54048	5.61663	5.54521	5.89607	6.46572	5.60922
TCEANC2	3.14736	3.81989	2.72632	3.19813	3.55817	2.9763	3.07226	3.39532	2.69348	3.04802	2.21859	3.97713
CYB5RL	3.6891	3.66452	3.76738	3.19813	3.40021	3.93195	2.91283	2.59906	2.59251	2.05427	2.83128	3.00452
MRPL37	6.44809	7.30005	6.2705	5.83639	5.68601	5.78945	6.56896	5.93633	5.66194	5.80241	6.01822	6.42191
SSBP3	8.77868	7.87931	8.46634	8.78407	8.43165	10.5278	9.47473	7.7832	7.69159	7.71442	7.64572	7.73099
ACOT11	5.04822	5.81502	4.75668	4.99816	5.52309	4.80182	4.95404	4.3405	4.73238	4.41763	5.09618	5.31773
PARS2	3.55392	3.12351	3.06481	2.13146	2.90757	3.03169	2.91283	3.27953	2.09845	0.931656	2.5997	2.35864
TTC22	5.5525	4.70144	4.84717	4.36236	3.70054	4.99537	5.44657	4.62773	4.44443	3.83388	4.22702	4.95204
DHCR24	8.10216	8.00812	7.57701	7.91402	7.48988	7.44728	7.34084	7.41944	7.06765	7.46525	7.0329	7.56439
PCSK9	2.43276	3.06256	2.72632	3.86526	2.78507	3.41171	2.20091	2.94144	1.06782	2.6779	2.68109	1.67719
USP24	4.97072	4.68131	5.37908	5.37682	4.65634	5.25014	4.88411	5.08974	4.41516	5.49036	5.03557	4.9854
PLPP3	3.62309	3.85626	4.23781	3.97932	3.63111	4.22121	3.21581	3.39532	3.79721	3.44506	4.19966	3.76301
ENSG00000225475	2.5792	3.23817	1.64052	2.88346	2.50362	2.79608	2.45356	2.27553	1.76893	1.59951	1.98214	3.35011
PRKAA2	3.32395	2.45174	2.28325	3.28942	3.63111	3.56977	2.66849	2.86316	3.60323	1.4093	3.67196	2.13908
OMA1	4.5411	3.06256	4.1925	4.13511	4.38829	4.17275	4.17716	3.78321	3.55037	4.69285	3.99206	3.54169
TACSTD2	6.08105	5.92181	6.18055	6.16041	6.4107	6.81119	6.59545	6.08169	6.28058	6.31089	7.14114	6.22185
MYSM1	4.99702	4.57623	5.25235	4.91459	6.0206	5.45652	4.94032	4.45168	4.60856	5.28409	4.98839	5.04988
JUN	5.1688	5.2985	4.81764	5.05129	5.63372	4.68574	5.14553	5.34146	5.16045	5.6708	5.83475	5.18044
JUN-DT	4.30891	3.99319	3.56894	4.31968	4.30158	3.64275	4.26782	4.42468	4.22586	4.51532	5.23742	4.65313
FGGY	3.40474	3.39471	3.56894	1.36908	2.6512	3.23418	3.77512	2.14927	3.65423	3.11188	4.92297	3.12915
HOOK1	5.51659	5.06987	5.33806	5.19988	5.76915	5.89777	5.62865	5.93633	5.43287	6.1529	5.98655	5.53606
LINC01748	4.22239	3.06256	3.9418	3.53303	4.11075	3.96078	3.21581	3.5025	3.11353	2.83751	3.50318	3.00452
NFIA	7.85859	7.79986	7.47191	7.65979	7.71627	7.79818	7.6811	7.5407	7.95574	7.43124	7.07115	7.39061
TM2D1	4.61088	4.88863	4.93232	5.29106	6.16268	5.42584	5.02074	5.66358	5.05054	4.51532	5.6245	4.27566
PATJ	6.85988	6.34929	6.44485	6.14827	6.17493	6.22335	5.83548	6.08169	6.12659	5.82164	6.23587	5.89905
RN7SL180P	0.445055	2.24786	1.88795	2.13146	2.33921	1.83065	2.45356	2.86316	2.48394	2.4984	2.1052	2.76942
USP1	5.71974	5.50728	6.39572	5.93864	6.06076	6.01236	6.0032	6.43958	6.30472	6.31089	5.77111	5.6583
DOCK7	4.3503	4.6609	4.72521	4.4441	4.72459	4.75321	4.08042	4.15582	4.44443	4.53874	4.28023	4.59668
ATG4C	4.22239	3.18198	4.23781	4.13511	4.75754	4.09686	3.67928	5.17322	3.75111	4.22894	4.49803	4.27566
ITGB3BP	5.4227	4.77925	4.62646	4.88563	4.62096	5.19054	5.6708	5.45256	5.06945	5.09163	4.64726	5.04988
ALG6	4.86046	3.66452	3.16204	3.74139	4.20931	4.29098	4.26782	4.36911	5.06945	4.04489	4.25387	4.46098
EFCAB7	0.954723	1.15474	2.72632	1.67019	1.94058	2.59009	2.45356	2.59906	1.76893	4.25745	2.42169	1.56399
PGM1	4.1771	3.85626	3.16204	1.91918	3.70054	3.13649	4.26782	4.31132	4.52883	3.9077	4.64726	3.95485
CACHD1	5.28007	5.2583	4.72521	5.57127	5.80111	5.85234	5.33567	6.39854	5.59826	5.63864	5.72388	5.83339
RAVER2	6.00534	4.77925	5.27426	5.29106	5.15385	5.71525	5.87927	6.0643	6.20564	6.00098	5.6245	5.6583
JAK1	4.97072	4.9903	4.62646	4.63023	4.94085	4.81767	5.16925	5.22108	5.24605	5.5834	6.03379	5.49032
AK4	5.97919	5.23087	5.68742	5.1275	5.40327	5.37319	5.82805	5.77467	5.57198	5.89607	5.90419	5.52097
LEPROT	5.63854	5.28522	5.96845	5.51563	5.84776	5.71525	5.88644	6.47949	6.19707	5.95819	6.24259	6.1204
LEPR	1.62849	1.55944	1.88795	2.13146	2.50362	1.55624	2.37416	2.59906	3.75111	2.75991	2.1052	2.54916
MIER1	4.91664	4.05707	4.52045	3.80465	4.20931	4.61496	4.00336	3.4499	5.16045	4.58448	3.9598	3.86212
SLC35D1	2.08596	2.71197	3.56894	3.37528	4.00495	2.85869	3.61165	2.78038	2.69348	3.04802	3.31201	3.20662
SERBP1	7.44159	7.69333	7.5277	7.45321	7.60751	7.32234	7.69137	7.46983	7.60675	7.57411	7.43897	7.84593
GADD45A	4.30891	3.66452	4.28174	4.23035	4.78975	4.57823	4.20037	5.01929	4.75592	4.39214	5.16853	4.22069
GNG12	4.13035	4.05707	4.62646	4.4441	4.38829	4.50182	4.59993	4.22004	5.06945	4.8509	5.11094	5.2734
WLS	5.09767	5.17438	4.87612	5.17615	4.91187	5.28476	5.04657	5.03723	4.93156	4.77404	4.70678	4.96324
DEPDC1	5.09767	3.58007	4.81764	4.18352	4.5475	4.07065	3.92194	4.57958	3.96817	4.62881	3.09157	4.58222
ENSG00000285407	3.55392	2.99893	2.72632	1.91918	3.48135	3.03169	2.45356	2.94144	3.03874	1.4093	3.03077	2.2891
LRRC7	2.5792	2.93236	3.70422	2.48043	3.2228	3.32567	3.57661	2.59906	1.34114	1.19016	2.68109	2.21604
LRRC40	4.08203	3.58007	4.23781	4.13511	3.55817	4.14789	3.42727	4.05378	4.29176	3.87126	3.89305	3.93222
SRSF11	9.10615	8.86469	9.45997	8.88081	9.65435	9.11625	8.8696	9.56347	9.55286	9.37356	9.19089	8.8136
ANKRD13C	4.22239	3.39471	3.63817	3.92342	4.05882	3.87251	3.74388	3.60226	5.05054	4.56179	4.45239	4.34583
ZRANB2	6.39963	6.10674	6.86147	6.64823	7.14234	6.70444	6.83297	6.66396	7.261	6.47772	6.77932	6.46196
ENSG00000225087	3.92653	3.62291	2.44653	1.67019	3.2228	2.25977	2.00398	3.69557	3.84189	2.83751	2.68109	2.42498
FPGT	2.5792	2.13399	3.82789	2.13146	3.12518	3.45288	3.16953	3.0157	4.82431	3.54097	3.31201	3.38386
CRYZ	4.03204	3.44333	4.04736	3.45631	2.90757	3.28065	2.91283	3.4499	3.43845	2.83751	3.74948	2.2891
TYW3	4.2663	5.13052	5.16122	4.66474	4.65634	5.11561	4.5466	5.58039	5.01196	5.5834	5.39045	5.2734
SLC44A5	2.26976	1.37123	2.5932	2.62764	3.48135	2.85869	2.85551	3.21796	2.36653	3.11188	2.1052	1.97163
ACADM	4.67744	4.14788	3.82789	4.18352	3.76677	3.77848	4.05519	4.0181	4.60856	4.49151	4.40526	4.02069
RABGGTB	4.74106	4.05707	4.52045	4.13511	4.47009	3.53185	5.08448	4.78462	4.5559	5.18366	4.74514	4.53794
PIGK	3.40474	3.06256	3.41965	2.88346	2.78507	3.41171	3.38738	3.21796	2.95986	4.17016	3.92681	3.16841
RPL17P6	7.34252	7.89687	7.61614	7.68522	7.49477	7.82194	8.18137	7.66704	7.7158	7.59381	8.7363	7.58267
ZZZ3	3.6891	3.58007	4.09738	3.74139	4.16087	3.98904	3.89375	4.0181	4.29176	4.28542	4.92297	4.12415
USP33	5.84084	5.43699	5.56832	5.05129	5.66879	5.76514	5.20411	5.29749	4.73238	5.22756	5.29025	5.33508
MIGA1	4.1771	4.57623	4.36578	4.27571	3.48135	3.28065	4.37368	4.78462	4.80187	5.19844	3.99206	4.39631
NSRP1P1	5.79661	5.13052	5.49558	5.62483	5.78522	5.27331	5.82805	5.65199	4.60856	5.2561	5.77111	4.89467
NEXN	2.83386	2.86258	3.9418	3.28942	2.6512	3.96078	3.77512	3.21796	4.15681	4.28542	3.36223	3.12915
FUBP1	6.58441	6.66331	6.93208	6.96444	6.69212	6.67864	6.93679	6.8275	7.06294	6.96211	6.5385	6.85686
ENSG00000273338	1.87528	3.29226	2.72632	3.53303	3.8301	2.66207	3.5407	1.26748	1.06782	2.91115	2.68109	2.54916
IFI44L	7.46533	7.66799	7.76284	7.90683	8.14768	7.97991	8.06767	8.00902	8.1702	8.05215	8.09505	8.09547
IFI44	7.92516	7.3834	7.99497	7.87402	8.33944	8.16626	8.19298	8.58721	8.6375	8.49535	8.40009	8.58788
PRKACB	2.26976	3.39471	3.70422	1.36908	3.31423	3.08504	3.34636	3.86583	4.86817	2.98121	4.05448	3.90923
RPF1	5.79661	5.47256	5.94132	4.94299	5.29521	5.50626	5.32516	5.92674	5.21241	6.09877	5.92104	5.43505
CTBS	2.08596	3.06256	2.0991	0.988083	2.6512	2.73063	3.21581	2.94144	2.36653	3.04802	2.90088	2.42498
SSX2IP	4.64454	3.89173	3.76738	4.03314	4.16087	3.71221	4.41394	3.82511	3.03874	4.75416	4.56388	3.41684
LPAR3	4.83152	4.68131	3.99555	4.52146	4.42977	4.84885	3.83565	5.28253	4.41516	4.53874	4.62687	4.27566
MCOLN3	4.3503	3.92635	4.32437	4.27571	4.30158	4.04396	4.17716	4.62773	5.62407	5.09163	4.02361	4.58222
SYDE2	3.23835	3.3444	2.96057	2.88346	2.15362	3.32567	2.37416	1.26748	1.34114	2.98121	1.98214	2.76942
C1orf52	4.61088	3.92635	4.98642	3.80465	4.05882	4.68574	3.57661	3.5025	2.48394	4.39214	3.89305	3.68394
BCL10	2.9461	2.63033	3.16204	2.76121	3.48135	3.60672	3.26065	4.0886	3.4955	4.10888	3.85847	3.00452
BCL10-AS1	2.5792	2.86258	3.16204	2.62764	2.78507	3.90253	3.5407	1.26748	3.9273	2.39952	2.51344	1.15875
DDAH1	4.2663	3.18198	3.88597	4.03314	3.31423	4.01676	3.50387	3.55324	3.37906	2.75991	4.08471	3.54169
CCN1	2.9461	1.87513	3.16204	3.10067	2.78507	3.84184	3.77512	2.69257	1.57083	2.98121	3.99206	3.35011
ZNHIT6	3.98025	3.89173	4.52045	4.08503	4.38829	4.54053	4.78014	5.00113	4.04661	4.97628	4.22702	4.22069
ODF2L	5.81151	5.47256	5.98183	5.2688	5.96525	5.83687	5.7594	6.34194	5.79286	6.29722	6.01822	5.7646
CLCA2	3.40474	3.44333	3.70422	2.88346	3.70054	1.83065	4.47229	5.26741	4.44443	4.58448	5.30317	4.23925
SH3GLB1	5.38337	5.4608	5.29584	5.37682	5.81683	5.42584	5.60276	5.49212	5.46179	5.37798	5.79873	5.84555
SELENOF	5.70386	4.61918	5.06394	4.52146	4.99712	5.11561	4.99443	4.18829	5.35795	5.29788	5.35369	4.77259
HS2ST1	4.74106	4.23331	5.01272	4.52146	4.82127	4.63299	4.59993	5.25213	4.88961	4.95902	4.9396	4.73386
LMO4	7.34764	7.5425	6.54738	7.03868	6.89084	6.66119	7.12439	7.47971	7.10936	6.69134	7.13754	7.07399
PKN2	5.30133	4.94036	5.99509	5.29106	5.12888	4.66837	4.79546	5.08974	4.88961	5.21307	4.58519	4.99635
GTF2B	2.5792	2.13399	2.28325	2.31647	3.94899	3.71221	3.80571	3.21796	3.60323	4.0118	4.08471	4.18285
KYAT3	3.48126	3.7443	4.14573	3.80465	4.34559	4.35753	3.97672	4.15582	4.15681	3.97793	3.78674	3.71078
RBMXL1	3.48126	3.78259	4.09738	3.92342	4.00495	3.4929	4.63441	3.94397	4.29176	4.51532	3.9598	4.44508
GBP3	2.5792	2.86258	4.48331	2.62764	2.6512	3.28065	2.60034	1.68655	3.25239	2.4984	1.69918	2.21604
GBP1	2.26976	1.87513	4.55666	3.10067	4.11075	4.33568	4.17716	3.4499	3.84189	2.91115	3.9598	3.81342
PTGES3P1	2.08596	2.71197	2.72632	2.62764	2.90757	2.91869	3.21581	3.0157	3.37906	2.4984	3.206	2.86811
GBP2	7.42716	7.32622	7.70352	7.72256	7.84449	7.46751	7.62646	7.70119	7.91451	7.28655	8.07071	7.64314
GBP6	2.83386	2.24786	2.5932	3.10067	3.31423	2.59009	3.21581	3.39532	2.87641	1.91802	3.50318	3.28015
LRRC8B	4.42967	4.31396	3.56894	3.97932	3.94899	3.03169	3.86499	4.55489	4.04661	3.58664	3.59004	3.54169
LRRC8C	2.43276	2.63033	2.0991	2.31647	3.76677	2.73063	1.34736	3.27953	2.69348	3.58664	2.42169	1.88
LRRC8D	6.11746	5.08528	5.76684	5.75865	5.68601	5.78945	5.81307	5.81682	6.27245	5.33849	5.36605	5.77736
ZNF326	6.18764	5.31165	5.91367	6.25405	6.52993	6.24695	6.04225	6.2216	5.59826	5.94071	5.9294	5.6583
ZNF644	5.21434	5.21695	5.70366	5.31298	6.00696	5.25014	5.08448	5.42558	5.87039	5.46613	5.61418	5.37758
CDC7	4.94394	3.99319	4.90449	4.23035	4.69087	5.15356	4.39395	4.9261	3.70348	3.67384	4.54226	4.3286
TGFBR3	3.23835	3.66452	3.49623	3.28942	3.2228	3.84184	4.08042	4.76322	3.96817	4.07724	4.35654	3.35011
BTBD8	2.43276	3.06256	3.33879	2.48043	1.3879	2.85869	3.50387	2.59906	3.65423	2.39952	2.68109	3.28015
GLMN	4.39053	4.5093	5.06394	5.1275	4.42977	5.66358	4.61727	5.89758	5.96431	4.95902	5.48415	4.23925
RPAP2	5.44198	5.17438	5.27426	5.55296	5.46442	5.08974	5.19258	5.12371	5.26257	5.80241	5.68495	5.31773
EVI5	3.92653	4.39034	4.62646	4.31968	4.8521	4.70291	4.35312	4.3405	4.80187	4.51532	3.31201	4.74689
RPL5	10.7848	10.6029	10.8869	10.6527	10.7079	10.3905	10.6986	10.8486	10.9685	10.6414	10.2599	10.575
MTF2	6.85988	6.4117	6.1921	6.90794	7.03891	6.02606	6.21739	6.48603	6.93474	6.32443	6.75132	6.87774
TMED5	4.50491	3.66452	4.04736	2.99615	4.20931	3.60672	4.17716	4.71946	4.38528	4.17016	4.68721	3.97713
CCDC18	4.97072	4.92333	5.25235	5.45777	5.93677	6.03287	4.85516	4.82648	4.77908	4.99334	5.42631	4.56761
CCDC18-AS1	5.81151	5.00657	5.06394	5.62483	5.87804	5.91996	4.91249	5.43914	5.62407	5.46613	5.47276	5.82113
DR1	6.01823	5.15991	5.55048	5.35586	5.84776	5.52568	5.65409	5.86782	5.84866	5.13838	5.74296	5.19952
FNBP1L	4.99702	4.46289	5.1134	4.52146	4.42977	5.2266	5.31456	5.81682	5.05054	4.44268	5.19648	4.78527
BCAR3	4.08203	3.62291	3.76738	3.53303	4.05882	4.1226	4.41394	3.90543	4.80187	3.49381	4.47539	4.29352
DNTTIP2	6.9965	6.1803	6.52927	6.75618	6.79092	6.6916	6.53285	6.28303	6.09002	6.04254	6.66393	6.47767
GCLM	4.13035	4.77925	3.9418	3.80465	4.16087	3.4929	4.20037	4.65121	2.36653	4.28542	3.71124	3.71078
ARHGAP29	6.18764	6.15862	5.63758	5.53442	5.99319	5.15356	5.7198	6.02889	5.40337	5.39091	5.31596	4.79785
ABCD3	4.5411	4.17692	4.81764	4.36236	4.42977	4.59671	4.70101	4.25111	4.22586	4.53874	4.68721	4.08365
F3	5.1688	4.74087	5.70366	4.69844	5.52309	5.61	4.81062	5.86782	5.59826	5.6708	5.77111	5.22767
SLC44A3-AS1	2.71214	2.78924	2.44653	1.91918	1.94058	1.01201	0.73508	3.27953	3.43845	2.91115	2.90088	1.56399
SLC44A3	3.75222	2.5438	3.41965	3.10067	3.70054	3.60672	3.94959	3.69557	2.78785	2.29336	3.74948	4.02069
CNN3	3.55392	3.58007	3.63817	3.45631	4.69087	3.64275	3.92194	3.78321	4.32361	4.4673	4.25387	4.41275
ALG14	4.30891	4.33987	4.55666	4.23035	4.62096	4.1226	4.28962	4.47818	5.03137	4.36619	4.30612	4.39631
RPL7P9	7.97893	8.41699	7.29029	7.30794	7.69091	7.50224	8.38749	7.91999	7.92752	7.94228	8.63397	7.96777
PTBP2	3.40474	3.18198	3.70422	3.53303	3.63111	3.45288	3.97672	3.64967	1.94308	3.39461	4.35654	3.62871
DPYD	2.83386	2.5438	4.32437	3.86526	3.40021	4.68574	3.38738	2.94144	5.01196	4.17016	3.36223	3.08879
SEC63P1	2.71214	3.39471	3.76738	1.36908	5.07761	3.13649	3.50387	3.64967	2.78785	2.39952	3.36223	3.24386
SNX7	4.22239	2.78924	3.70422	1.36908	2.50362	2.16386	3.71194	4.15582	4.60856	4.31285	3.92681	3.35011
ENSG00000227034	7.1153	7.15068	7.62042	7.41317	7.57553	7.78009	7.48245	7.46653	7.26511	7.28309	7.39139	7.11224
PALMD	0.954723	0.899917	1.64052	2.99615	1.3879	2.59009	2.91283	2.14927	3.25239	2.91115	2.51344	2.48841
FRRS1	3.92653	2.78924	2.44653	3.37528	3.02047	2.51433	3.07226	3.0157	3.25239	3.9077	2.21859	1.67719
AGL	5.1688	4.87097	4.90449	4.91459	5.22626	5.2266	4.39395	4.57958	4.65937	4.10888	4.58519	5.018
SLC35A3	5.25849	5.47256	5.16122	4.79507	5.87804	5.05005	4.78014	4.69707	4.65937	4.83206	5.32865	5.39424
SASS6	4.86046	4.77925	4.90449	3.97932	4.47009	5.14102	3.71194	3.78321	5.12473	4.41763	4.30612	2.86811
TRMT13	4.5411	3.81989	4.52045	4.36236	4.25618	4.54053	4.49123	4.31132	4.32361	4.99334	3.9598	4.4767
DBT	3.14736	4.41493	4.48331	4.18352	4.34559	4.29098	4.49123	3.4499	4.41516	4.77404	4.19966	3.93222
RTCA	4.57641	3.96015	3.88597	4.13511	4.5475	4.73664	4.43365	4.36911	4.50124	4.69285	4.22702	4.02069
CDC14A	3.05023	1.55944	3.41965	2.48043	1.00444	2.91869	2.73356	2.59906	3.18463	4.07724	3.99206	3.12915
EXTL2	4.7096	4.33987	4.52045	4.59488	4.50931	4.61496	4.35312	4.71946	4.32361	4.92387	3.82305	4.49226
SLC30A7	4.86046	4.88863	5.45778	4.27571	4.8521	5.30738	4.65135	5.17322	4.88961	5.02685	4.64726	4.84707
DPH5	3.62309	3.66452	3.76738	4.4833	4.65634	4.57823	4.26782	3.55324	3.96817	3.83388	4.35654	3.57128
RPSAP19	5.44198	6.43593	5.1134	4.99816	4.99712	5.2266	5.54955	5.07245	5.03137	5.44149	6.13114	5.52097
RNPC3	4.74106	4.41493	2.96057	4.4441	4.16087	3.45288	3.64586	4.18829	5.17798	3.49381	3.82305	3.86212
PRMT6	3.87073	2.93236	3.33879	3.19813	3.48135	3.93195	2.73356	3.08631	4.15681	3.39461	4.40526	3.00452
NDUFA4P1	4.50491	4.81664	3.56894	4.31968	3.40021	4.24484	5.29314	4.18829	4.99227	4.44268	5.41445	4.77259
VAV3	5.04822	5.03857	5.63758	5.07714	5.5038	5.92728	5.37699	5.47905	5.26257	5.51419	5.27722	5.49804
SLC25A24	3.40474	3.62291	3.70422	3.45631	2.90757	3.18616	3.77512	3.5025	3.70348	3.87126	3.63158	3.68394
PRPF38B	6.85988	6.47738	6.63466	6.48401	7.7535	7.17328	6.27317	6.46631	6.72416	6.7971	7.1194	6.05382
STXBP3	4.22239	3.92635	4.32437	4.08503	4.47009	4.09686	3.74388	3.60226	4.58247	4.60681	3.9598	4.50765
GPSM2	4.3503	5.4608	5.2301	5.15203	5.22626	4.66837	4.88411	4.90672	4.73238	5.16872	5.11094	4.56761
CLCC1	5.96594	5.60668	5.4768	5.88111	5.42395	5.78139	5.23814	5.67508	5.4474	5.51419	5.49544	5.35223
TAF13	4.22239	3.53591	4.48331	4.23035	4.99712	4.04396	3.92194	4.36911	4.70845	4.94156	4.47539	4.59668
TMEM167B	4.57641	5.15991	4.66014	4.76357	4.42977	4.7696	4.5466	4.60386	3.65423	4.31285	5.0662	4.69406
SARS1	6.44809	6.80957	5.671	5.98034	6.38984	5.0634	5.93567	6.87316	6.88757	6.12995	6.24259	6.36813
CELSR2	4.3503	4.59786	4.87612	4.69844	4.00495	4.71987	4.43365	4.52977	4.04661	3.34232	4.33155	4.46098
PSRC1	2.71214	3.06256	3.06481	3.10067	3.12518	3.4929	3.26065	2.78038	3.65423	1.76753	3.03077	2.42498
SORT1	5.53465	5.14529	5.33806	5.92447	5.12888	5.49645	5.38714	4.8057	5.01196	5.66016	5.23742	5.5584
PSMA5	5.53465	5.47256	5.37908	5.6072	5.33941	5.21468	5.68732	6.2603	6.17104	5.49036	5.77111	5.98402
CYB561D1	2.5792	3.29226	1.88795	3.28942	3.48135	2.91869	3.42727	3.74005	2.23871	2.4984	3.25998	3.97713
GNAI3	4.5411	5.37568	4.55666	5.2688	5.02445	5.166	5.26039	4.98274	5.84866	5.15363	5.49544	5.58766
AMPD2	4.13035	4.68131	4.55666	4.79507	4.50931	4.7696	4.20037	2.94144	4.25919	3.54097	4.40526	4.31117
GSTM3	3.6891	3.96015	2.84819	2.76121	3.2228	1.95047	3.74388	3.0157	3.55037	2.4984	1.98214	3.31556
AHCYL1	7.56977	7.27677	7.17855	7.43333	7.44	7.11035	7.40966	7.48298	7.85308	7.48045	7.2618	7.3781
STRIP1	5.71974	5.2029	5.78222	5.72634	5.95108	5.61907	5.41716	5.92674	6.15343	5.83116	5.9377	5.25528
ENSG00000258634	3.23835	1.87513	2.96057	1.36908	1.3879	2.79608	2.37416	2.39162	2.78785	3.17303	3.41076	2.91503
KCNC4	3.48126	3.18198	2.28325	2.88346	1.94058	2.25977	3.07226	3.39532	3.79721	3.04802	2.5997	2.76942
RBM15	4.57641	4.59786	5.35872	4.13511	4.30158	4.42114	4.74901	3.69557	5.08811	3.9077	5.00429	4.31117
LAMTOR5-AS1	4.1771	3.06256	3.49623	3.28942	3.76677	3.81051	2.96795	3.39532	3.9273	3.04802	3.74948	3.16841
LAMTOR5	5.58753	5.72938	5.62057	5.6072	5.48425	4.99537	6.0032	5.90737	6.23106	5.91409	6.48284	5.7646
DRAM2	2.9461	4.05707	3.76738	4.13511	4.16087	4.22121	4.39395	4.05378	2.36653	3.97793	4.52031	4.37968
CEPT1	2.9461	2.3534	3.33879	2.31647	2.78507	3.60672	3.61165	3.21796	2.09845	2.17876	2.42169	2.66349
WDR77	5.1688	5.31165	5.35872	5.37682	5.5038	5.78945	5.04657	5.47905	5.81544	5.37798	6.07202	5.52854
ATP5PB	6.50417	6.4832	6.29214	6.41474	5.93677	6.5799	6.68455	5.93633	6.18845	6.55441	6.70829	6.50477
RAP1A	5.40317	4.92333	5.43851	5.89571	5.78522	5.67233	5.62008	6.01084	6.02369	5.88697	5.78038	5.79
INKA2	3.87073	2.01036	3.16204	2.48043	1.00444	2.73063	2.52882	1.26748	3.03874	1.91802	3.31201	3.78843
DDX20	5.23658	3.29226	4.75668	4.52146	5.02445	4.14789	4.33226	4.25111	5.49014	4.83206	4.62687	4.97436
CTTNBP2NL	4.3503	3.81989	4.14573	4.4441	4.5475	4.09686	3.46608	4.78462	4.50124	4.60681	4.35654	4.14398
ST7L	3.32395	3.81989	2.84819	3.74139	3.89077	4.44174	3.74388	2.49906	3.96817	4.44268	3.25998	3.04727
CAPZA1	6.6102	6.15133	6.97285	6.47432	6.82241	6.92162	6.59982	6.57467	6.85525	7.07856	7.14114	6.99975
MOV10	6.62713	6.78148	6.57412	6.90072	6.0206	6.72979	6.39885	5.72019	5.85957	6.29722	5.9294	6.53136
RHOC	4.80199	6.4479	4.62646	4.55863	3.70054	2.9763	4.59993	4.0886	3.84189	3.67384	3.31201	4.81031
SLC16A1-AS1	5.86959	5.93887	5.91367	5.96657	6.32536	5.75694	5.13353	5.66358	5.47603	4.71358	5.31596	5.59488
SLC16A1	6.79391	6.42387	7.16101	6.70736	6.46158	7.26859	6.96077	7.2529	7.40194	7.20838	6.69365	7.22592
LRIG2	4.5411	4.92333	4.59198	4.27571	4.34559	4.7858	4.49123	3.64967	4.58247	4.60681	4.22702	4.36285
MAGI3	3.23835	2.78924	3.16204	2.99615	3.02047	3.36933	3.16953	4.3405	1.94308	2.91115	3.31201	3.00452
PHTF1	2.08596	2.13399	2.5932	3.10067	1.00444	2.34971	3.34636	3.69557	3.31712	3.83388	3.54727	3.20662
RSBN1	5.32228	5.11559	5.53241	5.2688	5.73646	5.74041	4.98109	4.71946	4.97232	5.07571	4.47539	4.36285
AP4B1	3.05023	2.63033	4.04736	3.67522	2.50362	3.23418	3.02105	1.49218	1.34114	3.34232	2.42169	3.48061
DCLRE1B	1.87528	3.18198	2.84819	2.48043	3.48135	3.13649	3.26065	2.01089	1.34114	2.75991	2.68109	2.2891
HIPK1	4.80199	4.43911	4.69304	4.52146	4.34559	4.54053	4.71718	4.94523	5.1427	5.22756	5.03557	5.4107
TRIM33	6.91609	6.59502	7.33267	6.61332	7.35643	6.99662	7.1954	7.22186	7.47822	6.93147	7.12305	6.62606
BCAS2	4.74106	4.70144	4.84717	4.55863	4.47009	4.65079	5.16925	4.52977	4.88961	5.42901	5.0662	5.12165
DENND2C	2.9461	2.86258	2.84819	2.99615	2.78507	2.51433	2.66849	3.27953	2.78785	2.05427	3.14992	2.48841
NRAS	5.73544	5.83337	5.87117	5.58934	5.76915	5.98455	6.05503	5.7959	6.23943	6.12995	6.04152	5.9222
CSDE1	8.26792	8.17576	8.40807	8.31527	8.19956	8.01298	8.24969	8.51063	8.19409	8.57963	8.54165	8.32235
SIKE1	3.92653	3.7443	4.23781	3.74139	2.6512	3.28065	3.64586	3.98151	2.78785	3.39461	3.78674	3.31556
TSPAN2	3.05023	2.78924	2.0991	2.48043	2.50362	3.08504	2.52882	4.0181	2.23871	2.39952	2.42169	2.54916
ENSG00000306104	4.7096	4.11824	1.64052	2.88346	3.63111	2.9763	3.50387	3.33859	3.4955	3.75608	2.51344	3.99908
VANGL1	5.86959	4.76019	4.44519	4.59488	4.8823	5.166	5.19258	5.15691	5.1427	5.22756	4.47539	4.90633
ENSG00000287217	2.71214	2.5438	1.88795	1.67019	-0.35011	1.69996	2.45356	2.27553	3.65423	2.17876	2.1052	3.04727
ATP1A1	10.0512	9.68733	9.96663	10.0855	10.0102	9.78431	10.0681	9.88587	10.0171	9.77097	9.47672	10.2052
ATP1A1-AS1	2.9461	2.78924	2.84819	2.13146	1.69055	1.01201	2.73356	1.68655	4.12101	2.83751	3.54727	3.16841
CD58	2.26976	3.18198	1.88795	3.10067	2.50362	2.43436	3.57661	3.98151	3.11353	2.83751	3.82305	3.12915
NAP1L4P1	2.83386	3.44333	2.44653	2.31647	1.00444	1.39661	2.00398	2.86316	2.09845	2.59094	2.42169	2.60746
IGSF3	5.09767	4.70144	5.01272	4.52146	5.44433	4.3135	4.95404	5.05495	4.75592	4.81298	4.72609	4.23925
PTGFRN	5.51659	4.94036	5.45778	5.35586	5.15385	5.10274	5.2823	5.76394	5.38839	5.85933	4.98839	5.48255
TTF2	6.14124	5.3631	5.27426	5.53442	6.18707	6.10566	5.53136	6.09888	5.58518	5.32508	4.88911	5.30897
TRIM45	4.22239	4.33987	3.76738	4.36236	3.89077	4.54053	4.43365	3.94397	3.03874	3.39461	3.82305	4.10405
VTCN1	3.81269	4.17692	3.88597	3.92342	3.70054	3.77848	4.76466	4.28153	4.63419	3.75608	3.71124	4.02069
MAN1A2	7.19698	6.34929	6.57412	6.49364	6.9419	6.43846	6.1234	6.85305	6.38239	6.46555	6.32086	5.60922
GDAP2	1.87528	1.55944	2.28325	1.91918	1.69055	2.34971	2.52882	3.5025	2.59251	3.04802	3.03077	3.16841
WDR3	5.73544	4.92333	4.98642	5.02497	5.15385	4.99537	4.84047	5.46587	5.55866	5.21307	5.27722	5.14151
SPAG17	1.62849	2.24786	3.16204	2.48043	3.70054	3.03169	3.21581	2.39162	1.94308	3.6309	2.5997	3.08879
TBX15	2.5792	1.87513	2.28325	2.48043	3.02047	1.83065	3.34636	3.98151	3.03874	3.17303	2.68109	3.38386
WARS2	4.61088	4.6609	4.09738	4.85607	3.76677	4.14789	4.05519	4.74151	4.12101	4.19985	4.14333	4.72071
RBMX2P3	2.08596	2.99893	3.33879	3.67522	4.34559	4.09686	3.94959	3.55324	4.47311	2.83751	4.72609	3.88587
RPS3AP12	3.05023	1.55944	1.64052	2.62764	2.78507	2.59009	2.20091	2.01089	3.25239	3.49381	2.83128	2.42498
WARS2-AS1	3.62309	3.85626	3.76738	3.28942	3.55817	3.87251	3.12171	3.21796	3.31712	3.75608	3.206	3.54169
ZNF697	2.83386	2.71197	3.41965	3.19813	3.8301	3.03169	3.21581	2.78038	3.25239	2.29336	3.41076	3.41684
PHGDH	8.38954	8.52259	7.98836	8.1239	7.8213	7.85495	8.25386	7.9392	8.06813	8.07836	7.8153	8.58335
HMGCS2	2.26976	2.45174	3.25312	3.28942	3.02047	2.9763	2.66849	2.94144	4.80187	3.49381	3.03077	2.35864
NOTCH2	5.04822	4.64019	5.2301	4.76357	5.83238	5.12837	5.19258	4.86716	5.24605	5.01019	5.41445	4.49226
SEC22B	4.39053	4.28757	4.62646	3.74139	4.42977	4.65079	4.52838	3.64967	4.86817	4.86949	4.02361	4.27566
NBPF8	1.87528	2.99893	2.72632	2.31647	3.94899	3.32567	1.77586	2.78038	1.06782	1.59951	2.5997	0.593195
NBPF26	2.9461	2.63033	2.5932	2.13146	3.63111	3.08504	1.77586	2.86316	1.94308	2.17876	2.90088	2.13908
LINC00623	3.48126	1.15474	3.33879	2.31647	2.50362	3.23418	3.02105	3.0157	3.03874	3.2317	2.5997	2.60746
ENSG00000294133	2.71214	1.87513	3.06481	2.99615	3.40021	2.85869	3.26065	3.55324	3.84189	3.34232	3.03077	3.24386
NBPF15	3.6891	3.70496	4.32437	3.67522	3.48135	4.19718	3.74388	4.31132	3.60323	2.98121	4.49803	3.48061
NBPF20	3.05023	3.7443	3.41965	3.37528	4.16087	2.9763	3.46608	3.08631	2.78785	2.91115	3.41076	3.62871
GPR89A	6.49498	5.74886	5.62057	5.86636	6.21106	5.92728	5.77494	5.92674	6.44889	5.92302	5.44972	6.30787
RNF115	6.7636	6.05293	6.21494	6.09865	6.33631	5.82907	6.15937	6.60505	6.60609	6.61075	6.36463	6.02202
ENSG00000301880	2.71214	2.86258	1.88795	2.48043	2.50362	1.55624	1.50476	2.39162	2.23871	3.49381	1.84758	3.12915
POLR3C	6.50417	6.10674	5.29584	5.67648	5.7529	5.68101	5.78265	5.17322	5.84866	5.15363	5.35369	6.20307
NUDT17	3.14736	4.17692	2.5932	3.74139	3.02047	3.08504	3.80571	2.86316	2.09845	2.83751	2.83128	3.35011
PIAS3	5.81151	6.23656	5.95495	5.88111	5.61586	6.38629	6.0032	5.80639	5.73482	5.62776	6.50536	6.06426
ANKRD35	3.48126	3.06256	1.34168	2.62764	2.90757	3.4929	2.37416	4.1226	2.48394	1.4093	2.21859	2.96047
PEX11B	2.5792	3.3444	2.96057	3.10067	3.40021	3.18616	3.26065	2.94144	4.15681	2.98121	3.50318	3.41684
RBM8A	6.6102	6.57334	6.18055	6.46456	6.28072	6.48386	6.32159	5.87781	6.17977	6.28342	5.89569	6.34261
POLR3GL	4.42967	4.9572	4.62646	5.1275	4.30158	4.5595	5.22688	5.62852	5.31105	5.35177	5.41445	5.28238
TXNIP	8.95504	8.55613	8.59813	8.72397	8.94037	8.48678	9.08673	9.17828	9.36857	8.97688	8.80826	8.86752
NBPF12	3.62309	3.3444	2.84819	3.10067	2.6512	4.1226	3.38738	3.4499	4.5559	4.17016	4.28023	3.57128
PRKAB2	4.74106	4.31396	5.13751	4.99816	4.78975	4.29098	5.03371	5.98335	5.29507	4.92387	5.31596	5.53606
PDIA3P1	3.40474	2.99893	2.72632	2.99615	1.69055	2.66207	2.91283	2.78038	2.59251	2.6779	2.75814	2.71743
CCT8P1	2.43276	2.5438	3.06481	2.31647	3.63111	3.23418	3.57661	2.78038	3.03874	2.4984	3.31201	2.71743
BCL9	4.22239	4.08797	3.76738	3.60588	3.70054	4.50182	3.92194	3.60226	3.75111	4.22894	3.92681	4.25757
ACP6	5.07316	5.70965	5.78222	5.10254	5.29521	5.42584	5.44657	5.51789	5.88113	5.87782	5.73345	5.018
GPR89B	6.24363	5.43699	5.35872	5.29106	5.83238	5.63704	5.2823	5.29749	5.53164	5.42901	5.36605	5.58766
NBPF11	3.55392	3.62291	3.49623	3.80465	4.05882	4.17275	3.86499	3.55324	2.69348	3.97793	4.52031	3.28015
LINC01138	4.22239	3.53591	4.52045	3.45631	3.70054	4.09686	3.38738	4.0181	3.43845	4.67181	3.36223	3.51148
PDE4DIP	3.87073	3.7443	4.55666	4.82589	3.40021	4.01676	4.5466	4.62773	4.52883	5.10738	3.63158	4.77259
NOTCH2NLC	3.05023	2.3534	3.99555	3.92342	3.40021	3.4929	3.07226	3.33859	4.04661	3.58664	3.31201	3.76301
LINC00869	2.83386	3.3444	3.41965	2.48043	3.12518	2.25977	2.10581	3.08631	0.730329	2.75991	2.75814	2.05779
ENSG00000301565	2.26976	3.66452	1.64052	2.13146	1.00444	3.23418	2.45356	1.49218	3.65423	2.6779	2.90088	2.2891
ENSG00000290791	4.30891	3.89173	4.04736	4.13511	4.50931	4.46205	3.38738	3.0157	4.15681	3.49381	3.74948	3.12915
ENSG00000290792	2.5792	2.3534	2.96057	2.48043	3.02047	3.56977	2.29014	2.27553	3.25239	3.11188	1.84758	2.86811
H2BC21	2.83386	2.93236	1.88795	2.62764	2.78507	3.4929	1.89443	1.85781	2.36653	3.2317	1.84758	3.04727
H2AC20	4.03204	5.48423	5.55048	4.59488	3.63111	3.4929	4.58237	3.82511	2.78785	3.58664	3.92681	4.77259
BOLA1	3.05023	3.23817	3.49623	3.45631	3.48135	3.08504	3.61165	3.0157	3.4955	4.31285	3.50318	3.65659
SF3B4	5.82625	6.20165	6.14531	6.57754	6.4107	6.70017	7.29037	5.65199	5.92332	6.168	6.54395	6.14028
MTMR11	3.05023	2.93236	2.84819	2.76121	1.3879	4.33568	3.34636	3.4499	3.03874	2.39952	1.84758	2.86811
OTUD7B	4.77185	3.78259	4.23781	3.86526	4.00495	4.3135	4.10522	5.18935	4.82431	4.17016	4.19966	4.20189
ENSG00000285184	3.05023	3.81989	3.99555	3.74139	4.11075	3.53185	4.0295	4.8057	3.25239	3.71555	2.51344	3.86212
VPS45	5.28007	5.27183	5.08888	5.2688	5.02445	5.60087	4.96763	5.3123	4.73238	4.69285	5.30317	5.22767
PLEKHO1	3.14736	4.05707	3.33879	4.13511	3.63111	3.77848	3.57661	4.0181	2.36653	2.75991	4.11432	3.68394
ANP32E	4.64454	4.97385	5.87117	5.4966	4.82127	6.07962	5.73577	5.43914	5.92332	5.80241	5.71424	5.6583
APH1A	6.1294	5.64875	5.55048	6.28765	5.78522	5.20266	5.40722	6.22943	6.30472	6.0507	5.75241	6.29905
MRPS21	8.12021	8.27311	7.73151	8.0475	7.71627	8.06701	7.89531	7.88575	7.47822	7.57411	7.90061	7.70952
PRPF3	4.03204	3.96015	3.41965	3.97932	3.31423	4.5595	4.08042	3.5025	3.11353	3.9077	4.64726	3.99908
RPRD2	4.08203	4.57623	5.29584	5.02497	4.8823	4.65079	5.22688	4.62773	4.86817	5.27016	5.00429	4.70745
TARS2	4.50491	3.99319	4.09738	4.73137	3.55817	4.73664	4.61727	5.03723	4.84641	3.79551	4.05448	4.31117
MCL1	5.89778	6.33002	6.77958	6.50321	6.19912	6.37026	6.62148	6.39854	6.83329	6.57721	7.3762	6.7702
ENSA	8.15858	7.75723	8.03081	8.05077	7.90089	8.00435	7.98323	7.82767	8.10983	7.78712	8.01686	7.92829
GOLPH3L	5.07316	4.14788	3.82789	4.23035	4.96926	4.42114	4.15358	3.5025	4.73238	4.44268	4.56388	4.37968
ARNT	2.9461	3.70496	3.56894	4.4833	3.63111	3.45288	3.92194	4.0181	3.55037	3.11188	3.89305	3.16841
SETDB1	4.46778	4.90608	4.78748	4.76357	4.42977	4.81767	5.26039	4.0181	4.82431	4.17016	5.03557	4.59668
CERS2	4.5411	4.20539	4.75668	4.59488	4.11075	4.48207	4.41394	5.34146	4.73238	4.90597	4.90614	4.34583
PRUNE1	4.2663	3.23817	3.70422	4.69844	4.11075	4.35753	4.96763	3.74005	4.25919	4.60681	3.63158	4.58222
BNIPL	2.71214	3.3444	2.5932	3.80465	3.31423	3.98904	3.38738	2.14927	2.69348	3.17303	3.59004	2.76942
CDC42SE1	5.4227	5.66934	5.43851	5.43796	4.42977	5.28476	5.23814	5.08974	4.68412	5.51419	5.49544	4.96324
MLLT11	3.14736	4.08797	2.84819	3.28942	3.70054	3.32567	3.64586	3.60226	4.50124	2.4984	3.45771	3.31556
GABPB2	4.50491	4.6609	5.2301	4.63023	4.5847	4.1226	3.74388	2.49906	3.9273	4.04489	4.05448	3.88587
SCNM1	6.43853	5.94732	6.00822	5.99397	5.78522	6.0927	6.16528	6.2603	6.32847	5.97546	5.73345	6.24499
LYSMD1	1.62849	1.7259	2.44653	2.31647	2.33921	2.9763	1.34736	2.49906	2.78785	2.91115	2.21859	2.35864
TMOD4	1.87528	1.7259	3.25312	1.36908	3.40021	3.18616	2.20091	1.68655	2.48394	2.98121	2.90088	2.71743
VPS72	3.40474	3.66452	4.44519	4.13511	4.65634	3.60672	3.57661	4.05378	3.79721	4.31285	4.58519	3.93222
PIP5K1A	6.03102	5.67952	5.29584	5.88111	5.71984	5.74041	5.85022	5.94586	6.09002	6.17549	5.61418	5.95063
PSMD4	7.91485	7.68325	7.8086	7.75094	8.06454	7.92794	7.75348	7.90785	7.90401	7.77485	7.48786	7.84138
ZNF687	4.57641	4.83498	4.84717	5.47732	4.78975	4.7858	5.27139	5.29749	5.72293	4.71358	4.52031	4.88291
PI4KB	4.3503	5.38816	5.79743	5.05129	4.30158	5.0634	4.98109	5.39808	4.58247	4.17016	4.25387	4.36285
RFX5	4.67744	3.66452	4.44519	4.52146	4.16087	4.40025	4.85516	5.49212	5.35795	5.19844	3.85847	4.73386
PSMB4	8.84534	8.27311	8.18912	8.32339	8.70304	8.16472	8.5202	8.80569	8.85473	8.78578	8.38802	8.43127
POGZ	6.16463	5.95573	5.85672	6.14827	5.61586	5.83687	5.82805	5.34146	5.05054	5.83116	5.69478	5.96184
CGN	5.25849	5.21695	5.06394	4.88563	5.22626	5.14102	5.18096	5.03723	5.5041	5.64944	5.29025	5.34368
TUFT1	5.85529	5.13052	4.78748	5.41786	5.5038	5.2266	5.79794	5.74223	5.49014	5.74316	6.03379	6.03801
ENSG00000223861	3.48126	1.55944	3.70422	3.19813	4.00495	2.51433	3.38738	1.49218	3.11353	1.91802	2.68109	3.24386
SNX27	4.50491	4.94036	4.78748	4.97084	5.07761	4.80182	4.98109	4.82648	4.99227	5.13838	4.92297	5.2913
MRPL9	5.07316	4.76019	5.06394	5.02497	4.99712	4.83334	5.39722	5.78532	5.21241	5.46613	5.82583	5.41886
TDRKH	1.62849	2.5438	4.04736	2.62764	3.31423	3.60672	2.52882	2.01089	2.23871	2.29336	2.32371	2.2891
THEM4	3.23835	4.20539	3.82789	3.37528	4.30158	2.9763	4.17716	3.82511	4.44443	4.19985	3.99206	4.14398
S100A10	10.1966	9.7937	10.197	9.83296	10.0514	10.1236	10.3043	10.3446	10.5207	10.3192	10.4594	10.3381
S100A11	8.69882	9.74847	9.26721	9.46925	9.00698	9.70773	9.7936	8.89077	8.51697	8.75487	9.47316	9.09658
CCDST	2.9461	0.590224	3.33879	2.13146	1.94058	2.66207	2.60034	3.78321	4.68412	3.28807	2.75814	3.16841
IVL	-0.35011	0.899917	0.451898	0.468882	2.33921	2.16386	3.02105	3.5025	3.18463	3.71555	3.82305	3.00452
SPRR1B	3.87073	5.06987	4.09738	4.88563	5.05128	3.45288	5.71175	5.39808	4.95208	5.40372	6.36463	5.44308
S100A9	4.30891	6.21572	4.36578	4.52146	4.16087	3.96078	4.2232	2.78038	2.36653	3.83388	3.41076	3.51148
S100A8	7.33223	7.4354	7.1492	7.40299	7.11081	7.43706	7.27406	7.68137	7.02469	7.5426	7.70773	7.5863
S100A7	4.03204	3.92635	3.16204	2.48043	3.2228	2.34971	5.08448	3.39532	4.58247	3.71555	4.76394	5.55099
S100A6	10.5154	10.4447	10.7723	10.6338	10.7194	10.549	10.8081	10.9366	10.7646	10.98	11.0649	10.8192
S100A4	5.53465	6.26389	5.71972	5.22322	5.63372	5.08974	5.50365	5.55572	4.86817	4.92387	5.91264	5.46689
S100A3	2.83386	2.86258	3.25312	1.91918	3.02047	1.95047	1.77586	1.26748	2.69348	3.28807	1.98214	2.86811
S100A2	9.41126	9.84606	9.64477	9.11097	9.30044	9.01595	9.59396	9.82587	9.18025	9.85325	10.13	9.62528
S100A16	8.01798	8.32917	7.85659	7.78663	7.7535	7.85878	7.57635	7.3601	7.61964	7.51924	7.44481	7.86398
S100A14	6.69296	7.10985	6.78722	7.20031	6.9773	7.76995	7.60923	7.21005	6.35953	6.77262	7.23846	6.84479
S100A13	6.91609	7.44439	6.91126	7.03868	6.91295	6.80325	6.43353	7.21005	7.11392	6.91366	6.68381	7.17382
CHTOP	6.70098	6.55133	6.85421	6.42484	6.9275	6.72139	6.64704	6.43958	6.29672	6.33115	6.89471	6.78921
SNAPIN	4.08203	3.96015	4.04736	3.97932	4.62096	3.84184	4.47229	5.43914	4.50124	4.36619	4.19966	4.62518
ILF2	7.16254	7.00443	6.70894	7.0967	6.9275	7.53376	7.30917	7.04256	7.41309	7.38998	7.72462	7.11224
INTS3	3.55392	4.31396	4.48331	4.66474	4.05882	5.0634	4.00336	3.90543	3.96817	4.97628	3.54727	3.99908
SLC27A3	3.32395	4.59786	4.04736	3.74139	4.16087	2.66207	3.16953	4.18829	4.15681	4.10888	3.67196	4.3286
GATAD2B	5.51659	5.23087	5.49558	5.43796	5.70302	5.9562	5.91478	5.49212	5.03137	5.10738	5.25081	5.91067
DENND4B	5.07316	4.72129	4.44519	4.66474	3.8301	5.36243	3.83565	2.49906	2.95986	3.11188	4.17177	3.99908
CREB3L4	4.22239	3.99319	4.32437	4.03314	2.6512	3.84184	3.61165	3.08631	3.43845	2.98121	2.83128	3.68394
JTB	6.27621	5.74886	6.20357	6.03412	6.13787	6.2114	6.17702	6.39854	6.45609	6.35774	5.83475	6.39734
RAB13	8.65614	8.08291	7.70352	7.95294	7.89349	7.90772	8.21451	8.36556	8.37408	8.25137	8.39104	8.596
TPM3	5.85529	6.4479	6.12134	5.10254	5.22626	6.07962	5.62865	6.41235	5.4182	5.95819	5.98655	5.63046
C1orf43	6.77883	6.05293	6.29214	6.02086	6.66632	6.35405	6.59982	6.70381	6.70009	6.64353	7.13754	6.64358
UBAP2L	6.53142	6.50054	6.35518	6.51271	6.19912	6.49868	6.15937	6.15745	6.78262	6.12222	6.33978	6.41784
HAX1	3.87073	4.87097	4.23781	4.91459	4.34559	4.68574	4.79546	4.47818	4.22586	4.44268	4.28023	4.59668
ATP8B2	4.80199	3.53591	4.14573	3.80465	4.65634	3.93195	4.26782	4.74151	4.50124	3.39461	3.36223	4.31117
UBE2Q1	4.50491	4.81664	4.36578	4.08503	4.05882	4.86419	4.41394	3.94397	5.32685	4.88785	5.0662	4.9854
ADAR	7.32186	6.96335	7.09483	7.0967	6.69212	7.18554	7.39464	7.01568	6.73604	7.27265	6.62846	7.21659
PMVK	4.22239	5.78703	3.70422	4.27571	4.25618	3.71221	4.49123	4.78462	5.32685	3.67384	4.17177	5.13162
PBXIP1	4.08203	4.79807	3.76738	4.66474	4.5475	4.37905	4.10522	3.86583	3.96817	4.90597	3.14992	4.08365
PYGO2	3.05023	4.28757	2.84819	3.67522	2.33921	3.96078	4.05519	2.14927	2.36653	3.34232	2.32371	3.38386
PYGO2-AS1	3.40474	3.39471	1.64052	2.76121	1.69055	1.69996	2.10581	3.27953	2.36653	2.05427	1.84758	3.41684
SHC1	5.14548	5.13052	4.28174	4.88563	4.34559	4.48207	5.07196	4.8057	4.00793	4.19985	4.74514	4.42901
CKS1B	5.86959	5.89585	5.39916	5.47732	5.63372	5.40501	5.93567	5.50506	5.76993	5.33849	5.46129	5.71906
FLAD1	4.67744	4.92333	3.9418	4.91459	4.50931	4.19718	4.26782	4.0181	4.22586	4.19985	3.78674	4.06297
EFNA4	3.55392	4.59786	4.09738	4.03314	4.30158	4.01676	3.38738	3.86583	3.18463	3.49381	3.92681	3.97713
EFNA1	5.99232	6.29733	6.56526	5.64225	6.06076	5.19054	6.26769	6.17376	6.35953	5.99252	6.18794	6.41376
SLC50A1	4.83152	5.03857	4.04736	4.85607	4.72459	4.42114	5.08448	5.54322	5.12473	4.51532	4.28023	4.78527
DPM3	3.62309	5.61732	4.87612	5.10254	4.82127	4.70291	4.5466	3.78321	3.96817	4.44268	4.30612	4.73386
THBS3	2.5792	3.70496	3.63817	2.62764	2.50362	2.91869	3.21581	2.14927	3.55037	3.11188	3.50318	3.60028
ENTREP3	5.75098	5.98886	5.25235	5.19988	5.56092	4.99537	5.0969	4.84696	5.66194	5.01019	5.4025	5.67203
SCAMP3	4.22239	5.3631	4.55666	4.31968	4.16087	3.77848	4.10522	3.4499	3.75111	4.25745	3.89305	4.34583
CLK2	3.87073	4.53195	5.01272	4.85607	4.47009	4.83334	4.0295	4.28153	4.5559	4.41763	4.40526	4.20189
HCN3	2.71214	3.18198	3.49623	4.18352	3.76677	4.3135	3.64586	2.86316	3.37906	2.4984	3.50318	3.41684
FDPS	6.25457	7.31646	6.20357	6.48401	5.68601	6.51335	6.5005	6.56852	6.05249	5.97546	6.21552	6.64706
RUSC1	3.81269	4.11824	2.44653	4.4441	3.02047	3.4929	3.34636	3.15364	2.69348	3.39461	2.75814	3.65659
ASH1L	5.53465	5.52997	5.37908	5.1275	5.63372	5.2266	5.34612	5.08974	4.95208	5.18366	5.26408	4.72071
ASH1L-AS1	4.61088	4.23331	4.66014	4.4441	3.89077	4.37905	4.10522	4.78462	2.95986	4.41763	3.67196	4.4767
MSTO1	4.22239	4.59786	5.06394	4.4833	4.78975	4.09686	4.10522	3.55324	3.55037	3.87126	4.25387	4.08365
YY1AP1	5.5525	6.2571	5.45778	5.67648	5.54213	5.64594	5.79031	5.10683	5.05054	5.13838	5.34122	5.71906
DAP3	6.60165	6.24344	6.1689	6.78784	7.01867	6.80723	6.58227	6.39159	6.53304	6.51362	6.78853	6.33831
GON4L	5.49829	5.23087	5.37908	5.45777	5.59778	5.62808	4.92647	4.86716	4.84641	4.22894	4.80083	5.31773
KHDC4	5.51659	4.92333	4.95962	4.99816	5.61586	5.19054	4.86971	5.51789	5.61122	5.57209	5.0662	4.85912
ARHGEF2	4.94394	5.08528	4.72521	5.29106	4.72459	4.44174	4.78014	4.52977	5.40337	4.58448	4.85444	4.25757
SSR2	7.61717	7.81379	7.70755	7.61637	7.69091	7.04454	7.36415	7.52808	7.55737	7.37379	7.08617	7.35063
UBQLN4	3.23835	4.53195	3.49623	3.28942	3.76677	4.48207	3.50387	2.69257	2.78785	3.71555	3.82305	3.20662
LAMTOR2	4.99702	5.82422	4.93232	5.2688	5.24961	4.73664	5.15744	5.45256	5.31105	4.07724	4.58519	5.19952
RAB25	3.75222	5.55231	3.99555	4.27571	3.48135	4.33568	4.73318	3.90543	3.60323	3.9077	4.74514	4.62518
MEX3A	6.66042	6.2087	6.29214	6.55931	6.43127	6.1249	6.04866	6.24495	6.25603	6.57721	5.58275	6.35967
LMNA	7.8075	8.78793	8.53827	8.39708	7.8213	7.84145	8.13093	7.89069	7.64507	7.90221	7.8153	8.21278
SEMA4A	2.83386	2.13399	2.84819	2.99615	3.12518	3.13649	3.07226	4.67432	2.09845	2.59094	2.83128	2.66349
SLC25A44	5.86959	5.24465	5.2301	5.2688	5.57947	5.34066	5.39722	5.54322	5.49014	5.35177	5.39045	5.46689
PMF1	2.43276	4.76019	2.96057	3.28942	3.02047	3.18616	3.38738	3.74005	1.94308	1.76753	2.32371	3.20662
SMG5	3.14736	5.05431	2.84819	3.92342	3.31423	3.03169	3.77512	3.5025	3.60323	1.91802	3.67196	2.86811
GLMP	4.67744	4.70144	4.40603	4.23035	3.55817	3.41171	4.65135	5.15691	4.47311	4.49151	4.40526	4.96324
CCT3	7.06024	8.10007	7.41387	7.57614	7.0322	7.43962	7.53131	7.52172	7.64192	7.4925	7.70773	7.67416
MEF2D	3.55392	3.53591	3.49623	3.37528	3.89077	4.73664	4.37368	4.39716	5.03137	4.8509	5.03557	4.81031
IQGAP3	4.08203	4.11824	2.44653	3.60588	3.55817	3.67789	2.60034	3.27953	3.37906	2.91115	2.5997	2.76942
NAXE	6.70896	6.73342	6.1092	6.07318	5.97929	5.61	5.95626	5.55572	6.04296	5.85933	6.10188	6.458
GPATCH4	6.83823	7.04043	6.59168	6.59554	6.94905	6.70017	6.11732	6.41921	6.21416	6.84955	6.22912	6.44207
NES	3.32395	3.23817	2.72632	3.10067	3.8301	3.60672	2.73356	1.68655	2.48394	2.83751	2.90088	4.62518
CRABP2	4.57641	5.73915	6.49236	6.47432	6.26935	6.53747	5.65409	4.47818	5.8918	5.7532	4.9396	5.2913
ISG20L2	6.27621	6.09918	6.37559	6.35259	6.38984	5.84462	5.82058	5.70905	5.93368	5.85933	5.64493	5.80253
METTL25B	2.71214	4.02548	3.25312	3.74139	3.76677	3.03169	4.0295	2.94144	4.15681	3.83388	3.54727	2.96047
MRPL24	6.19902	6.3105	6.13338	5.98034	5.76915	5.49645	5.78265	5.54322	6.11753	6.28342	4.80083	5.97297
HDGF	7.28499	7.46219	6.72494	6.90794	6.82241	7.21874	7.03686	7.32403	7.31746	7.26915	7.05978	7.15195
PRCC	4.74106	4.83498	5.01272	5.22322	5.12888	5.31856	5.08448	5.08974	4.99227	5.18366	4.74514	4.97436
PEAR1	2.43276	3.39471	1.34168	2.62764	3.31423	1.01201	2.66849	2.69257	0.288974	1.76753	2.32371	1.15875
ARHGEF11	3.98025	3.99319	4.93232	4.23035	3.48135	3.67789	4.26782	4.3405	4.47311	4.56179	3.71124	4.12415
ETV3	2.5792	2.13399	4.09738	1.91918	2.78507	2.51433	2.85551	4.18829	3.55037	4.04489	2.32371	3.16841
KIRREL1	3.14736	2.86258	2.84819	3.80465	2.33921	2.43436	3.16953	2.78038	4.35478	3.49381	3.14992	3.24386
HSP90AA3P	5.32228	4.28757	5.01272	5.02497	5.44433	4.24484	4.58237	5.26741	5.10654	5.31154	3.99206	4.63922
IFI16	7.17986	6.40558	7.24107	6.93647	7.19741	7.03779	7.19251	7.06022	6.99037	6.97075	7.00156	6.70827
AIM2	0.445055	3.12351	2.72632	2.76121	2.33921	2.66207	1.64667	2.27553	1.34114	2.98121	2.51344	3.00452
DUSP23	3.14736	3.49036	3.06481	3.19813	2.78507	1.21709	3.16953	4.1226	3.60323	3.87126	3.54727	3.28015
ENSG00000272668	3.87073	2.78924	3.16204	3.67522	2.6512	3.03169	3.64586	1.85781	3.96817	3.75608	2.90088	2.66349
TAGLN2	3.92653	5.88709	4.72521	5.07714	4.25618	4.3135	4.85516	4.69707	3.96817	4.17016	3.67196	3.48061
IGSF9	4.5411	4.81664	4.69304	4.73137	4.16087	4.01676	3.94959	3.98151	2.95986	3.44506	3.92681	3.57128
PIGM	5.95256	5.47256	5.60337	6.08597	5.52309	5.54485	5.68732	5.84764	5.21241	5.45386	5.46129	5.63747
IGSF8	1.87528	3.06256	1.88795	2.76121	2.15362	3.93195	4.28962	2.78038	2.48394	2.17876	2.1052	2.05779
PEA15	5.95256	5.63835	5.87117	5.53442	5.61586	5.89777	5.36677	5.43914	5.43287	5.37798	5.76179	5.61633
DCAF8	5.34293	5.3631	5.13751	5.19988	5.65136	5.48657	4.86971	5.70905	5.26257	4.90597	4.87188	5.19001
PEX19	2.9461	2.63033	2.96057	2.76121	2.15362	2.59009	3.21581	2.86316	2.59251	2.4984	4.08471	2.96047
COPA	7.20828	6.8552	7.34825	7.2523	7.31276	7.97108	7.33299	7.2452	7.27736	7.38998	7.2618	7.56806
NCSTN	5.1688	4.68131	4.98642	5.22322	4.8823	5.55434	4.70101	5.25213	5.37325	5.19844	5.12556	5.07076
VANGL2	5.60474	4.68131	5.27426	5.62483	4.96926	5.20266	5.13353	5.29749	5.53164	5.76318	5.89569	5.07076
F11R	7.25261	6.57879	6.91823	6.94351	7.38307	7.19164	7.37183	7.38483	7.51317	7.50741	7.43897	7.52901
TSTD1	5.36329	6.1803	5.45778	5.83639	4.8823	4.87937	5.69551	4.8057	5.21241	4.92387	5.44972	5.62341
NECTIN4	4.30891	4.68131	4.81764	4.66474	4.50931	4.26809	4.43365	4.69707	4.41516	4.31285	5.69478	4.27566
KLHDC9	2.26976	2.93236	3.16204	4.08503	3.40021	3.98904	2.29014	0.674432	3.37906	1.19016	2.1052	2.66349
PFDN2	6.7482	6.38706	7.00596	6.91512	6.86839	7.65998	6.69683	6.87814	6.90873	6.74267	6.92844	6.55006
NIT1	4.42967	4.48628	4.04736	4.55863	3.89077	4.35753	3.86499	4.28153	4.12101	4.19985	4.11432	4.92936
DEDD	4.1771	4.48628	4.44519	4.69844	5.31748	4.66837	4.71718	3.64967	2.95986	4.07724	4.22702	4.23925
UFC1	5.75098	6.3683	5.81248	6.13602	5.89295	5.67233	5.7198	5.93633	5.5041	5.96685	5.96233	5.82113
USP21	4.91664	4.68131	5.18454	6.00748	5.24961	5.68101	4.84047	4.96411	4.29176	4.58448	4.49803	5.06036
PPOX	3.98025	4.74087	3.41965	3.53303	4.25618	3.32567	3.5407	2.78038	2.59251	3.04802	3.67196	2.96047
B4GALT3	4.2663	4.79807	4.04736	4.13511	4.65634	4.07065	3.5407	2.01089	2.69348	3.83388	3.09157	3.81342
NDUFS2	5.76635	6.01322	5.2301	5.67648	5.27259	5.61907	6.17702	5.66358	5.66194	5.54921	5.64493	5.8516
TOMM40L	3.48126	2.99893	3.49623	3.67522	4.00495	3.08504	3.61165	3.69557	2.23871	3.28807	2.32371	2.91503
PCP4L1	0.954723	2.01036	1.88795	2.76121	2.6512	2.9763	2.79583	1.26748	2.87641	2.59094	3.78674	1.88
SDHC	7.1153	6.51198	6.07216	6.44484	6.52993	6.1688	7.03686	6.8275	7.46042	7.16388	6.88616	7.00518
DUSP12	5.38337	4.88863	4.78748	4.73137	4.50931	5.0634	4.99443	5.00113	5.78144	4.73401	5.12556	5.19952
ATF6	4.80199	5.2583	5.2075	5.29106	4.94085	4.75321	5.24931	5.58039	5.08811	5.62776	5.21025	4.90633
UHMK1	3.40474	3.66452	3.88597	4.18352	4.8823	4.07065	4.35312	4.71946	5.46179	5.12296	4.98839	4.74689
UAP1	4.08203	3.70496	4.09738	3.97932	4.50931	3.74572	4.28962	4.0181	3.96817	4.04489	3.92681	2.54916
HSD17B7	4.61088	4.08797	3.63817	3.86526	3.94899	3.67789	3.67928	2.78038	4.15681	3.2317	3.25998	3.31556
CCDC190	3.6891	2.78924	2.84819	2.48043	2.50362	2.85869	2.10581	2.78038	3.03874	4.17016	2.42169	3.16841
NUF2	5.04822	3.53591	4.66014	4.4833	4.96926	4.50182	4.10522	6.07303	5.31105	5.42901	3.67196	3.65659
HMGB3P6	2.26976	2.93236	2.84819	2.88346	2.78507	2.91869	2.73356	3.60226	1.76893	3.17303	1.53374	1.78216
PBX1	6.14124	6.09157	6.1689	6.11122	5.84776	5.8903	6.57784	6.3054	6.71818	6.33785	6.47716	5.87552
ENSG00000271917	1.33059	2.45174	2.5932	3.74139	1.3879	1.21709	2.10581	1.49218	3.65423	3.39461	1.84758	3.71078
MGST3	6.18764	5.92181	6.22623	5.8058	6.17493	6.03964	6.94024	6.15745	6.20564	6.36431	6.66892	6.52759
ALDH9A1	5.07316	5.32469	4.90449	4.66474	5.12888	5.05005	4.85516	5.67508	5.34248	5.2419	4.92297	4.55285
TMCO1	5.85529	5.50728	5.43851	5.29106	5.59778	5.69824	5.40722	5.83744	5.12473	6.21964	5.68495	5.55099
UCK2	5.40317	4.87097	4.90449	5.05129	4.96926	5.44637	5.15744	4.60386	5.10654	4.71358	4.45239	4.84707
ENSG00000236364	4.42967	4.70144	4.75668	4.63023	5.3823	4.04396	4.39395	3.55324	5.31105	4.88785	4.11432	3.51148
ENSG00000215835	5.38337	5.05431	5.25235	5.29106	5.48425	6.10566	5.55855	5.47905	5.97438	5.62776	6.02603	5.78369
POGK	4.91664	3.18198	4.69304	4.52146	3.12518	4.24484	4.05519	4.25111	3.84189	4.60681	4.45239	4.18285
TADA1	4.39053	3.78259	3.33879	3.86526	4.50931	4.57823	3.74388	3.82511	4.08429	4.19985	3.85847	3.95485
POU2F1	7.30091	6.92534	7.17272	7.35625	7.10442	7.24535	7.02066	6.96972	6.88224	7.09049	6.56018	7.05054
CREG1	5.32228	5.3631	5.55048	5.1275	5.31748	5.56376	5.89358	6.39159	6.24776	5.99252	6.1669	5.91067
MPZL1	5.57012	5.23087	5.62057	5.4966	5.97929	5.47662	5.30389	5.72019	5.71093	5.31154	5.41445	5.63747
MPC2	5.02285	5.31165	5.49558	5.79025	5.3823	5.46661	5.49429	5.65199	4.97232	5.22756	5.63475	5.17081
DCAF6	5.97919	5.38816	5.56832	5.35586	5.42395	4.87937	5.05932	5.55572	5.46179	5.6168	5.02002	5.45106
ENSG00000297093	2.9461	2.13399	1.88795	1.67019	2.78507	2.16386	2.85551	2.14927	2.78785	2.4984	2.21859	2.21604
GPR161	5.12177	4.53195	4.48331	4.73137	4.16087	4.17275	3.89375	4.69707	4.38528	3.83388	3.67196	4.31117
TIPRL	6.29752	5.60668	6.18055	5.77454	5.78522	5.72369	6.08027	6.65818	5.99431	6.21964	5.69478	5.60922
SFT2D2	4.97072	5.60668	5.88547	5.75865	5.70302	6.1249	6.1415	5.56811	5.8918	5.6168	6.21552	5.62341
ATP1B1	6.05625	5.77758	6.30284	5.79025	6.17493	6.03964	6.27863	7.08198	6.63811	6.42213	6.68874	5.95625
NME7	3.62309	3.53591	3.9418	3.10067	2.90757	4.09686	4.4531	4.8057	4.73238	3.39461	4.49803	4.23925
BLZF1	3.05023	2.63033	2.84819	2.48043	3.76677	2.06111	3.07226	2.86316	3.37906	3.28807	2.83128	2.60746
FIRRM	2.9461	2.71197	3.99555	2.31647	4.05882	3.77848	2.60034	3.64967	3.18463	3.17303	3.41076	3.60028
METTL18	3.98025	3.53591	4.14573	2.76121	2.33921	3.13649	3.50387	3.64967	1.34114	3.94324	3.59004	2.13908
SCYL3	2.08596	3.18198	3.41965	2.99615	2.6512	4.54053	3.30415	2.86316	4.15681	2.05427	3.71124	2.54916
KIFAP3	2.9461	2.78924	3.9418	3.37528	2.6512	3.08504	3.86499	3.64967	3.11353	4.19985	4.14333	3.24386
GORAB	2.08596	3.39471	3.70422	3.80465	3.48135	3.23418	2.52882	4.22004	3.55037	3.11188	3.71124	3.08879
PRRC2C	7.75838	7.79752	8.00483	7.76294	8.14457	7.74323	7.56968	7.51853	7.42782	7.6937	7.63555	7.53089
VAMP4	4.1771	3.92635	3.33879	4.03314	4.50931	4.14789	3.16953	4.62773	3.84189	4.13985	4.62687	3.73713
METTL13	5.57012	4.97385	4.69304	4.91459	5.42395	5.46661	4.99443	5.34146	5.4474	4.65047	5.09618	5.26437
PIGC	5.19175	4.9572	5.60337	5.55296	6.06076	5.28476	5.53136	5.6403	5.90238	5.54921	5.39045	5.85761
SUCO	5.47976	4.77925	4.72521	5.47732	5.48425	5.43614	5.26039	5.37005	6.14454	5.94948	5.16853	5.25528
ENSG00000231615	1.87528	2.24786	3.06481	2.13146	2.15362	2.91869	2.79583	2.78038	3.84189	3.39461	3.45771	2.96047
PRDX6-AS1	3.05023	3.18198	3.33879	2.13146	2.15362	2.06111	2.96795	3.27953	1.94308	2.75991	2.21859	2.13908
PRDX6	7.93539	8.01014	8.05316	8.1485	8.13206	8.11429	8.07867	8.08859	8.10526	8.17121	8.34808	8.17231
KLHL20	2.43276	3.39471	3.70422	3.74139	3.12518	3.18616	3.34636	3.82511	2.59251	2.75991	3.74948	3.81342
CENPL	3.87073	3.18198	4.14573	3.53303	3.2228	3.74572	3.94959	4.71946	3.37906	3.2317	3.78674	3.86212
DARS2	5.1688	4.23331	4.1925	4.59488	4.38829	4.73664	4.26782	4.15582	4.19175	4.8509	4.62687	4.56761
GAS5	8.52673	8.51123	8.4829	8.55259	8.30083	8.08676	8.35296	8.56265	8.48915	8.26723	8.26966	8.45726
ZBTB37	4.3503	3.49036	3.16204	3.60588	4.00495	4.1226	2.60034	2.14927	3.4955	3.87126	2.83128	3.12915
RC3H1	4.99702	3.81989	5.56832	4.52146	4.82127	4.81767	4.79546	4.39716	4.38528	5.13838	4.98839	4.611
RABGAP1L	5.60474	5.13052	5.13751	5.41786	5.33941	5.31856	4.95404	4.76322	5.05054	4.65047	5.11094	5.14151
RABGAP1L-IT1	3.48126	3.23817	1.64052	3.10067	2.33921	2.06111	2.52882	3.27953	2.23871	2.91115	2.51344	2.42498
CACYBP	7.22506	6.10674	6.49236	6.42484	6.04749	6.80325	6.47218	6.70381	6.65698	6.67558	6.86889	6.86286
MRPS14	3.55392	3.78259	4.72521	4.63023	4.96926	4.14789	4.0295	4.45168	4.95208	4.94156	4.83679	4.42901
KIAA0040	6.00534	4.88863	5.35872	5.37682	5.3823	5.31856	4.98109	5.47905	5.40337	5.53763	5.21025	5.82727
COP1	4.2663	3.66452	4.1925	3.86526	3.40021	4.35753	4.68464	4.3405	4.22586	3.87126	5.3783	3.54169
CRYZL2P	3.32395	2.01036	1.64052	2.13146	2.6512	2.85869	2.20091	3.5025	3.31712	3.28807	3.03077	3.00452
RASAL2	4.97072	4.59786	4.78748	4.4833	4.25618	4.5595	4.81062	4.86716	5.22933	5.0596	4.64726	4.94074
RALGPS2	4.64454	4.9903	4.95962	5.19988	5.10348	4.54053	5.05932	5.32695	4.25919	4.65047	4.30612	4.42901
PTPN2P1	3.6891	4.28757	3.70422	3.97932	4.11075	3.18616	3.50387	4.60386	4.04661	4.49151	3.82305	3.54169
FAM20B	4.13035	3.89173	4.23781	4.03314	4.47009	4.66837	4.74901	4.15582	4.41516	4.44268	4.33155	4.73386
TOR3A	4.1771	3.81989	4.66014	4.23035	4.65634	4.81767	4.05519	3.55324	3.4955	3.79551	3.36223	3.68394
ABL2	4.94394	5.4608	5.33806	5.35586	4.69087	5.81335	5.34612	5.03723	5.22933	4.95902	5.30317	5.14151
SOAT1	3.55392	4.28757	3.9418	4.31968	4.30158	4.07065	4.49123	4.42468	3.70348	4.41763	3.82305	4.46098
TDRD5	3.48126	3.96015	3.49623	3.45631	3.12518	3.41171	3.5407	4.31132	4.63419	4.13985	4.40526	3.90923
TOR1AIP2	5.51659	5.4958	5.75131	5.2688	5.84776	5.21468	6.10507	5.34146	5.67434	5.15363	5.60378	5.94499
TOR1AIP1	3.23835	2.3534	3.88597	3.67522	4.00495	4.3135	4.00336	4.84696	3.65423	4.44268	4.25387	4.02069
CEP350	5.85529	5.87827	6.4254	6.09865	5.89295	5.70677	5.80552	5.87781	5.64943	6.21964	6.03379	5.7646
QSOX1	5.1688	5.83337	4.81764	4.99816	5.20253	4.95295	5.43683	4.98274	4.73238	4.67181	5.31596	5.63747
ACBD6	6.45759	6.51198	6.00822	6.02086	6.43127	6.1121	6.40386	5.98335	5.8042	6.168	6.21552	6.50477
XPR1	4.80199	4.36533	4.32437	4.4441	4.00495	4.3135	4.58237	4.67432	4.88961	4.17016	4.47539	4.08365
ENSG00000243155	2.43276	1.37123	2.5932	2.88346	1.94058	2.34971	2.85551	3.74005	0.730329	2.83751	3.09157	1.78216
STX6	4.2663	4.41493	4.23781	4.36236	4.38829	4.71987	4.95404	5.14041	4.60856	4.79364	4.58519	4.88291
MR1	3.98025	3.89173	3.82789	3.37528	3.48135	2.66207	3.38738	3.4499	3.55037	3.17303	3.31201	3.44908
IER5	5.75098	5.98065	6.36542	6.04726	6.33631	6.49868	5.82805	6.54364	5.69884	6.12995	6.80224	6.43404
GLUL	7.07266	7.4354	7.19587	7.14639	7.39359	7.61988	7.6811	7.82251	7.78321	7.46525	8.35274	7.58448
DHX9	7.06647	6.39943	6.48298	6.69906	6.76685	6.83084	6.79537	7.0906	6.74195	7.16388	7.33906	6.71823
LAMC1	5.34293	5.59597	4.98642	5.51563	5.52309	5.34066	5.2823	5.4119	5.99431	5.5607	5.2239	5.63046
LAMC2	5.99232	6.27064	6.22623	5.53442	6.51073	5.71525	6.09273	6.41921	6.38239	6.84486	7.18016	6.29905
ENSG00000287929	2.43276	2.45174	2.72632	3.37528	2.78507	1.55624	3.12171	1.68655	1.34114	2.17876	3.31201	2.81961
SMG7	6.78639	6.62167	6.83959	6.93647	6.15033	6.92528	6.67629	6.78036	6.65698	6.84955	6.18096	6.40557
ARPC5	5.81151	5.3631	6.1689	5.93864	6.18707	5.94181	5.72781	6.01084	6.09002	6.12222	6.0492	6.46984
RGL1	1.62849	3.49036	3.49623	2.99615	1.94058	1.55624	1.77586	1.49218	3.25239	1.76753	3.09157	3.12915
TSEN15	5.5525	3.99319	5.01272	4.55863	5.27259	4.5213	5.58524	5.7959	4.86817	5.73304	5.08127	4.9854
C1orf21	4.83152	4.81664	4.66014	4.88563	4.38829	5.29611	5.44657	5.91709	5.90238	5.18366	5.81685	5.19001
EDEM3	3.92653	3.3444	4.52045	3.10067	4.11075	4.33568	3.97672	2.14927	4.44443	3.67384	3.74948	3.68394
NIBAN1	3.14736	3.23817	2.28325	3.53303	2.90757	2.51433	3.07226	3.90543	4.25919	2.98121	3.25998	3.00452
RNF2	3.81269	3.7443	3.70422	3.67522	5.05128	2.85869	3.83565	4.28153	2.36653	3.6309	3.59004	3.93222
TRMT1L	4.7096	3.44333	3.70422	3.74139	3.76677	4.73664	4.5646	4.36911	4.38528	4.25745	4.08471	4.4767
SWT1	1.62849	2.5438	0.964326	2.13146	2.78507	2.85869	2.79583	3.55324	2.23871	2.83751	2.75814	2.86811
IVNS1ABP	6.30807	6.17311	6.53835	6.53153	6.70906	6.70444	6.15344	5.6403	6.08073	6.04254	6.45996	6.02737
TPR	8.18169	7.27341	7.88891	7.6469	8.23509	8.0587	7.96471	8.19429	8.14145	7.91792	8.09876	7.95098
ODR4	5.44198	4.33987	5.76684	5.17615	5.02445	5.75694	5.70365	6.17376	5.90238	5.54921	5.85243	5.459
LINC01036	3.23835	3.12351	2.72632	2.88346	2.33921	2.34971	2.91283	3.33859	2.23871	2.98121	2.83128	3.28015
RPS27AP5	5.91167	5.92181	5.33806	4.82589	4.78975	5.46661	5.31456	5.53061	5.76993	5.64944	5.66508	5.6583
RGS2	1.33059	1.7259	1.64052	2.13146	3.40021	2.9763	3.02105	2.69257	4.68412	4.07724	3.36223	3.12915
UCHL5	4.61088	4.31396	5.60337	4.79507	5.27259	4.68574	5.18096	5.22108	5.35795	6.04254	6.1527	5.51337
RO60	5.38337	5.7585	6.02124	5.41786	5.95108	5.76514	5.90774	5.76394	5.6368	5.81206	5.35369	5.91067
GLRX2	3.87073	2.71197	2.96057	2.76121	4.00495	3.81051	2.66849	3.39532	2.59251	3.17303	3.31201	3.44908
CDC73	3.87073	3.99319	4.14573	3.97932	4.8521	4.5595	3.80571	4.74151	3.65423	4.88785	4.64726	4.77259
CFH	2.71214	3.39471	2.28325	1.67019	2.78507	2.25977	2.45356	3.08631	1.57083	1.91802	2.83128	3.48061
ASPM	6.18764	5.55231	6.25956	6.06028	5.89295	6.15639	6.02935	5.59258	6.41971	6.05883	4.80083	5.7646
ZBTB41	3.05023	2.3534	2.84819	3.45631	3.40021	3.60672	3.57661	3.08631	3.9273	3.28807	3.50318	3.76301
DENND1B	3.23835	4.02548	4.09738	3.97932	3.02047	3.87251	3.94959	4.05378	3.75111	2.4984	2.96729	3.97713
FAM204BP	2.9461	2.01036	3.41965	2.48043	1.69055	1.01201	2.60034	1.85781	3.25239	1.91802	3.67196	1.67719
C1orf53	3.32395	1.7259	2.72632	0.468882	2.6512	2.34971	3.46608	1.26748	3.60323	2.4984	2.75814	2.81961
NEK7	4.3503	3.78259	4.66014	4.18352	5.63372	4.26809	4.96763	4.90672	4.63419	5.12296	4.76394	4.65313
MIR181A1HG	0.954723	1.55944	3.49623	1.67019	2.33921	2.79608	2.37416	2.39162	0.288974	1.76753	2.21859	0.993703
ZNF281	5.51659	4.9572	5.29584	5.19988	5.02445	5.03657	5.46585	5.3123	5.59826	5.88697	6.10925	5.64445
KIF14	2.26976	3.39471	3.25312	4.4833	4.99712	3.96078	4.1296	4.05378	4.88961	4.41763	4.19966	3.95485
DDX59	3.14736	2.3534	4.32437	2.13146	2.50362	1.83065	3.26065	3.69557	2.23871	3.44506	3.14992	3.24386
CAMSAP2	4.80199	4.68131	4.87612	4.31968	5.07761	4.3135	4.4531	4.22004	3.18463	5.21307	4.19966	4.73386
RPL34P6	7.36793	7.18325	6.73287	6.74009	7.01867	6.72979	7.44408	7.56254	7.5872	7.40917	7.4765	7.4908
INAVA	4.03204	4.61918	3.82789	4.08503	3.31423	3.77848	4.05519	4.94523	3.88522	3.9077	4.11432	4.18285
TMEM9	5.14548	6.02923	5.56832	5.77454	5.5038	5.39448	5.37699	4.0886	5.5041	5.04332	4.49803	5.19952
PKP1	5.93906	7.36459	5.99509	6.58657	6.23466	6.28734	6.56449	6.18988	6.09925	6.53125	6.71313	6.39734
LAD1	3.92653	5.73915	4.48331	5.39749	4.69087	3.87251	4.5646	5.25213	4.47311	4.58448	4.40526	4.65313
PHLDA3	2.83386	4.74087	2.72632	3.80465	1.69055	3.74572	3.21581	2.39162	2.78785	2.39952	3.25998	4.16355
CSRP1	4.08203	4.36533	5.1134	4.4833	4.8823	4.29098	5.03371	4.65121	4.41516	5.44149	4.47539	5.14151
CSRP1-AS1	2.71214	1.87513	3.06481	2.62764	2.90757	2.66207	2.37416	1.49218	3.75111	2.59094	3.14992	2.71743
NAV1	5.09767	4.77925	5.2075	5.07714	5.3823	5.42584	4.1296	4.0181	4.04661	4.17016	4.45239	4.92936
IPO9	6.5493	6.47738	6.29214	6.04726	6.49127	6.66994	6.32687	6.39854	6.04296	6.14529	5.91264	6.19358
TIMM17A	6.00534	5.3631	5.39916	5.15203	5.66879	5.166	5.16925	5.87781	5.97438	5.88697	5.92104	5.65139
RNPEP	4.2663	4.20539	4.98642	4.73137	3.89077	4.5213	4.5466	4.1226	4.15681	4.39214	4.08471	4.37968
ELF3	4.30891	5.59597	3.99555	5.37682	4.47009	4.48207	4.41394	4.0886	3.03874	4.19985	4.62687	4.611
ARL8A	3.92653	4.05707	4.44519	4.63023	3.70054	4.7696	3.83565	4.15582	3.9273	4.25745	4.25387	4.41275
LGR6	4.94394	4.17692	4.40603	4.76357	4.20931	3.60672	4.61727	2.78038	4.22586	4.07724	4.52031	3.81342
UBE2T	4.42967	4.6609	4.72521	4.73137	4.00495	5.02297	4.79546	5.37005	4.84641	4.56179	5.15434	4.70745
PPP1R12B	3.6891	3.58007	4.59198	3.60588	3.89077	3.23418	3.83565	3.27953	3.11353	2.98121	4.19966	3.44908
RPS27P8	6.26543	6.64784	5.63758	5.82118	5.68601	5.27331	6.38373	6.51832	6.48455	6.03432	6.8558	6.65399
KDM5B	6.27621	6.39943	6.1092	6.30962	6.71746	6.24695	6.20597	5.92674	6.66943	5.83116	6.52203	6.23578
ENSG00000291234	3.40474	4.2607	3.33879	3.53303	3.76677	4.01676	3.12171	4.28153	2.23871	3.67384	2.75814	2.81961
RABIF	2.26976	3.66452	1.88795	3.60588	2.78507	3.36933	3.71194	3.86583	2.09845	3.39461	3.206	3.16841
KLHL12	5.30133	4.77925	5.51411	5.31298	5.12888	5.41546	5.61145	5.53061	6.08073	5.50232	5.29025	5.36918
ADIPOR1	6.1294	5.32469	6.4254	6.24267	6.55826	6.49868	6.08651	5.95532	6.63811	6.51952	5.98655	6.1696
CYB5R1	4.50491	4.11824	2.72632	3.92342	2.90757	3.03169	3.97672	4.3405	4.41516	4.39214	4.35654	3.81342
TMEM183A	4.83152	5.03857	4.90449	4.66474	4.5475	5.10274	5.07196	4.71946	4.88961	5.29788	5.0662	4.96324
BTG2	4.30891	3.92635	3.16204	2.99615	4.96926	3.90253	4.10522	3.90543	3.43845	4.22894	3.92681	4.04199
ATP2B4	7.03508	6.09157	6.15715	6.17246	6.67497	6.50358	6.64704	6.81716	6.97541	6.90468	6.52754	6.51622
SNRPE	7.82962	6.92961	6.75641	6.88617	7.22123	6.6916	7.42943	7.7318	8.05396	7.6297	7.12305	7.59892
HSPE1P6	2.71214	2.01036	2.5932	2.31647	2.50362	3.56977	2.91283	2.59906	2.23871	3.34232	2.96729	2.76942
SOX13	2.71214	3.7443	3.06481	3.67522	3.48135	2.9763	4.26782	3.5025	1.76893	4.10888	2.96729	3.16841
ETNK2	3.40474	4.9903	4.44519	3.92342	3.89077	3.74572	3.5407	4.86716	3.11353	4.17016	3.92681	4.50765
PLEKHA6	3.87073	1.55944	2.96057	2.99615	1.3879	2.9763	2.73356	2.39162	1.57083	1.91802	2.32371	1.30684
PPP1R15B	4.83152	4.2607	4.66014	4.23035	4.78975	4.19718	3.83565	4.62773	3.9273	5.12296	4.17177	4.95204
PIK3C2B	4.83152	3.85626	3.99555	4.31968	3.94899	3.93195	3.77512	2.39162	3.70348	3.39461	4.08471	3.99908
MDM4	6.81624	6.43593	6.24853	6.27653	6.30322	6.37562	6.49582	6.83265	6.57334	6.59408	6.63868	6.20307
RBBP5	6.71689	5.94732	5.88547	6.21964	6.29201	6.43333	6.17116	5.53061	5.69884	5.60575	5.23742	6.07463
DSTYK	4.88882	4.61918	5.03856	4.85607	5.17839	4.75321	4.98109	4.90672	5.51794	4.65047	5.0662	5.31773
TMCC2	1.87528	2.5438	2.44653	2.31647	2.33921	2.34971	2.20091	2.27553	3.11353	3.11188	2.42169	2.48841
BLACAT1	2.5792	3.81989	2.5932	3.10067	2.33921	3.13649	3.30415	2.27553	2.23871	2.39952	3.09157	2.2891
CDK18	1.87528	4.23331	3.56894	3.19813	2.90757	3.18616	3.50387	2.39162	3.96817	3.04802	3.206	2.71743
ELK4	4.03204	3.7443	4.59198	4.63023	4.42977	4.48207	4.5646	4.98274	4.22586	4.58448	4.56388	3.83797
NUCKS1	10.0187	9.93588	10.3376	10.2649	10.3665	10.0926	10.049	10.781	10.5017	10.1948	9.99231	9.95493
SNORA72	2.43276	2.13399	4.32437	2.76121	1.00444	1.39661	2.79583	2.86316	3.03874	0.212678	1.13208	1.78216
RAB29	2.83386	4.14788	2.72632	2.31647	1.3879	3.13649	3.02105	3.0157	3.03874	3.6309	3.78674	3.28015
SLC41A1	3.55392	3.66452	3.88597	4.03314	4.34559	4.14789	3.67928	4.94523	3.55037	4.39214	4.33155	4.04199
RAB7B	2.43276	2.5438	1.88795	1.91918	1.69055	1.95047	2.73356	3.78321	2.59251	0.931656	2.32371	3.31556
SRGAP2	4.30891	3.78259	4.32437	4.18352	3.94899	4.73664	2.73356	2.69257	4.19175	4.33977	4.33155	3.90923
IKBKE	2.43276	3.53591	2.5932	2.62764	0.480618	2.51433	2.37416	2.59906	1.76893	2.83751	1.34685	3.31556
RASSF5	3.55392	2.93236	3.88597	3.37528	4.16087	3.03169	3.71194	2.94144	4.08429	2.59094	4.11432	3.08879
EIF2D	5.70386	5.48423	5.70366	5.33458	5.71984	5.14102	5.34612	5.55572	5.57198	5.77309	5.77111	5.56577
MAPKAPK2	3.81269	5.52997	4.69304	5.39749	4.65634	4.90925	4.73318	4.25111	4.22586	4.67181	4.30612	4.94074
C1orf116	2.26976	2.78924	2.5932	2.99615	1.3879	2.91869	3.30415	3.90543	1.34114	1.91802	3.31201	3.12915
PFKFB2	4.2663	3.18198	2.96057	4.13511	3.76677	3.03169	3.57661	3.4499	3.96817	4.17016	3.89305	3.76301
CD55	2.5792	2.01036	1.88795	2.62764	3.48135	3.28065	2.73356	3.21796	2.48394	3.9077	3.50318	2.54916
CD46	7.23614	6.38706	6.6431	6.75618	7.01186	6.82693	6.87324	7.14123	7.18933	6.96644	6.44256	6.4659
PLXNA2	6.00534	5.56335	5.76684	5.74259	5.5038	5.91996	5.40722	5.65199	6.41233	5.92302	5.39045	5.65139
MIR205HG	12.2702	11.6644	11.9382	12.0047	12.3544	12.172	11.7689	11.9296	11.935	12.0198	11.3208	11.8478
LAMB3	7.21389	7.30005	7.27407	6.85662	7.40404	6.70017	7.19829	7.29077	6.97039	7.44989	7.63299	7.26493
G0S2	3.40474	3.70496	3.25312	3.53303	4.30158	4.33568	3.42727	4.0181	2.95986	3.58664	5.30317	4.31117
IRF6	5.40317	5.96408	5.41897	5.74259	5.61586	5.64594	5.34612	5.45256	5.98438	5.90511	6.08703	5.84555
UTP25	4.03204	4.17692	4.23781	4.08503	3.55817	4.19718	4.2232	4.18829	3.70348	4.94156	4.14333	3.99908
SERTAD4-AS1	1.87528	2.78924	2.72632	1.67019	3.12518	2.79608	4.43365	3.94397	3.84189	3.58664	3.67196	4.20189
SERTAD4	4.74106	4.20539	4.84717	5.37682	5.27259	5.28476	5.45624	5.22108	5.05054	4.95902	5.15434	5.37758
HHAT	4.2663	4.77925	4.23781	4.27571	3.8301	4.04396	4.28962	4.39716	5.38839	4.49151	4.33155	4.65313
PRELID1P5	2.43276	2.3534	2.84819	2.31647	2.15362	2.91869	2.73356	1.26748	2.36653	2.05427	1.98214	2.66349
RCOR3	4.88882	4.2607	4.59198	4.97084	4.75754	4.65079	4.96763	4.71946	4.97232	4.62881	5.12556	4.46098
TRAF5	3.48126	3.81989	3.49623	4.23035	4.42977	5.03657	3.80571	4.50421	3.11353	3.9077	4.08471	4.12415
LINC00467	6.05625	5.24465	5.43851	5.19988	5.5038	4.99537	4.99443	4.67432	5.31105	4.49151	5.63475	5.88733
SLC30A1	3.55392	3.89173	2.0991	3.67522	4.34559	4.14789	3.46608	3.69557	4.52883	4.44268	3.9598	4.77259
NEK2	4.03204	2.3534	2.0991	3.97932	4.00495	3.60672	3.74388	4.52977	3.25239	3.44506	3.03077	3.41684
LPGAT1	5.32228	5.32469	5.33806	5.15203	5.20253	5.86764	5.43683	5.82716	6.42706	5.91409	5.9294	5.79
INTS7	3.81269	4.33987	3.25312	4.18352	3.63111	4.87937	4.52838	4.69707	4.99227	4.53874	4.11432	4.72071
DTL	5.88376	5.28522	5.31711	5.98034	5.29521	5.55434	5.43683	4.96411	4.84641	5.33849	4.68721	5.36918
RPL21P28	8.19595	7.9271	7.394	7.372	7.652	7.70541	7.57635	7.75367	7.66386	7.4437	7.41835	7.67586
PPP2R5A	2.26976	3.44333	3.06481	2.88346	3.8301	3.98904	3.80571	3.94397	2.87641	3.87126	3.14992	4.08365
NENF	6.71689	6.8907	6.20357	6.63958	5.93677	6.1249	6.71709	6.39159	5.95417	6.32443	5.95417	6.47376
NSL1	6.2215	5.21695	5.87117	5.57127	5.95108	6.47389	5.35648	5.47905	5.43287	5.07571	5.31596	4.88291
TATDN3	4.5411	3.53591	3.16204	3.67522	4.5475	4.42114	4.00336	3.4499	4.19175	3.87126	3.92681	3.83797
FLVCR1-DT	4.39053	3.06256	3.49623	3.37528	4.00495	2.66207	3.74388	3.94397	4.52883	3.54097	2.32371	2.66349
FLVCR1	4.5411	4.72129	4.55666	5.19988	4.38829	4.98137	4.59993	3.90543	5.01196	4.31285	3.78674	4.41275
ANGEL2	3.6891	2.63033	3.82789	3.80465	4.75754	3.67789	4.4531	4.28153	3.75111	3.67384	3.9598	3.81342
RPS6KC1	2.43276	3.06256	3.06481	2.99615	3.48135	3.28065	2.29014	3.4499	1.57083	2.75991	2.90088	2.13908
SMYD2	3.75222	3.92635	4.72521	5.24619	4.20931	5.23842	4.17716	4.50421	3.60323	4.0118	4.42902	4.34583
PTPN14	6.7636	7.00443	7.0125	6.66537	6.82241	6.1933	6.62577	6.78567	6.9603	6.71209	6.35846	6.9943
CENPF	7.91485	7.03251	7.62042	7.24091	7.75758	7.38749	7.21547	7.9224	7.70978	7.23012	6.87755	7.14213
KCTD3	5.28007	4.39034	5.29584	4.52146	4.94085	5.12837	4.86971	5.37005	5.12473	5.10738	5.03557	5.46689
GPATCH2	4.46778	3.92635	4.84717	4.52146	4.75754	3.77848	4.65135	4.18829	4.82431	4.51532	3.54727	4.10405
SPATA17	3.14736	0.899917	1.88795	1.36908	1.00444	2.16386	2.73356	3.4499	1.94308	3.83388	2.90088	2.54916
RRP15	5.67157	4.87097	5.01272	5.17615	6.36866	4.90925	5.14553	5.70905	5.22933	5.6168	5.51777	5.37758
LYPLAL1	2.5792	4.11824	4.1925	3.67522	3.94899	3.81051	3.80571	3.39532	4.35478	4.0118	4.30612	3.31556
EPRS1	6.32892	6.42991	7.07625	6.44484	6.16268	6.0927	6.00978	6.715	7.02469	6.65429	6.43084	6.28126
BPNT1	4.2663	2.93236	2.84819	2.62764	3.31423	3.71221	3.16953	4.31132	1.57083	2.17876	1.53374	3.41684
IARS2	6.2103	6.15862	6.39572	5.92447	6.38984	6.05309	6.32687	6.49903	6.50553	6.64892	6.97759	6.20779
RPS15AP12	5.1688	5.18871	4.62646	4.91459	4.75754	4.57823	4.95404	5.00113	5.1427	5.10738	4.80083	4.91789
RAB3GAP2	7.41745	6.25029	6.97285	7.22365	7.1914	7.11035	6.71306	7.54698	7.63876	7.41551	7.201	7.08941
ENSG00000310431	2.9461	2.93236	3.16204	2.62764	4.00495	2.9763	2.10581	3.90543	3.18463	3.11188	2.83128	2.71743
MORF4L1P1	4.91664	4.57623	4.48331	3.80465	4.96926	5.49645	5.19258	4.50421	4.04661	4.73401	4.25387	4.46098
MARK1	5.49829	5.71955	5.4768	6.14827	5.97929	5.74041	5.82805	6.29052	5.8042	5.69184	5.49544	5.22767
C1orf115	3.32395	3.3444	3.16204	4.08503	3.48135	3.18616	3.57661	4.28153	2.87641	3.44506	4.11432	3.28015
MTARC2	5.68781	4.48628	4.81764	4.59488	5.40327	5.07663	4.91249	6.03782	5.71093	5.33849	4.97231	5.50573
MTARC1	6.15298	4.97385	5.65438	5.62483	5.73646	6.24108	5.62865	6.16563	6.11753	6.66498	5.91264	5.91067
DUSP10	4.39053	2.71197	3.06481	3.45631	1.69055	3.45288	3.42727	4.0886	4.32361	4.8509	5.02002	4.02069
MIA3	4.97072	3.49036	4.78748	4.27571	5.02445	5.00924	4.1296	4.0886	3.84189	3.34232	3.85847	3.57128
AIDA	2.26976	2.71197	2.84819	0.988083	3.02047	3.87251	2.85551	4.22004	4.58247	4.41763	3.99206	3.57128
BROX	5.40317	5.14529	5.37908	5.07714	5.24961	4.99537	5.54048	5.38413	5.92332	6.00098	5.25081	5.74526
DISP1	4.30891	4.76019	3.9418	4.66474	4.62096	4.48207	4.2232	4.57958	4.5559	5.42901	4.38111	4.3286
SUSD4	1.33059	2.24786	1.88795	3.19813	3.2228	3.41171	2.60034	1.26748	2.48394	2.59094	2.1052	3.16841
CAPN2	7.48405	7.22903	7.16101	7.04524	7.09155	7.02761	7.45377	7.62318	7.44602	7.38029	6.92008	7.2985
TP53BP2	3.6891	2.78924	3.56894	3.60588	3.12518	3.13649	3.64586	4.55489	4.58247	4.41763	3.89305	4.3286
SEPTIN7P13	1.33059	2.45174	1.88795	3.10067	2.6512	1.69996	1.64667	2.01089	3.03874	2.6779	2.1052	2.54916
FBXO28	4.08203	3.44333	3.82789	3.28942	3.63111	3.77848	4.5646	4.69707	4.00793	3.9077	4.38111	3.99908
ENSG00000236773	1.33059	2.01036	2.0991	2.13146	2.15362	3.18616	3.34636	2.49906	3.55037	3.34232	3.63158	1.97163
DEGS1	6.41921	6.15862	6.45448	6.384	6.34718	6.27591	6.1234	7.13291	6.95013	6.40948	6.75132	6.24957
NVL	4.77185	4.17692	5.01272	4.63023	5.05128	5.46661	4.47229	5.10683	4.41516	4.28542	4.80083	4.34583
CNIH4	5.88376	5.96408	6.28136	5.57127	5.54213	6.01236	6.33738	6.29798	6.15343	6.19773	6.62332	6.10024
WDR26	5.36329	5.33761	5.81248	5.37682	5.59778	6.04638	5.80552	5.3123	5.76993	5.39091	6.01036	5.97851
CNIH3	2.71214	2.93236	1.64052	2.76121	3.48135	2.66207	2.20091	3.15364	2.69348	2.75991	2.96729	2.60746
DNAH14	4.67744	4.39034	4.48331	4.36236	4.96926	4.86419	4.17716	4.0886	4.5559	4.25745	4.80083	4.10405
LBR	7.16833	6.22965	6.63466	6.87147	6.93472	6.56589	6.66383	7.06022	7.00026	7.01317	6.63358	7.06101
ENAH	8.03076	7.6106	7.98836	7.6469	7.72463	7.39807	7.66033	7.75095	7.92752	7.56843	7.40343	7.66389
SRP9	6.34948	5.73915	5.84212	6.03412	5.96525	6.06641	6.18867	6.8015	7.03915	6.97505	6.54395	6.63659
EPHX1	3.55392	4.08797	3.63817	3.97932	3.02047	3.60672	3.12171	3.08631	2.59251	2.39952	2.96729	4.04199
ENSG00000242861	5.60474	5.10051	5.58595	5.35586	5.31748	5.21468	5.35648	5.69781	5.46179	5.33849	5.47276	5.58766
TMEM63A	3.87073	5.27183	4.36578	4.52146	4.11075	4.26809	4.39395	4.0181	4.32361	4.04489	3.85847	4.63922
PYCR2	7.63821	6.57334	6.99281	7.30247	7.64321	7.50224	6.85873	7.66992	7.46756	7.4028	7.10103	7.4295
H3-3A	4.2663	4.92333	3.88597	4.55863	4.5847	5.26177	4.10522	3.69557	3.65423	4.39214	4.05448	4.18285
ACBD3	5.12177	4.36533	4.66014	4.52146	5.33941	4.65079	4.28962	4.25111	4.38528	4.86949	4.66738	5.26437
PARP1	6.6102	6.8142	6.62617	6.84914	6.85322	6.72559	6.68865	7.00204	6.49158	6.85889	6.14555	6.56852
CDC42BPA	4.57641	4.76019	4.95962	4.40381	3.48135	4.66837	4.3111	3.82511	4.04661	4.53874	4.35654	3.81342
UBA5P1	2.26976	2.24786	2.44653	2.48043	2.15362	3.36933	3.46608	1.00122	1.94308	2.29336	2.32371	2.86811
NUCKS1P1	4.46778	4.17692	4.75668	5.1275	4.96926	5.08974	4.61727	5.35583	4.70845	4.79364	5.89569	4.44508
ZNF678	2.9461	3.3444	2.84819	2.99615	3.02047	2.25977	3.12171	2.14927	2.59251	3.83388	3.74948	2.42498
SNAP47	2.9461	4.23331	4.44519	4.23035	2.78507	3.71221	4.2232	3.33859	3.55037	3.6309	4.28023	4.41275
JMJD4	3.48126	5.31165	3.70422	4.23035	3.12518	3.45288	3.07226	2.01089	2.59251	3.44506	2.96729	4.04199
WNT3A	3.05023	2.86258	2.96057	2.48043	2.90757	1.95047	2.85551	1.49218	-0.35011	2.39952	0.184382	1.67719
ARF1	6.09329	6.57879	6.52927	6.97822	6.56758	6.85792	6.65546	6.09031	6.19707	6.56586	6.46572	6.43404
C1orf35	4.30891	5.52997	5.1134	6.02086	5.52309	5.61	4.73318	5.20531	4.73238	5.02685	5.09618	5.46689
MRPL55	6.14124	6.69879	6.2705	5.64225	5.48425	5.79746	6.11121	5.99257	5.90238	5.97546	5.2239	6.58312
GUK1	5.5525	6.66844	5.99509	5.98034	5.12888	5.42584	5.73577	5.3123	4.65937	5.54921	5.23742	5.56577
IBA57	3.75222	3.39471	3.49623	3.28942	3.48135	2.73063	3.61165	3.21796	3.55037	4.41763	3.78674	3.65659
TRIM11	5.91167	5.60668	5.98183	5.31298	5.92231	5.70677	5.7198	6.08169	5.21241	5.49036	4.87188	6.09005
ENSG00000231563	2.9461	4.43911	2.84819	4.08503	3.31423	3.77848	3.26065	3.74005	2.09845	3.34232	2.90088	3.20662
H2AC25	3.14736	2.63033	3.41965	3.80465	2.33921	4.22121	3.42727	3.39532	2.59251	4.10888	4.17177	4.31117
RNF187	6.88826	7.2186	6.45448	6.41474	6.52993	5.5353	6.35299	6.66973	6.41233	6.12995	6.30811	6.74769
RAB4A	5.23658	4.9572	4.52045	4.82589	4.38829	4.59671	4.94032	4.3405	4.47311	5.0596	4.66738	5.38593
CCSAP	3.32395	2.71197	3.41965	3.28942	2.78507	3.74572	3.26065	1.00122	2.69348	2.59094	3.09157	3.95485
NUP133	4.86046	5.18871	4.66014	4.94299	5.22626	4.92397	5.42703	5.76394	5.31105	5.88697	5.34122	5.25528
ABCB10	3.48126	3.66452	3.49623	3.45631	3.48135	3.71221	3.16953	2.27553	3.25239	2.83751	3.74948	3.83797
TAF5L	4.88882	2.93236	3.9418	3.97932	4.05882	4.65079	4.59993	3.69557	4.00793	4.60681	4.87188	4.53794
URB2	2.26976	1.55944	3.33879	3.45631	3.8301	3.4929	2.45356	2.39162	0.730329	3.34232	3.09157	2.2891
GALNT2	5.09767	5.4958	5.08888	5.51563	5.46442	5.56376	5.85754	6.0643	5.83767	6.01775	6.10188	5.81495
PGBD5	3.23835	3.3444	2.84819	3.19813	3.76677	3.41171	3.67928	3.90543	3.65423	2.91115	2.90088	3.38386
ENSG00000235817	8.28135	7.7403	7.69135	7.75495	7.82907	7.67093	7.90946	7.9392	8.30596	8.06431	7.62273	8.12446
COG2	5.04822	5.48423	4.95962	4.31968	4.65634	4.84885	4.84047	4.57958	5.17798	4.90597	5.15434	4.72071
C1orf198	4.86046	4.31396	4.69304	5.41786	4.38829	4.80182	4.43365	4.25111	2.48394	4.22894	3.85847	4.02069
TTC13	2.26976	3.39471	3.88597	2.76121	1.3879	3.13649	2.85551	2.14927	1.57083	3.28807	2.75814	2.48841
ARV1	5.30133	4.6609	4.78748	4.91459	4.94085	5.14102	4.82562	4.36911	4.73238	5.10738	4.70678	4.6669
FAM89A	2.5792	2.86258	3.56894	2.48043	2.90757	2.34971	3.64586	2.94144	3.96817	3.34232	3.85847	3.12915
C1orf131	4.80199	4.61918	4.90449	4.97084	5.27259	4.40025	4.4531	4.69707	4.25919	4.0118	4.42902	4.29352
GNPAT	7.40769	6.34929	6.41557	6.14827	6.99122	6.69589	6.58668	6.64654	6.64443	6.65429	6.55479	6.81418
EXOC8	4.13035	3.23817	3.25312	3.53303	3.89077	3.13649	3.64586	3.08631	2.36653	3.04802	3.59004	4.02069
SPRTN	3.14736	2.5438	3.41965	2.13146	2.50362	2.51433	3.42727	3.39532	2.36653	3.44506	4.08471	2.13908
TSNAX	5.04822	5.2583	4.81764	5.41786	5.44433	4.66837	5.03371	5.25213	5.10654	5.63864	5.57212	4.99635
SIPA1L2	5.07316	4.70144	4.69304	5.29106	5.17839	4.68574	4.82562	5.29749	5.1953	4.39214	4.97231	5.04988
NTPCR	5.81151	5.67952	5.37908	5.64225	5.70302	5.43614	5.98327	5.25213	5.94396	5.94948	5.47276	5.88143
PCNX2	5.92543	5.08528	4.93232	4.94299	4.82127	5.44637	5.41716	4.05378	4.58247	4.88785	4.64726	5.23693
RPS7P3	4.91664	3.85626	4.36578	4.66474	4.30158	4.5595	4.4531	4.55489	4.47311	4.67181	4.33155	4.31117
MAP3K21	3.14736	2.13399	1.64052	2.48043	2.33921	3.18616	3.30415	2.49906	4.65937	2.59094	3.92681	3.20662
KCNK1	3.75222	2.71197	4.04736	4.08503	4.5475	4.22121	4.15358	4.15582	4.32361	4.17016	4.88911	3.81342
COA6-AS1	0.954723	2.93236	1.64052	2.13146	2.50362	3.41171	2.20091	4.42468	2.09845	2.05427	3.09157	3.00452
COA6	5.19175	4.97385	5.87117	5.05129	5.61586	5.76514	5.63718	6.11586	5.87039	5.77309	5.65504	5.5731
TARBP1	4.67744	5.08528	5.06394	5.24619	4.94085	5.26177	5.10922	5.49212	5.27891	5.70225	5.14002	5.02871
IRF2BP2	7.25261	6.71868	7.15512	6.79565	6.91295	6.97205	6.86237	6.84288	7.39446	6.99212	7.02513	6.44607
TOMM20	9.02061	8.09817	8.56519	8.4073	8.70093	8.23425	8.51443	8.50259	8.73991	8.64584	8.45608	8.61211
ARID4B	6.46703	6.09918	6.24853	6.2312	7.02545	6.52787	6.41877	6.43282	5.6368	6.01775	6.11659	6.05905
GGPS1	4.97072	4.72129	4.62646	5.05129	4.75754	4.50182	5.15744	5.6403	5.92332	5.74316	5.58275	5.5584
TBCE	2.26976	2.71197	3.16204	2.13146	3.12518	3.67789	3.42727	2.69257	4.80187	1.76753	2.90088	2.13908
B3GALNT2	4.91664	4.70144	5.06394	5.19988	4.78975	4.65079	5.07196	4.78462	5.74662	5.02685	5.32865	4.85912
GNG4	6.7636	6.7383	6.324	6.63088	6.45155	6.33766	6.41382	6.5499	6.75952	6.54288	5.96233	6.56852
LYST	2.08596	3.44333	3.9418	3.28942	3.8301	3.08504	3.21581	3.69557	4.5559	3.9077	4.49803	3.12915
NID1	3.05023	3.3444	3.70422	2.48043	3.02047	1.83065	2.79583	1.68655	3.4955	3.2317	2.1052	2.2891
GPR137B	3.32395	3.29226	2.96057	2.13146	2.78507	2.59009	2.79583	2.86316	3.31712	2.29336	3.59004	3.90923
ERO1B	3.81269	3.7443	3.88597	3.28942	4.30158	3.74572	2.91283	2.78038	1.57083	4.36619	2.75814	4.16355
EDARADD	6.77883	5.83337	5.70366	5.55296	5.33941	6.1121	6.37355	5.35583	5.26257	5.50232	5.15434	6.2587
LGALS8	7.35274	6.91245	6.93208	6.65683	6.86083	7.03101	7.01085	7.07331	7.00026	6.89109	7.41538	7.34636
HEATR1	5.25849	5.2029	5.45778	5.02497	5.05128	4.89439	4.52838	5.29749	5.21241	5.19844	5.02002	4.87106
MTR	6.38973	5.98886	5.37908	5.43796	5.29521	5.23842	4.88411	6.76967	6.21416	6.28342	6.32086	5.04988
RPL35P1	3.05023	4.43911	3.25312	3.37528	2.33921	3.36933	3.34636	3.0157	2.48394	1.76753	3.09157	2.91503
CHRM3	3.92653	4.68131	4.36578	4.23035	3.63111	4.35753	4.50993	4.0886	4.08429	4.44268	4.22702	4.58222
CHRM3-AS2	3.75222	4.28757	4.81764	4.91459	5.15385	3.56977	3.57661	4.15582	5.35795	4.07724	4.92297	3.83797
ENSG00000228818	2.26976	3.44333	2.72632	0.468882	1.00444	1.39661	0.969242	1.49218	2.59251	2.83751	2.68109	3.16841
FH	6.49498	5.32469	5.53241	5.39749	5.93677	5.77329	5.98327	6.14096	6.8715	6.78246	5.86989	6.13533
OPN3	2.71214	2.5438	3.56894	2.13146	3.12518	3.71221	3.12171	2.94144	4.41516	2.29336	4.02361	2.54916
CHML	5.78156	5.31165	6.23742	5.47732	6.0206	5.87523	5.77494	5.74223	6.5996	5.72285	5.95417	5.86361
EXO1	-0.35011	3.3444	3.82789	3.19813	3.2228	2.85869	3.26065	3.55324	1.76893	3.11188	3.31201	2.91503
CEP170	2.5792	2.93236	4.04736	4.4441	2.90757	3.56977	3.38738	3.5025	4.22586	4.83206	3.78674	4.72071
SDCCAG8	5.5525	5.56335	5.25235	5.33458	5.68601	5.17832	5.39722	5.25213	4.29176	4.58448	4.80083	5.8516
AKT3	3.55392	3.70496	3.49623	2.31647	2.90757	3.08504	3.12171	2.49906	3.79721	3.17303	2.90088	3.57128
ADSS2	4.88882	4.55426	4.75668	5.1275	5.44433	4.84885	4.89837	4.8057	5.37325	5.22756	4.76394	4.89467
DESI2	3.81269	3.18198	4.04736	4.23035	4.30158	3.84184	4.37368	4.69707	4.32361	4.4673	4.11432	4.10405
COX20	6.00534	5.31165	5.75131	5.65947	5.56092	5.89777	5.83548	5.7959	6.14454	6.21237	5.90419	5.88143
HNRNPU	9.69946	8.83082	9.38139	9.36161	9.44019	9.43537	9.33494	9.25883	9.51197	9.42002	9.1813	9.34381
EFCAB2	1.87528	3.23817	1.34168	2.13146	2.15362	2.79608	3.16953	2.86316	1.57083	2.4984	3.09157	3.08879
SMYD3	3.6891	4.41493	3.82789	3.60588	3.48135	4.42114	3.94959	2.94144	4.22586	4.25745	4.02361	3.68394
CNST	3.40474	2.63033	3.56894	2.48043	3.55817	4.26809	3.42727	3.0157	1.34114	2.83751	4.05448	2.76942
SCCPDH	5.32228	4.87097	5.1134	4.4441	5.27259	4.71987	5.10922	4.62773	4.00793	4.22894	5.23742	4.89467
AHCTF1	4.08203	3.85626	4.87612	3.92342	4.8823	4.73664	4.37368	4.25111	3.55037	3.87126	3.92681	4.56761
ENSG00000259865	3.40474	2.99893	3.25312	2.48043	3.2228	4.17275	3.71194	4.0886	4.29176	4.56179	3.78674	3.00452
ZNF496	4.61088	4.74087	4.44519	4.82589	5.07761	4.59671	5.33567	5.10683	5.24605	5.36493	5.44972	5.03933
ZNF496-DT	4.08203	3.81989	3.56894	4.31968	2.90757	4.14789	4.05519	3.86583	4.00793	3.49381	3.50318	3.31556
ZNF672	4.5411	4.61918	4.90449	4.63023	4.62096	4.89439	4.63441	4.1226	4.44443	4.4673	4.76394	4.74689
ZNF692	6.45759	5.63835	5.95495	6.26533	5.73646	5.58244	5.14553	5.69781	5.46179	4.51532	5.16853	5.58766
SH3YL1	5.40317	5.37568	5.27426	5.70991	5.44433	5.82123	5.55855	6.19788	5.91289	6.06691	6.24927	5.94499
ACP1	5.93906	6.13662	5.71972	5.45777	5.33941	5.64594	6.12946	5.96473	6.19707	6.33785	6.1527	5.84555
TMEM18	5.78156	5.38816	5.87117	4.94299	6.1253	5.12837	5.61145	5.7959	5.51794	5.91409	5.3783	6.10024
PXDN	2.9461	2.01036	1.34168	1.36908	2.78507	1.69996	1.89443	1.68655	2.69348	2.39952	4.02361	3.00452
EIPR1	4.83152	4.53195	4.87612	4.36236	3.94899	4.29098	4.81062	4.36911	4.15681	4.97628	4.70678	4.65313
TRAPPC12	4.7096	5.43699	5.55048	5.33458	5.20253	4.7858	4.89837	5.03723	4.04661	5.19844	4.85444	5.69237
ADI1	3.98025	4.64019	4.55666	4.66474	4.8823	5.05005	4.98109	4.67432	4.38528	4.8509	5.0662	4.89467
RNASEH1	5.70386	5.38816	5.63758	5.2688	4.91187	5.35159	5.61145	5.61663	5.34248	4.71358	5.39045	5.15135
RNASEH1-DT	5.38337	5.11559	4.93232	5.05129	5.27259	4.35753	4.79546	5.45256	6.24776	5.52596	5.14002	5.21835
ENSG00000287126	2.83386	4.23331	3.76738	3.10067	4.00495	3.08504	3.26065	2.49906	1.57083	2.83751	3.14992	2.76942
RPS7	3.87073	3.18198	3.82789	3.60588	4.11075	3.71221	4.3111	3.33859	3.60323	3.34232	3.206	3.88587
COLEC11	2.26976	2.01036	1.88795	3.10067	2.78507	2.59009	2.60034	2.69257	1.34114	2.05427	2.75814	2.96047
CMPK2	1.87528	2.01036	3.25312	2.88346	2.90757	2.16386	3.30415	3.64967	4.38528	4.36619	2.83128	3.81342
RSAD2	2.71214	3.29226	3.16204	0.468882	3.31423	4.22121	4.4531	3.64967	2.59251	4.04489	3.59004	4.12415
KIDINS220	4.86046	4.97385	5.55048	4.94299	5.42395	5.516	5.15744	4.82648	5.24605	5.50232	5.26408	5.12165
MBOAT2	5.58753	5.8515	5.35872	5.65947	5.89295	4.96723	5.36677	5.83744	5.79286	5.53763	5.09618	5.71906
ASAP2	5.68781	4.9903	5.70366	5.43796	5.78522	5.32965	5.34612	4.57958	5.17798	5.5834	5.49544	5.13162
ITGB1BP1	5.79661	5.38816	5.89964	5.33458	5.31748	6.11851	6.15937	6.3563	6.60609	6.13764	6.58153	6.15989
CPSF3	7.75453	7.42636	7.43834	7.29147	7.46016	7.38749	7.46818	7.49601	7.63876	7.16764	7.08617	7.75858
IAH1	5.71974	5.14529	5.53241	5.64225	5.71984	5.61	5.30389	5.39808	6.5667	5.71259	5.70454	5.36918
ADAM17	6.79391	7.18325	6.46404	6.48401	6.70906	6.7629	6.46262	6.63481	6.82775	6.35114	6.45996	6.62253
YWHAQ	8.85615	8.27815	8.79096	8.55489	8.71148	8.56279	8.77327	9.19435	9.03509	8.81125	8.57398	8.85253
TAF1B	3.48126	1.87513	3.9418	3.10067	3.2228	3.90253	4.20037	5.05495	4.73238	3.79551	4.05448	3.95485
ENSG00000269973	4.39053	3.99319	3.70422	3.53303	4.00495	3.93195	4.15358	3.33859	3.9273	4.13985	3.85847	4.27566
GRHL1	5.40317	5.13052	5.76684	5.57127	5.68601	5.69824	5.79031	5.75313	5.91289	5.73304	6.03379	5.73222
RRM2	6.45759	6.32354	6.65985	6.16041	6.0206	6.0927	6.35299	6.66396	6.48455	6.24834	5.89569	6.40557
ODC1	6.03102	6.23656	6.08461	6.02086	6.29201	5.89777	6.53285	6.48603	6.27245	6.72236	7.25849	6.3639
NOL10	6.18764	5.86048	6.25956	5.79025	5.95108	5.89777	6.17702	6.51192	6.17977	5.89607	5.74296	5.91645
RN7SL832P	2.83386	3.96015	3.06481	2.99615	2.78507	1.83065	3.07226	3.55324	3.25239	2.05427	1.53374	2.54916
ATP6V1C2	3.6891	3.66452	3.82789	3.60588	3.02047	4.46205	3.57661	3.82511	3.31712	2.39952	4.40526	2.91503
PDIA6	7.94556	7.69333	8.28667	7.97028	7.85595	8.06866	7.94767	8.04493	7.92752	8.07236	7.9548	8.11444
SLC66A3	2.71214	3.99319	3.82789	3.45631	3.8301	2.73063	3.64586	4.76322	3.60323	3.71555	3.9598	3.81342
ROCK2	6.34948	6.44193	6.6515	6.69906	6.33631	5.78945	6.1234	7.10342	6.69401	6.48376	5.98655	6.77656
E2F6	3.81269	4.46289	4.32437	3.60588	4.78975	3.64275	3.64586	4.25111	4.25919	4.86949	4.45239	4.3286
LPIN1	5.34293	5.56335	5.71972	5.37682	5.46442	4.83334	4.99443	5.38413	5.51794	5.12296	5.34122	5.10151
TRIB2	6.31853	6.33647	6.6846	6.87147	6.89084	6.46888	6.29489	6.0643	5.83767	6.36431	5.67505	6.11538
LRATD1	6.03102	5.60668	5.56832	6.13602	6.06076	6.30431	6.19446	6.29052	6.06197	5.37798	6.1669	5.81495
NBAS	5.04822	5.13052	4.62646	4.85607	4.05882	3.71221	4.24568	3.94397	4.08429	4.22894	4.17177	4.23925
DDX1	7.12129	8.14486	7.2795	7.39273	7.3618	7.03101	7.43678	7.34578	7.73665	6.78246	7.43311	7.18344
VSNL1	4.97072	4.46289	4.40603	4.66474	4.20931	4.7696	4.79546	4.96411	4.60856	4.51532	4.11432	4.34583
SMC6	6.75592	5.58518	6.39572	5.86636	6.40031	6.04638	6.04225	5.85776	5.76993	5.59462	5.41445	5.60207
GEN1	5.47976	4.17692	5.43851	5.10254	5.29521	5.11561	5.05932	4.57958	5.79286	5.36493	4.81892	5.17081
KCNS3	3.48126	3.66452	2.5932	3.86526	2.33921	2.16386	3.38738	5.3123	2.59251	2.6779	3.25998	3.28015
RDH14	5.1688	4.57623	4.36578	4.27571	4.8823	3.96078	4.95404	5.34146	5.1427	4.60681	4.68721	4.9854
LINC01376	3.23835	3.12351	3.33879	1.91918	2.15362	2.59009	3.38738	2.39162	1.34114	2.6779	3.31201	2.35864
OSR1	2.71214	3.06256	1.64052	1.36908	3.76677	2.59009	1.89443	1.49218	3.25239	2.6779	1.98214	2.76942
LINC00954	3.81269	4.08797	3.76738	2.88346	1.69055	3.32567	3.64586	2.86316	4.25919	4.36619	2.96729	3.78843
TTC32	2.83386	3.92635	4.32437	3.28942	3.02047	2.43436	3.89375	4.62773	3.31712	3.94324	3.36223	3.90923
WDR35	4.99702	3.85626	3.88597	4.55863	4.25618	4.46205	4.24568	4.76322	4.15681	4.36619	4.05448	4.08365
LAPTM4A	7.94556	7.55361	7.72754	7.71846	7.77377	7.52896	7.62003	8.03604	8.60223	8.03579	8.19888	7.87885
SDC1	7.94218	8.16855	7.29029	7.73479	7.48497	7.25411	7.53588	7.63501	7.61321	7.41234	7.37314	7.98436
PUM2	5.97919	5.06987	5.79743	5.85145	6.04749	5.91996	6.18867	6.32744	5.66194	6.00939	5.79873	5.86361
RHOB	3.75222	3.49036	2.72632	2.48043	3.12518	3.28065	3.16953	2.49906	3.65423	2.59094	4.40526	3.16841
NDUFAF2P1	1.87528	2.99893	3.56894	3.45631	1.94058	2.16386	3.16953	3.60226	4.25919	3.54097	3.45771	2.2891
HS1BP3	2.08596	4.08797	3.16204	3.28942	3.02047	2.9763	3.64586	2.14927	3.18463	2.59094	2.83128	3.16841
LDAH	3.55392	3.66452	3.56894	4.13511	4.20931	3.53185	4.15358	4.0181	4.32361	3.9077	3.206	4.16355
KLHL29	2.9461	1.55944	2.0991	1.67019	1.3879	2.59009	3.34636	3.4499	2.78785	3.17303	2.75814	2.48841
ATAD2B	5.14548	3.66452	4.81764	3.80465	4.16087	4.63299	4.2232	3.0157	4.22586	4.10888	4.28023	3.78843
UBXN2A	6.03102	5.48423	6.52013	5.89571	6.21106	5.7487	5.73577	6.26791	5.93368	5.73304	5.55063	5.6583
WDCP	5.07316	4.72129	4.23781	5.33458	4.91187	5.35159	5.12142	5.4119	4.35478	4.99334	4.66738	5.33508
FKBP1B	2.9461	2.13399	2.84819	2.76121	2.50362	2.25977	2.20091	1.26748	2.87641	2.29336	1.98214	2.66349
SF3B6	7.75453	6.98403	7.40397	7.33498	7.61652	7.91878	7.97988	7.94158	7.92233	7.85167	8.54165	7.98848
FAM228B	2.43276	2.71197	3.33879	3.37528	3.55817	3.53185	3.30415	4.22004	4.52883	4.10888	2.90088	2.60746
TP53I3	4.2663	4.83498	3.63817	3.92342	4.30158	3.93195	4.43365	3.08631	4.68412	4.07724	3.78674	4.89467
ITSN2	5.46099	4.70144	5.4768	5.53442	6.09983	5.63704	5.13353	4.47818	5.03137	5.16872	5.3783	4.6669
NCOA1	3.87073	4.11824	4.81764	3.67522	4.72459	3.81051	4.43365	4.36911	4.77908	4.77404	4.49803	4.49226
PTRHD1	5.60474	5.48423	5.31711	4.82589	4.65634	4.61496	5.62008	5.67508	5.61122	5.21307	5.80782	5.63747
CENPO	4.57641	4.2607	4.36578	4.31968	3.63111	4.24484	3.46608	3.27953	2.59251	2.29336	3.54727	2.76942
ADCY3	5.28007	5.00657	5.43851	5.65947	5.27259	5.49645	5.36677	5.65199	5.51794	5.78293	5.3783	5.74526
DNAJC27	2.5792	2.63033	3.63817	2.31647	3.12518	2.16386	2.85551	2.27553	3.84189	3.67384	2.96729	2.35864
DNMT3A	5.65515	6.51198	5.33806	5.92447	5.87804	5.81335	5.96306	5.29749	6.47749	5.69184	5.78038	6.02202
DTNB	4.7096	6.12176	5.27426	5.58934	5.3823	4.81767	5.69551	4.57958	4.84641	4.62881	5.69478	5.35223
ASXL2	3.98025	4.55426	4.72521	4.4441	4.34559	4.71987	4.86971	5.08974	5.74662	5.46613	4.98839	4.72071
ENSG00000218682	4.91664	3.39471	3.82789	3.74139	4.5475	2.79608	3.34636	3.60226	3.55037	2.83751	3.82305	3.44908
KIF3C	3.62309	3.06256	2.72632	0.468882	1.94058	2.66207	2.79583	1.26748	1.06782	2.17876	2.75814	1.67719
RAB10	6.28691	5.77758	6.69276	6.59554	6.0739	6.49868	6.35299	6.39854	6.92958	6.56015	6.40712	6.09005
GAREM2	3.23835	3.62291	3.82789	3.45631	3.94899	3.60672	3.50387	3.64967	3.25239	3.54097	2.5997	3.65659
HADHA	7.37296	7.20456	6.86869	6.67387	6.71746	6.57058	6.58668	6.57467	6.99533	6.38384	6.38299	7.46146
HADHB	6.43853	6.29071	6.70087	6.58657	6.79886	6.50847	6.76845	6.88806	6.66943	6.58286	6.68381	6.65053
ENSG00000286707	2.5792	1.7259	2.5932	0.988083	3.40021	2.34971	0.969242	1.26748	2.87641	3.17303	2.51344	3.54169
SELENOI	4.7096	4.05707	4.72521	3.67522	4.69087	4.87937	4.37368	4.31132	4.60856	4.86949	4.22702	4.59668
CIMIP2C	2.9461	2.5438	2.28325	2.76121	-0.35011	2.66207	2.45356	2.39162	1.57083	2.05427	0.184382	2.96047
SLC35F6	5.51659	5.11559	5.41897	5.24619	5.61586	5.65479	5.45624	4.94523	4.91074	5.51419	4.80083	5.54355
CENPA	3.75222	2.78924	3.76738	3.37528	2.15362	3.56977	4.08042	3.08631	3.55037	3.94324	3.71124	2.91503
TMEM214	3.55392	5.17438	4.75668	4.36236	4.11075	4.09686	4.33226	4.71946	4.00793	4.77404	4.28023	4.50765
AGBL5	5.19175	5.38816	4.87612	4.4441	5.89295	4.29098	5.20411	4.78462	5.76993	5.07571	4.88911	5.51337
OST4	5.60474	6.67354	6.18055	6.35259	5.87804	5.99852	6.68865	6.43282	6.59308	6.45327	6.91588	6.7314
PREB	7.48405	6.98403	6.91126	7.01881	7.11717	6.96139	6.64281	7.08629	6.91397	6.94029	6.37078	7.01867
SLC5A6	6.75592	5.99703	5.94132	6.29868	5.40327	6.13125	5.76719	6.02889	6.08073	5.86861	5.57212	6.11035
ATRAID	4.91664	5.31165	4.95962	5.02497	4.5475	5.166	4.86971	5.75313	5.16045	4.60681	5.0662	4.87106
CAD	4.22239	5.86048	4.36578	4.69844	4.25618	3.96078	4.4531	4.57958	3.31712	4.13985	4.11432	4.59668
MPV17	5.04822	5.2583	5.03856	5.51563	4.34559	5.41546	5.12142	4.50421	4.65937	4.77404	4.45239	4.88291
GTF3C2	5.32228	5.43699	5.88547	4.82589	5.42395	5.61	5.63718	5.28253	5.78144	5.0596	5.25081	5.65139
ENSG00000295811	5.70386	4.85309	4.36578	5.02497	4.05882	5.25014	3.97672	3.94397	4.08429	4.58448	4.25387	4.4767
GTF3C2-AS2	2.43276	2.5438	2.44653	2.76121	2.90757	3.23418	2.79583	1.68655	0.730329	2.6779	2.68109	2.48841
EIF2B4	4.50491	5.33761	5.08888	4.99816	4.5475	4.84885	4.35312	4.15582	4.19175	4.07724	4.17177	4.94074
SNX17	4.5411	6.09157	4.52045	4.63023	4.50931	4.44174	4.33226	4.88708	4.58247	3.9077	4.05448	4.78527
ZNF513	4.39053	4.5093	3.49623	4.31968	4.11075	2.66207	3.38738	2.59906	2.36653	3.87126	2.42169	2.66349
PPM1G	6.71689	7.11736	6.72494	7.0967	6.55826	6.41261	6.04866	6.25264	5.90238	5.53763	6.26915	6.83872
NRBP1	5.85529	6.39326	6.13338	6.42484	5.89295	5.47662	5.42703	5.28253	5.4182	5.63864	4.9396	5.8516
KRTCAP3	6.23261	6.06851	6.33447	6.00748	5.70302	6.17496	6.25666	5.74223	5.94396	6.25542	6.06445	6.23578
IFT172	5.84084	5.02266	5.7356	5.24619	4.94085	5.36243	5.58524	5.87781	5.59826	5.4783	5.34122	5.42698
ZNF512	4.88882	4.87097	4.98642	5.05129	4.16087	4.71987	4.58237	4.98274	5.1427	4.07724	4.90614	4.90633
GPN1	3.48126	4.55426	4.69304	4.13511	3.40021	3.77848	4.65135	4.84696	4.75592	4.28542	4.05448	4.10405
SUPT7L	5.02285	5.03857	4.95962	4.88563	5.5038	5.03657	4.78014	4.78462	4.80187	4.69285	4.72609	5.018
SLC4A1AP	4.86046	4.41493	4.87612	4.63023	5.07761	4.75321	4.50993	5.05495	5.27891	5.21307	5.42631	4.95204
ENSG00000289326	3.6891	4.41493	3.99555	3.67522	3.40021	3.74572	3.5407	2.39162	2.69348	1.59951	3.03077	3.78843
MRPL33	6.01823	5.8515	4.66014	4.97084	5.29521	5.21468	5.56751	6.27549	5.8266	5.27016	5.72388	5.49032
BABAM2	4.42967	4.17692	3.76738	2.76121	3.70054	3.67789	4.58237	3.39532	5.26257	4.0118	4.38111	3.83797
FOSL2	5.14548	5.79642	5.18454	5.37682	5.76915	4.29098	5.82805	5.68649	6.31268	5.35177	6.11659	5.40249
PPP1CB	7.02872	6.90379	7.07	7.24091	7.23884	7.08438	7.23807	7.704	7.47112	7.17887	7.49631	7.5384
TRMT61B	3.98025	3.18198	4.36578	4.23035	4.05882	5.166	4.24568	5.18935	4.19175	5.04332	4.58519	4.69406
WDR43	6.55816	6.75284	6.46404	6.57754	6.70062	6.50358	6.03581	6.66973	6.53983	6.8307	6.44838	6.5086
CLIP4	4.42967	4.83498	4.90449	4.73137	4.8521	4.65079	5.02074	5.34146	5.49014	4.92387	5.32865	5.17081
YPEL5	5.67157	6.37458	6.14531	5.96657	5.92231	5.80543	6.06771	5.72019	6.47749	5.94071	6.24259	6.21718
LBH	4.3503	4.46289	4.98642	4.27571	4.16087	4.95295	4.63441	3.78321	3.60323	4.13985	5.15434	4.29352
LCLAT1	3.92653	3.85626	4.28174	3.37528	3.40021	4.01676	3.97672	4.71946	3.55037	3.2317	3.03077	3.81342
GALNT14	4.5411	4.36533	4.59198	4.4833	3.70054	4.5595	4.63441	3.82511	4.22586	4.69285	4.74514	4.37968
XDH	2.71214	3.85626	2.5932	3.19813	3.48135	3.84184	4.1296	4.22004	3.84189	4.19985	2.75814	3.73713
MEMO1	4.61088	5.06987	5.1134	5.02497	5.07761	5.10274	4.73318	5.20531	4.65937	4.79364	5.03557	4.83492
DPY30	5.28007	4.94036	5.03856	5.1275	5.33941	5.37319	5.42703	5.26741	4.77908	5.33849	5.86989	5.44308
SPAST	3.32395	3.62291	3.9418	3.97932	4.47009	3.93195	3.97672	3.33859	3.31712	3.71555	4.14333	3.95485
SLC30A6	4.97072	3.70496	4.93232	4.13511	4.62096	4.63299	4.4531	4.74151	4.84641	4.65047	4.42902	5.10151
DDX50P1	4.94394	3.66452	3.63817	3.37528	4.00495	3.32567	2.85551	3.39532	4.04661	4.58448	4.22702	3.93222
YIPF4	7.145	6.84167	6.83222	6.81882	6.84558	6.81514	6.85508	6.48603	7.13202	6.96644	6.9326	6.88069
ENSG00000272754	3.6891	3.12351	2.44653	2.48043	2.33921	0.486068	2.85551	2.86316	3.79721	3.2317	2.90088	2.48841
BIRC6	6.45759	6.70877	7.04472	6.65683	6.73411	6.62562	6.57784	6.64654	6.58653	6.29034	6.68874	6.42597
ENSG00000276517	5.53465	4.90608	5.4768	5.07714	5.5038	5.34066	5.14553	4.65121	4.38528	3.49381	4.54226	3.99908
TTC27	4.22239	4.31396	3.88597	4.69844	4.11075	4.65079	4.24568	4.15582	4.44443	3.54097	4.80083	3.24386
LTBP1	5.38337	4.43911	5.08888	5.33458	5.42395	4.87937	4.86971	4.86716	4.60856	5.66016	4.56388	5.66518
FAM98A	3.92653	3.66452	3.82789	2.76121	3.55817	3.36933	3.50387	3.39532	3.18463	3.11188	3.03077	3.16841
CRIM1-DT	4.08203	3.70496	3.76738	2.62764	1.94058	1.55624	3.26065	4.31132	2.95986	3.83388	2.83128	3.20662
CRIM1	5.68781	5.27183	5.91367	5.07714	5.61586	5.78139	5.53136	5.55572	6.47749	5.76318	5.78958	5.5584
FEZ2	4.83152	4.94036	5.1134	4.66474	5.24961	4.80182	4.91249	5.22108	4.47311	5.4783	5.0662	4.62518
VIT	3.32395	3.7443	3.63817	3.28942	2.6512	3.60672	3.64586	3.0157	3.4955	3.49381	3.41076	3.51148
STRN	3.62309	3.70496	4.59198	4.4441	4.34559	4.75321	3.74388	3.98151	3.18463	3.39461	3.09157	4.25757
HEATR5B	5.47976	4.6609	4.98642	5.24619	5.80111	4.73664	4.78014	6.12427	5.46179	5.28409	4.70678	5.23693
GPATCH11	3.05023	3.06256	2.28325	3.53303	3.94899	3.36933	3.46608	2.86316	2.95986	2.98121	2.1052	3.48061
EIF2AK2	7.99206	7.2565	8.03723	7.97028	8.39285	8.51135	8.41874	7.99991	8.14591	7.9619	7.85311	8.31034
CEBPZOS	5.79661	5.47256	6.18055	5.88111	6.08692	5.9126	5.88644	6.18184	6.18845	6.11445	6.11659	5.84555
CEBPZ	7.47939	6.84167	7.27407	6.99188	7.34021	7.19164	7.3145	7.24905	7.56406	7.35742	7.10472	7.17141
NDUFAF7	5.71974	5.14529	5.75131	5.6072	5.66879	6.30431	4.98109	4.88708	5.27891	5.85933	5.89569	5.82113
PRKD3	4.74106	4.31396	5.01272	4.4833	4.42977	5.40501	4.20037	3.27953	4.73238	3.71555	4.25387	4.23925
CDC42EP3	5.58753	5.40052	6.45448	5.75865	5.99319	6.40738	6.11121	5.76394	6.23943	6.14529	5.94596	5.93932
RMDN2	3.23835	3.66452	2.96057	1.36908	2.33921	1.69996	2.85551	3.0157	2.23871	1.76753	1.13208	3.28015
CYP1B1	2.9461	3.96015	3.82789	3.53303	4.11075	2.66207	3.89375	4.42468	3.65423	4.58448	3.78674	3.62871
ATL2	5.58753	5.14529	6.09696	6.04726	6.34718	6.43333	6.36844	6.37758	6.56003	6.39029	6.54395	6.20779
RPLP0P6	5.02285	6.5346	4.98642	5.17615	5.12888	6.19936	7.06873	5.34146	5.26257	5.13838	6.6739	5.30016
HNRNPLL	4.74106	4.68131	4.52045	4.88563	5.10348	5.516	5.03371	4.22004	5.10654	4.77404	5.15434	5.19001
GALM	4.64454	4.9572	4.72521	4.85607	4.5475	4.61496	4.37368	4.98274	4.22586	4.19985	4.30612	4.53794
SRSF7	7.62983	7.24968	7.15512	7.46794	7.62547	7.99218	7.43188	7.84814	7.82275	7.74998	7.54876	7.70452
GEMIN6	3.6891	4.48628	4.48331	3.74139	3.8301	4.57823	3.57661	4.05378	4.12101	4.10888	3.67196	3.57128
DHX57	6.70098	6.31704	7.07	6.28765	6.57684	6.57058	6.97093	6.73162	7.28951	6.77262	6.5385	6.73794
MORN2	5.81151	5.13052	5.41897	5.07714	5.10348	5.84462	5.58524	5.60466	6.55333	5.29788	5.34122	5.48255
SOS1	5.34293	5.55231	5.91367	5.35586	5.86298	5.65479	5.70365	5.68649	4.97232	5.87782	5.70454	6.1204
MAP4K3	4.39053	4.41493	4.95962	4.31968	4.30158	4.83334	4.70101	4.98274	4.29176	5.27016	4.49803	4.18285
MAP4K3-DT	4.61088	4.9572	4.84717	3.86526	4.34559	4.35753	4.71718	5.00113	4.38528	4.17016	3.89305	4.52287
TMEM178A	2.43276	3.18198	0.451898	2.13146	2.33921	2.06111	2.29014	0.25126	1.06782	2.83751	2.21859	2.66349
THUMPD2	4.57641	3.89173	3.16204	4.31968	3.76677	4.7858	4.10522	3.15364	3.79721	4.04489	4.38111	2.60746
EML4	8.08387	7.75482	8.05633	8.127	7.66942	8.00781	8.05818	7.96519	8.0775	7.89768	7.71015	7.95238
COX7A2L	6.35965	6.05293	6.18055	6.28765	6.74237	6.21739	6.54196	6.34194	6.88224	6.70693	6.54938	6.47767
MTA3	5.67157	5.58518	5.2075	5.67648	5.87804	5.67233	5.81307	6.09031	6.17977	6.04254	6.17395	6.07463
ENSG00000288886	2.43276	2.86258	2.5932	3.10067	2.50362	1.21709	2.60034	3.08631	3.25239	2.4984	2.75814	2.54916
LINC01126	3.14736	2.24786	2.96057	3.45631	4.30158	2.51433	3.30415	3.27953	2.78785	3.49381	3.03077	4.29352
ZFP36L2	7.47003	7.20103	7.75896	7.81379	7.80169	7.61988	7.72975	7.36366	7.76882	7.66738	7.66335	7.70452
THADA	5.04822	4.94036	5.08888	5.8058	5.63372	5.47662	4.91249	4.84696	4.99227	5.50232	5.03557	4.95204
PLEKHH2	2.5792	3.78259	4.40603	2.88346	2.50362	4.07065	3.21581	3.27953	4.41516	4.36619	3.78674	4.04199
DYNC2LI1	5.02285	4.87097	4.66014	5.1275	5.40327	4.44174	5.14553	5.37005	5.58518	5.76318	5.47276	5.32643
LRPPRC	6.97019	7.26667	7.2299	7.07762	7.14856	7.39543	7.07188	7.58406	7.19795	7.24087	7.29772	7.20484
PPM1B	6.0687	5.21695	5.51411	5.39749	5.65136	5.45652	5.48487	5.49212	5.62407	5.82164	5.50665	5.60207
ENSG00000289272	1.33059	4.20539	3.06481	2.62764	3.63111	3.13649	2.79583	3.55324	1.94308	3.39461	2.68109	2.91503
PREPL	4.03204	2.93236	4.23781	3.92342	4.62096	4.3135	4.0295	3.15364	5.46179	3.97793	4.19966	4.20189
LINC01833	2.71214	2.86258	4.04736	3.37528	1.3879	3.28065	2.91283	2.14927	1.76893	1.76753	2.21859	2.76942
SIX3	4.3503	4.9903	4.1925	4.59488	4.47009	5.96334	5.51295	4.28153	4.44443	3.87126	4.19966	3.97713
SIX2	2.9461	2.5438	0.964326	2.99615	1.00444	2.66207	2.45356	1.68655	2.78785	1.4093	2.1052	2.81961
SRBD1	2.71214	3.58007	2.5932	3.37528	3.94899	3.56977	3.38738	3.15364	2.48394	3.67384	2.42169	3.04727
EPAS1	3.92653	4.81664	4.04736	3.97932	4.00495	4.84885	4.20037	4.67432	4.50124	4.51532	4.87188	4.611
ATP6V1E2	5.28007	4.70144	4.04736	3.67522	4.16087	4.04396	4.00336	4.90672	3.25239	4.71358	3.09157	3.76301
RHOQ	5.38337	4.9572	5.03856	4.59488	4.8521	4.61496	5.05932	5.56811	5.27891	4.71358	5.14002	4.70745
PIGF	5.23658	4.31396	4.55666	4.27571	5.5038	5.15356	4.84047	5.66358	5.1427	5.46613	4.72609	5.25528
CRIPT	4.83152	5.18871	5.87117	4.82589	4.75754	5.43614	5.53136	5.58039	6.19707	5.91409	5.95417	5.79628
SOCS5	3.48126	3.81989	4.1925	3.53303	4.34559	3.56977	3.92194	3.90543	2.95986	3.67384	3.78674	3.54169
MCFD2	7.003	6.08392	6.1092	6.11122	6.45155	6.66994	6.53285	6.46631	6.09002	6.49578	6.75603	6.37234
TTC7A	4.39053	3.89173	4.75668	3.67522	4.34559	3.84184	4.20037	3.74005	4.35478	4.19985	3.59004	3.65659
CALM2	8.04659	7.91853	8.25396	8.01778	8.12891	8.23425	8.48874	8.51544	8.62797	8.4788	8.45174	8.41708
BCYRN1	2.71214	4.05707	3.33879	3.37528	2.15362	2.85869	2.10581	0.674432	1.76893	2.05427	2.32371	2.13908
EPCAM	7.48869	7.02853	7.78208	7.42832	7.62993	7.87212	7.55625	7.6291	7.80029	7.70927	7.92378	7.52144
MSH2	5.86959	5.2583	5.84212	5.65947	5.92231	5.21468	5.69551	5.56811	5.5041	5.69184	5.78958	5.62341
ENSG00000230979	2.71214	3.78259	2.5932	3.60588	2.6512	2.73063	2.66849	2.78038	2.23871	2.59094	2.75814	3.08879
MSH6	6.82361	5.84247	6.40568	6.384	6.51073	6.36488	6.67629	6.82234	6.98042	6.45942	6.79311	6.71492
RBISP5	4.42967	2.78924	1.88795	3.74139	4.11075	3.45288	3.83565	3.94397	2.78785	4.13985	4.49803	4.08365
FBXO11	5.30133	5.13052	6.00822	5.82118	5.33941	5.9562	5.46585	5.92674	6.52621	5.81206	5.99453	5.65139
FOXN2	2.71214	1.7259	1.88795	3.53303	3.12518	2.73063	2.91283	3.08631	1.76893	2.29336	3.206	2.81961
PPP1R21	2.83386	3.7443	4.09738	3.80465	4.00495	4.35753	3.67928	2.86316	3.60323	4.36619	4.47539	3.54169
STON1	3.62309	1.37123	2.84819	2.88346	0.480618	2.73063	2.10581	1.26748	2.87641	3.04802	1.69918	1.67719
ASB3	5.49829	5.03857	5.79743	5.53442	5.92231	5.42584	5.63718	5.18935	5.59826	5.60575	5.46129	5.71906
ERLEC1	6.16463	5.02266	4.78748	5.19988	5.42395	5.35159	5.46585	6.24495	5.72293	5.04332	5.39045	5.32643
PSME4	6.28691	6.38706	6.71696	6.45473	6.21106	6.76699	6.38878	6.98366	6.10842	6.92704	6.59735	6.41784
ACYP2	3.87073	4.36533	4.04736	3.60588	2.78507	2.51433	4.47229	3.27953	4.73238	2.83751	3.74948	3.86212
SPTBN1	6.5493	6.89508	6.74861	6.57754	6.54888	6.54701	6.54196	6.5808	6.90347	6.74267	6.60258	6.58675
EML6	3.23835	4.53195	4.14573	3.53303	3.40021	3.81051	3.67928	4.18829	5.34248	4.22894	3.41076	3.57128
RTN4	8.50399	8.16855	8.25672	8.06699	8.56094	8.14601	8.53282	8.78859	8.89371	8.54535	9.23535	8.5969
CLHC1	3.05023	2.24786	2.72632	2.76121	2.6512	3.23418	3.12171	4.1226	2.69348	3.94324	2.68109	3.44908
RPS27A	11.1297	10.4855	10.0829	10.0086	10.3672	9.60589	10.4323	10.871	11.0049	10.5897	10.4612	10.8726
ENSG00000289606	3.32395	3.23817	2.5932	2.31647	3.02047	3.08504	3.64586	3.82511	4.32361	3.83388	3.74948	4.04199
MTIF2	6.46703	6.01322	6.89013	6.28765	7.05888	7.0811	6.48641	6.69254	6.8661	6.64892	6.95732	6.48157
CCDC88A	6.31853	5.4958	6.56526	5.89571	6.46158	6.10566	5.72781	6.18184	5.49014	6.23406	5.85243	5.71243
CFAP36	6.98997	6.37458	6.91823	6.55011	6.78294	6.72559	7.02716	6.90281	7.21504	6.82595	6.94501	7.01329
PPP4R3B	5.91167	4.72129	5.25235	5.24619	5.57947	4.96723	5.20411	5.68649	5.75832	5.40372	6.2018	5.11161
PNPT1	6.00534	5.89585	5.84212	6.04726	5.9077	5.89777	6.34781	6.32013	6.06197	6.29034	5.90419	6.75093
EFEMP1	5.60474	4.55426	5.60337	5.58934	5.27259	5.11561	5.31456	5.66358	6.13559	5.2419	5.3783	5.70578
VRK2	2.83386	3.89173	2.44653	3.28942	2.78507	3.74572	3.21581	2.78038	3.03874	3.34232	3.31201	2.66349
FANCL	5.28007	5.3631	5.53241	5.35586	5.15385	5.34066	5.50365	5.23669	5.16045	5.68136	5.44972	5.018
EIF3FP3	5.1688	6.19457	5.39916	5.47732	5.48425	5.66358	6.41877	5.3123	5.51794	5.69184	6.43671	5.66518
ENSG00000231043	3.62309	4.83498	4.69304	4.13511	4.34559	4.7696	4.59993	3.86583	3.84189	4.60681	4.56388	4.22069
BCL11A	6.2103	6.29733	6.4254	6.87147	6.62228	6.6346	6.35299	6.32744	6.63811	6.20507	6.18794	6.28126
PAPOLG	3.75222	2.63033	3.49623	2.48043	3.63111	4.26809	3.30415	3.39532	3.70348	3.44506	3.63158	4.34583
REL	5.96594	5.11559	5.25235	5.86636	5.97929	5.65479	6.06771	6.3054	6.15343	5.66016	6.36463	6.35117
PEX13	4.08203	3.18198	3.49623	3.10067	3.48135	3.93195	4.05519	3.4499	4.25919	3.2317	3.89305	4.20189
SANBR	3.14736	1.7259	3.16204	3.53303	2.15362	3.87251	3.5407	2.78038	3.31712	2.17876	3.25998	3.00452
AHSA2P	5.4227	5.17438	5.78222	5.86636	5.59778	6.01236	5.79794	5.26741	5.99431	5.2561	5.77111	5.22767
USP34	5.68781	5.62787	6.59168	6.02086	6.38984	6.1933	5.84287	6.01084	6.28058	5.32508	5.92104	6.1053
USP34-DT	2.5792	3.81989	1.88795	2.76121	0.480618	3.13649	2.79583	2.27553	2.23871	3.17303	2.42169	3.20662
XPO1	6.98997	6.36199	6.78722	6.75618	6.60427	7.18249	6.36331	6.77502	6.71217	6.78246	6.59209	6.61189
FAM161A	4.97072	4.87097	5.2301	5.19988	5.68601	4.95295	4.00336	4.94523	5.08811	5.18366	4.88911	4.65313
CCT4	7.21949	7.12855	6.99281	7.0967	7.37247	7.12634	7.3145	7.80953	7.32927	7.57694	7.79029	7.51575
COMMD1	6.19902	5.4958	5.01272	5.22322	5.71984	4.83334	5.32516	5.54322	5.71093	5.27016	5.14002	5.85761
B3GNT2	2.26976	3.06256	3.56894	3.92342	4.50931	4.04396	4.05519	3.60226	4.68412	4.04489	3.36223	3.73713
EHBP1	4.91664	4.55426	4.95962	5.10254	4.65634	4.59671	4.50993	4.28153	4.97232	4.86949	3.99206	5.34368
OTX1	3.05023	3.92635	4.04736	3.97932	3.63111	3.71221	3.77512	3.27953	4.04661	3.2317	3.09157	3.60028
WDPCP	4.13035	3.89173	3.88597	4.03314	4.16087	4.14789	4.20037	3.78321	3.79721	4.19985	4.05448	3.60028
MDH1	6.04369	5.63835	6.09696	5.83639	6.48144	6.18721	6.49582	7.08198	6.97039	6.65965	6.67887	6.66432
PRELID1P6	3.32395	3.78259	2.84819	3.45631	2.78507	3.28065	3.77512	3.0157	3.03874	2.05427	3.50318	2.54916
RPL27P6	5.23658	5.28522	4.98642	4.82589	4.72459	4.98137	6.26769	5.77467	5.8918	5.5834	6.77932	5.7646
UGP2	5.63854	5.28522	5.06394	5.65947	5.84776	5.38388	5.54955	5.88773	6.21416	5.44149	6.01822	5.6583
VPS54	5.04822	4.17692	4.32437	4.4833	4.38829	5.05005	4.96763	5.15691	5.37325	4.94156	5.42631	4.58222
PELI1	3.75222	3.62291	3.70422	4.31968	4.65634	3.84184	4.24568	4.31132	4.35478	3.9077	4.05448	4.22069
ENSG00000225889	4.1771	3.53591	3.63817	3.53303	4.05882	3.36933	3.67928	4.74151	3.25239	3.2317	3.206	3.95485
LGALSL	1.87528	1.87513	2.44653	2.88346	3.40021	2.06111	2.73356	2.49906	3.43845	1.4093	3.31201	2.54916
AFTPH	5.96594	5.94732	6.15715	5.77454	5.95108	5.57313	5.96983	6.10739	6.12659	5.93189	6.00247	5.58766
SERTAD2	5.84084	5.92181	6.30284	5.64225	6.31433	6.22929	6.06771	6.09031	5.98438	6.11445	6.01822	5.75174
LINC02245	2.71214	4.11824	3.16204	2.48043	3.76677	3.28065	3.46608	3.86583	2.48394	2.83751	3.67196	2.91503
SLC1A4	4.08203	4.72129	4.36578	4.13511	3.8301	4.04396	4.24568	3.86583	2.87641	2.6779	3.25998	3.38386
CEP68	4.83152	5.2985	4.78748	4.91459	4.82127	4.46205	5.27139	4.0181	4.77908	5.29788	4.68721	5.03933
RAB1A	5.84084	5.64875	5.71972	6.06028	5.36101	5.68965	5.70365	5.87781	6.21416	5.4783	5.43806	5.75174
ACTR2	6.54039	6.86416	7.29566	7.0712	7.098	7.06791	6.91942	7.25673	7.34876	7.15254	6.96139	6.74769
SPRED2	5.30133	5.06987	5.63758	5.99397	5.20253	5.2266	5.46585	5.58039	5.49014	5.6708	5.95417	5.5584
LINC02934	2.26976	2.99893	3.33879	1.67019	2.15362	2.79608	1.50476	2.01089	2.95986	2.91115	1.84758	2.42498
ENSG00000296696	2.71214	2.13399	2.28325	2.76121	3.02047	2.06111	2.00398	1.00122	3.25239	1.4093	3.14992	3.41684
MEIS1	4.94394	4.43911	4.62646	4.73137	5.12888	4.75321	4.99443	4.88708	4.80187	4.83206	4.68721	4.3286
ETAA1	3.48126	3.85626	4.62646	3.86526	4.34559	4.42114	4.5466	5.03723	4.52883	4.31285	4.33155	4.49226
C1D	3.32395	3.29226	3.70422	3.60588	3.94899	4.57823	4.5646	4.31132	4.25919	4.77404	5.15434	4.62518
DNAAF10	3.6891	4.05707	3.49623	3.53303	3.2228	4.14789	4.17716	4.0886	3.88522	4.28542	3.74948	3.44908
PNO1	5.28007	4.94036	5.41897	4.63023	4.78975	4.81767	4.85516	5.83744	4.41516	4.95902	4.9396	4.88291
PPP3R1	6.6102	5.65908	6.02124	6.24267	6.53944	6.04638	6.074	6.15745	6.46326	6.48376	5.65504	6.18404
FBXO48	1.62849	2.71197	2.96057	0.988083	2.15362	2.59009	2.66849	2.01089	2.69348	3.39461	3.31201	3.60028
ANTXR1	5.1688	4.33987	4.84717	4.69844	4.65634	5.11561	4.74901	4.55489	4.22586	4.04489	4.25387	4.39631
GFPT1	5.14548	4.83498	4.36578	5.19988	4.50931	5.08974	5.63718	4.82648	5.08811	5.0596	5.27722	5.06036
NFU1	5.70386	5.15991	5.03856	5.35586	5.22626	5.23842	5.67908	6.32744	6.28868	5.87782	4.98839	6.0433
AAK1	5.73544	6.72852	6.05959	6.35259	6.22291	6.19936	6.04866	6.19788	6.41233	5.50232	5.81685	6.13533
ANXA4	4.94394	4.59786	5.01272	4.13511	4.8823	4.81767	4.0295	4.86716	4.73238	4.79364	4.58519	4.58222
GMCL1	5.65515	5.51867	5.43851	5.57127	5.7529	5.40501	4.99443	5.56811	5.17798	5.32508	5.30317	5.41886
SNRNP27	4.64454	5.23087	4.98642	4.76357	4.30158	5.08974	4.74901	4.82648	5.03137	4.92387	5.72388	4.59668
MXD1	4.22239	3.62291	4.04736	3.97932	3.76677	4.01676	4.0295	4.69707	4.19175	5.35177	3.99206	4.23925
PCBP1-AS1	5.19175	4.90608	4.95962	5.31298	4.8823	4.95295	4.82562	4.71946	5.29507	5.28409	5.05097	4.89467
PCBP1	8.16729	7.66799	8.10298	8.19055	8.15697	8.62265	7.96471	7.98381	7.72477	7.86331	8.1815	7.92829
C2orf42	2.08596	2.63033	3.16204	1.67019	2.90757	3.77848	2.20091	1.26748	2.87641	2.39952	3.14992	2.91503
TIA1	6.36975	6.11427	6.44485	6.69906	6.50104	7.13269	6.13549	6.64654	6.82775	6.68085	6.57622	6.40557
PCYOX1	5.38337	6.12176	5.91367	6.08597	5.99319	5.36243	5.79794	6.12427	5.55866	5.54921	5.72388	6.14521
SNRPG	6.88826	6.27736	6.60038	6.34197	6.50104	6.44358	6.5465	6.85305	6.8715	6.85889	6.28225	6.53136
FAM136A	5.34293	5.76807	5.79743	5.99397	6.18707	6.28734	5.75156	5.70905	5.62407	6.38384	6.37078	5.44308
TGFA	1.87528	0.590224	3.70422	2.48043	1.94058	3.64275	2.29014	4.1226	3.55037	3.11188	2.83128	3.16841
TEX261	4.2663	4.33987	4.48331	3.97932	3.48135	4.04396	4.65135	4.90672	3.60323	3.97793	4.22702	4.4767
NAGK	4.97072	5.70965	5.2075	5.82118	5.22626	5.34066	5.21554	4.22004	4.93156	4.65047	5.27722	4.9854
MCEE	3.98025	3.58007	3.88597	2.62764	3.02047	3.74572	3.80571	4.05378	4.65937	4.28542	3.09157	3.78843
MPHOSPH10	6.57571	6.00514	7.04472	6.48401	7.37778	6.95065	6.32687	6.83265	7.24029	6.74771	6.5385	6.36813
PAIP2B	5.09767	4.39034	4.72521	5.15203	5.29521	4.22121	4.58237	4.1226	4.63419	4.71358	4.56388	3.88587
ZNF638	7.29562	6.99631	7.3534	7.18256	7.5709	7.62439	6.68865	7.3167	6.99533	7.26214	7.51308	7.09451
DYSF	2.5792	3.23817	1.88795	2.13146	2.33921	2.51433	3.02105	3.94397	1.06782	1.4093	2.1052	2.81961
EXOC6B	4.30891	4.61918	4.87612	4.82589	4.5847	5.05005	4.65135	4.0886	5.4474	4.17016	4.42902	4.69406
SPR	3.62309	5.00657	3.56894	3.19813	3.12518	4.50182	3.86499	2.39162	3.31712	2.91115	3.82305	4.08365
SFXN5	5.1688	5.43699	5.2075	5.41786	5.10348	5.69824	4.4531	5.08974	4.65937	4.33977	4.88911	4.78527
RAB11FIP5	5.21434	5.23087	5.08888	5.17615	4.94085	4.07065	5.61145	5.20531	6.09925	4.31285	4.88911	5.10151
SMYD5	5.4227	5.51867	5.33806	4.99816	5.42395	4.70291	4.78014	4.57958	4.15681	4.77404	4.56388	6.32968
PRADC1	1.87528	3.29226	3.33879	3.19813	3.40021	3.36933	2.66849	2.59906	0.730329	3.04802	2.42169	3.31556
CCT7	5.91167	7.20808	5.81248	6.19624	5.57947	5.97752	6.54196	6.01989	5.55866	5.98402	6.8113	6.42597
FBXO41	2.83386	3.70496	2.44653	2.62764	2.78507	2.85869	3.16953	2.01089	2.48394	1.4093	2.21859	3.12915
ALMS1	6.26543	5.78703	6.21494	5.57127	6.25788	5.65479	6.02286	6.49903	6.21416	5.77309	5.79873	5.87552
ALMS1-IT1	1.87528	3.62291	2.84819	2.31647	3.40021	2.34971	2.45356	3.27953	1.76893	3.71555	2.21859	1.97163
TPRKB	6.61869	5.60668	6.08461	6.20799	6.26935	6.61659	6.70091	6.64069	7.30953	6.72746	6.10925	6.56117
DUSP11	3.6891	3.7443	3.56894	3.86526	4.00495	4.19718	3.89375	4.3405	4.04661	3.11188	4.45239	3.78843
ENSG00000287250	2.5792	1.15474	2.0991	1.36908	2.33921	2.66207	2.79583	2.39162	1.57083	2.59094	1.53374	2.2891
STAMBP	4.94394	5.3631	5.65438	5.65947	6.1253	5.79746	5.83548	5.87781	5.57198	5.51419	6.35846	5.98951
ACTG2	3.48126	4.23331	3.16204	2.88346	1.94058	2.06111	3.61165	3.21796	1.57083	0.931656	2.1052	2.71743
DGUOK	5.81151	5.78703	5.89964	6.30962	5.68601	6.38629	6.64704	6.45301	6.08073	5.89607	6.55479	6.16475
DGUOK-AS1	5.28007	4.33987	4.1925	4.36236	4.05882	5.17832	4.95404	5.08974	4.29176	4.73401	5.36605	4.34583
TET3	4.08203	4.08797	4.59198	4.40381	3.94899	4.07065	3.71194	4.28153	3.18463	4.28542	3.89305	4.25757
BOLA3	5.63854	4.57623	4.90449	4.63023	5.66879	4.86419	5.92874	5.92674	6.10842	5.52596	5.64493	5.73875
MOB1A	6.0687	6.25029	6.57412	6.55011	6.56758	6.94706	6.72511	6.47291	6.71217	6.69134	6.6739	6.67799
MTHFD2	5.73544	5.40052	5.87117	5.64225	4.82127	5.76514	5.27139	5.61663	5.62407	5.46613	5.23742	5.63046
DCTN1	4.46778	5.31165	4.84717	4.79507	4.91187	3.87251	3.89375	3.69557	3.43845	3.54097	3.31201	4.72071
WDR54	4.88882	6.23656	4.75668	4.69844	4.20931	4.68574	5.33567	4.82648	4.00793	4.19985	4.68721	5.67203
RTKN	4.7096	5.11559	4.75668	4.97084	4.38829	4.65079	4.84047	5.39808	4.44443	4.25745	4.40526	5.21835
MOGS	5.44198	5.78703	5.82738	6.40457	6.00696	6.01236	5.68732	5.70905	6.48455	5.97546	5.69478	5.93364
CCDC142	6.05625	5.51867	5.27426	5.17615	5.05128	6.40738	6.12946	4.88708	4.70845	4.62881	3.89305	5.20897
TTC31	4.77185	5.43699	4.93232	4.73137	4.62096	4.57823	4.0295	4.45168	4.32361	4.33977	4.25387	4.82267
PCGF1	2.71214	3.06256	3.56894	3.60588	3.89077	3.77848	3.97672	3.86583	2.69348	2.39952	2.90088	3.20662
AUP1	7.48869	7.55361	7.66672	7.62077	7.44507	7.39279	7.29846	7.43981	6.61898	6.93589	6.87755	7.43957
HTRA2	5.19175	5.67952	5.16122	4.99816	5.61586	5.61907	4.82562	5.82716	5.31105	4.97628	5.47276	5.28238
DOK1	2.26976	2.01036	2.72632	3.45631	1.3879	1.39661	3.02105	4.15582	3.9273	2.4984	2.32371	3.00452
SEMA4F	3.40474	3.06256	3.25312	3.28942	1.94058	2.91869	2.37416	3.21796	2.48394	2.59094	2.83128	3.60028
HK2-DT	3.05023	2.99893	3.33879	2.99615	3.40021	2.59009	3.30415	2.59906	4.04661	3.49381	3.92681	3.65659
HK2	3.92653	4.48628	5.2301	4.97084	5.44433	4.29098	4.61727	4.22004	5.21241	5.46613	5.51777	4.53794
POLE4	4.99702	6.92106	4.09738	4.79507	4.5847	4.98137	4.66809	4.42468	3.25239	3.75608	4.56388	4.46098
EVA1A	3.6891	2.93236	4.55666	4.03314	4.82127	4.09686	3.94959	4.86716	4.77908	5.22756	4.52031	5.43505
MRPL19	6.10542	5.41278	6.22623	5.72634	5.9077	6.07303	6.49582	6.53735	6.71818	6.02606	5.69478	6.26324
GCFC2	4.46778	4.81664	4.81764	4.79507	4.05882	4.37905	4.5466	4.3405	3.03874	4.73401	4.66738	4.56761
SUCLG1	6.58441	6.39943	6.31346	6.50321	6.19912	6.7629	6.79156	6.47949	6.89289	6.31089	6.83372	6.53512
TRABD2A	2.08596	2.93236	1.88795	2.13146	2.33921	1.55624	1.50476	2.49906	2.09845	2.59094	3.54727	2.48841
TMSB10	8.3313	8.78322	8.93546	8.75233	8.5978	8.82826	9.22114	8.67432	8.45361	8.89531	8.96983	8.86005
KCMF1	5.44198	5.35041	5.75131	5.19988	5.07761	5.63704	5.50365	5.73126	5.71093	5.13838	5.90419	5.60922
TCF7L1	6.00534	6.39326	6.23742	6.40457	6.59519	5.65479	6.21739	6.12427	5.54521	5.53763	5.97045	6.41784
TGOLN2	4.97072	5.54118	4.81764	5.05129	4.42977	5.55434	5.35648	6.3054	5.38839	5.13838	5.4025	5.80876
RETSAT	4.61088	4.9572	5.41897	5.15203	5.93677	4.98137	4.79546	5.38413	5.51794	5.40372	5.5288	5.17081
ELMOD3	3.40474	3.39471	2.44653	3.37528	2.78507	2.51433	2.91283	1.49218	1.76893	0.6165	1.34685	1.78216
CAPG	5.34293	7.58645	5.7356	6.12367	5.17839	5.56376	5.86482	5.91709	5.97438	5.46613	5.41445	6.39734
PARTICL	3.32395	3.39471	2.84819	2.76121	2.15362	3.23418	4.00336	3.69557	3.9273	3.28807	3.31201	2.60746
MAT2A	5.91167	6.3683	5.27426	6.17246	5.87804	6.1121	5.99659	5.80639	5.71093	5.96685	6.22912	6.32534
GGCX	4.86046	4.59786	4.28174	4.03314	4.78975	3.60672	4.5646	4.45168	4.60856	5.10738	4.38111	4.95204
VAMP8	5.86959	6.38706	6.07216	5.79025	6.0206	5.17832	5.95626	5.72019	5.75832	6.00939	5.27722	5.86957
RNF181	7.5477	7.6106	7.019	6.80341	6.86083	6.37562	7.01085	7.20212	7.56406	6.82118	6.92427	7.50812
TMEM150A	3.92653	3.39471	3.41965	3.92342	3.94899	4.70291	3.50387	2.49906	2.48394	3.71555	4.40526	2.96047
USP39	5.67157	5.32469	5.91367	5.57127	5.87804	5.92728	5.90774	5.84764	5.88113	5.42901	5.19648	5.93932
C2orf68	7.24714	6.98403	6.99281	7.372	7.12981	6.93258	7.0174	6.96972	6.65072	7.25861	7.07868	6.97228
ST3GAL5	3.05023	2.01036	3.06481	3.19813	3.12518	2.51433	2.10581	3.15364	2.36653	2.83751	2.75814	2.66349
POLR1A	5.28007	5.61732	5.29584	4.79507	4.82127	5.14102	5.03371	4.69707	4.75592	4.99334	4.83679	5.2913
PTCD3	7.15087	7.19395	7.29029	7.24091	7.25624	7.0646	6.7839	6.83265	7.02953	6.8116	6.9326	6.87477
IMMT	5.81151	5.93887	5.31711	4.99816	5.44433	5.68101	6.18867	6.31278	5.83767	5.31154	6.2018	5.79
MRPL35	5.12177	5.62787	5.92756	5.31298	5.17839	5.86001	5.50365	5.76394	5.37325	5.57209	5.26408	5.66518
KDM3A	5.75098	5.38816	5.45778	5.4966	5.66879	4.66837	5.43683	5.69781	5.79286	5.77309	5.75241	5.19952
CHMP3	7.24165	7.75482	7.53225	7.3824	7.33476	7.01392	7.29846	8.11205	7.84487	7.1863	6.93675	7.42343
RNF103	1.87528	3.62291	3.82789	3.10067	3.02047	4.1226	3.64586	4.18829	4.52883	4.51532	4.54226	3.90923
RMND5A	4.83152	4.9903	5.60337	4.94299	4.99712	5.57313	5.12142	5.83744	5.46179	5.27016	5.58275	4.83492
CYTOR	4.39053	4.20539	4.14573	4.08503	3.31423	4.04396	4.0295	3.60226	3.4955	2.75991	3.09157	3.93222
KRCC1	3.87073	3.99319	3.76738	4.36236	5.80111	4.17275	3.07226	4.78462	5.22933	3.58664	3.82305	4.18285
THNSL2	3.6891	4.41493	3.49623	3.37528	4.11075	3.41171	3.86499	3.86583	3.37906	3.28807	3.45771	3.90923
RPL38P6	7.84418	7.0909	7.66257	7.44826	7.57553	7.0479	7.53359	8.03827	7.88546	7.99826	7.52139	7.67586
EIF2AK3	4.13035	4.20539	3.06481	4.03314	3.12518	3.67789	4.33226	3.90543	3.03874	3.9077	2.5997	3.60028
RPIA	4.86046	4.64019	5.27426	4.85607	5.36101	5.5353	4.79546	5.45256	4.22586	5.69184	5.18257	5.06036
LSP1P5	1.33059	2.3534	3.70422	2.48043	2.33921	2.16386	3.02105	2.78038	2.23871	2.75991	2.90088	2.71743
ENSG00000291142	3.40474	3.49036	3.25312	3.74139	4.38829	3.41171	3.02105	2.69257	2.69348	3.11188	4.14333	3.62871
RPS24P6	6.57571	6.02125	5.95495	6.1844	6.22291	5.66358	6.10507	6.40546	6.67562	6.52539	6.07202	6.43404
ZNF514	4.74106	4.59786	4.59198	4.03314	4.69087	5.08974	4.5646	4.98274	4.44443	4.90597	4.88911	4.72071
PROM2	5.68781	5.4608	5.16122	5.57127	6.0206	5.57313	6.09273	5.81682	5.98438	5.77309	5.69478	5.51337
FAHD2A	5.47976	5.80575	5.16122	5.22322	5.59778	5.08974	4.95404	4.90672	4.84641	5.2419	4.70678	5.19001
ENSG00000291126	2.43276	2.01036	2.5932	2.62764	2.6512	2.25977	2.79583	2.14927	1.94308	0.212678	1.98214	2.91503
LINC00342	4.97072	4.70144	5.43851	4.55863	5.02445	5.12837	4.84047	5.38413	5.05054	5.04332	5.83475	5.11161
ANKRD36C	5.38337	4.64019	5.62057	5.29106	6.25788	4.54053	5.05932	4.96411	4.44443	4.60681	4.49803	4.72071
ENSG00000291176	3.75222	5.08528	4.36578	4.27571	4.16087	4.19718	3.94959	4.22004	3.75111	4.28542	4.40526	4.37968
GPAT2	3.32395	3.58007	3.33879	3.37528	3.02047	3.28065	2.73356	3.33859	3.03874	3.04802	2.32371	3.00452
STARD7	7.57414	7.71824	7.2355	7.45814	7.43492	7.30839	7.54497	7.76716	8.09376	7.45606	7.4124	7.65182
STARD7-AS1	4.1771	3.49036	3.70422	3.60588	3.70054	3.13649	3.38738	3.55324	2.23871	3.87126	2.68109	3.35011
TMEM127	2.71214	4.43911	3.49623	4.18352	4.11075	4.04396	4.39395	4.25111	2.87641	4.04489	4.30612	4.08365
CIAO1	7.04141	7.29344	7.11319	6.9575	6.64006	6.92894	6.77619	6.62298	6.66943	6.60522	6.54938	6.86286
SNRNP200	6.48572	6.97992	6.60038	6.71561	6.67497	6.14387	6.66383	7.05582	6.71818	6.4409	6.36463	6.60117
ITPRIPL1	4.5411	3.18198	3.56894	3.28942	3.2228	4.07065	3.02105	2.86316	1.34114	3.34232	2.42169	2.81961
NCAPH	4.13035	3.81989	4.1925	4.40381	4.16087	4.65079	4.24568	4.67432	4.5559	4.60681	4.22702	4.49226
ARID5A	3.92653	4.79807	4.72521	4.18352	4.05882	4.37905	3.94959	4.86716	4.29176	3.49381	3.9598	4.36285
KANSL3	5.32228	5.00657	5.1134	5.43796	5.65136	5.78945	5.52218	5.96473	5.69884	6.13764	5.95417	5.30016
LMAN2L	3.55392	4.76019	4.72521	4.99816	4.16087	4.5595	4.00336	3.60226	3.37906	3.17303	4.22702	4.12415
CNNM4	3.55392	3.70496	3.25312	3.74139	3.48135	3.4929	3.30415	2.69257	3.84189	3.67384	3.78674	3.86212
CNNM3	4.88882	4.83498	4.52045	4.03314	4.72459	4.3135	4.5466	3.27953	4.38528	5.09163	3.59004	4.62518
ANKRD23	3.05023	1.15474	2.0991	2.13146	3.94899	3.28065	2.79583	2.78038	3.31712	1.76753	1.69918	2.05779
ANKRD39	4.30891	4.23331	4.52045	4.36236	4.62096	4.68574	4.50993	5.17322	5.67434	5.32508	4.33155	4.74689
SEMA4C	6.18764	5.64875	6.31346	6.00748	6.15033	6.1811	5.96983	6.08169	5.98438	6.19773	5.73345	6.14521
FAHD2B	3.98025	4.2607	3.25312	4.08503	3.2228	2.25977	3.42727	2.94144	2.69348	3.39461	3.31201	4.36285
ANKRD36	5.46099	4.33987	5.06394	4.76357	5.22626	4.44174	4.15358	5.03723	5.47603	5.72285	4.9396	4.06297
ANKRD36B	3.6891	2.86258	3.82789	2.88346	3.31423	2.85869	3.30415	3.08631	3.18463	3.44506	3.71124	3.35011
COX5B	8.01154	9.22336	8.16	8.3395	7.67374	8.04698	8.83295	8.13305	8.04443	7.83993	8.13532	8.14674
ACTR1B	6.31853	6.52898	6.37559	6.69071	6.36866	6.48881	6.33738	6.27549	6.36719	6.00098	6.01822	6.32534
TMEM131	6.69296	6.49478	6.97285	6.69906	7.098	6.49868	6.50982	6.61106	6.76533	6.55441	6.2018	6.34261
INPP4A	3.40474	3.3444	4.04736	3.53303	4.34559	3.4929	3.12171	4.28153	3.18463	4.44268	4.35654	2.81961
COA5	5.44198	4.97385	5.35872	5.79025	5.70302	5.35159	5.64566	5.50506	5.59826	6.08293	6.0492	5.70578
UNC50	5.51659	4.59786	5.16122	4.99816	5.15385	5.21468	5.38714	6.10739	5.62407	5.6168	5.11094	5.37758
TSGA10	4.39053	3.29226	3.76738	4.40381	4.5847	4.7696	4.26782	4.31132	3.18463	3.34232	3.50318	4.42901
C2orf15	3.05023	2.3534	3.33879	2.88346	4.20931	1.69996	2.29014	2.39162	2.23871	3.2317	1.84758	3.12915
LIPT1	3.48126	2.63033	2.0991	2.76121	2.78507	3.4929	2.29014	2.27553	3.70348	3.17303	3.31201	3.00452
MITD1	5.1688	4.81664	5.16122	5.02497	5.27259	5.60087	5.52218	6.14096	5.74662	5.86861	5.50665	5.61633
MRPL30	6.04369	6.20165	5.89964	5.69329	5.46442	5.80543	6.10507	6.11586	5.93368	6.11445	6.10925	6.39734
TXNDC9	4.97072	4.97385	5.18454	4.88563	4.69087	5.0634	4.82562	5.3123	4.73238	5.07571	5.57212	5.48255
EIF5B	9.53757	9.18903	9.44556	9.49225	9.71012	9.27389	9.03845	9.23475	9.53936	9.44037	9.44503	9.30691
REV1	4.67744	5.18871	5.31711	4.94299	4.38829	5.96334	4.78014	5.29749	4.86817	5.01019	4.30612	4.63922
CHST10	3.62309	3.58007	3.49623	3.19813	1.94058	3.08504	3.46608	2.86316	1.76893	2.59094	1.84758	3.57128
PDCL3	4.3503	4.64019	4.66014	4.52146	4.5475	4.7858	4.28962	4.71946	4.73238	4.67181	4.72609	4.36285
RPL31	7.82595	7.05224	7.15512	7.2636	7.60299	7.40857	7.29037	7.48951	8.09376	7.40917	7.22495	7.3676
TBC1D8	5.78156	6.12176	6.08461	5.51563	6.76685	5.63704	6.04225	6.01989	6.17104	6.26247	6.19489	5.52854
CNOT11	4.30891	5.24465	5.2301	4.85607	4.94085	5.08974	4.85516	4.86716	3.43845	4.13985	4.64726	4.85912
RNF149	5.62174	5.62787	5.84212	5.51563	6.22291	6.34861	5.82805	5.98335	6.25603	6.12222	6.26915	5.59488
MAP4K4	6.11746	6.59502	6.52927	6.51271	7.01186	6.49868	6.59107	6.3563	6.43438	6.7627	6.66393	6.66089
IL1R1	2.08596	2.24786	1.34168	2.88346	3.02047	2.9763	2.85551	1.68655	3.65423	2.83751	2.21859	1.67719
MFSD9	4.03204	2.78924	3.06481	3.37528	3.55817	3.36933	3.02105	3.33859	3.25239	3.28807	3.25998	3.00452
MRPS9	6.1294	5.8515	5.53241	5.91016	5.81683	6.06641	6.18286	6.46631	6.32847	6.00098	6.34604	6.12539
TGFBRAP1	3.48126	3.53591	4.40603	3.67522	4.20931	4.01676	4.52838	3.94397	4.32361	4.4673	3.89305	3.95485
C2orf49-DT	3.55392	2.01036	2.44653	2.88346	1.69055	2.66207	2.00398	2.94144	3.11353	3.71555	2.51344	2.13908
C2orf49	3.98025	4.41493	3.88597	3.67522	4.65634	4.59671	3.92194	3.94397	5.01196	4.49151	3.92681	4.02069
FHL2	4.64454	3.96015	4.36578	3.19813	3.76677	4.29098	4.28962	4.47818	4.41516	4.65047	4.76394	4.72071
NCK2	6.44809	5.70965	6.22623	6.12367	6.64886	6.50358	6.04225	6.44631	6.11753	6.50175	6.56018	6.31663
UXS1	3.23835	3.18198	3.06481	3.67522	2.50362	3.53185	4.2232	4.45168	4.73238	2.98121	2.90088	3.62871
GCC2	5.89778	5.11559	5.39916	5.10254	5.44433	5.17832	5.04657	4.96411	5.58518	5.82164	5.82583	5.20897
GCC2-AS1	3.75222	2.71197	2.28325	2.99615	1.69055	2.91869	3.46608	4.45168	2.59251	3.28807	2.5997	2.48841
LIMS1	4.88882	5.62787	5.62057	4.4833	5.5038	5.08974	5.54048	5.37005	5.31105	5.31154	6.13837	5.67203
ENSG00000233648	4.5411	5.03857	4.04736	4.4441	3.94899	5.08974	6.34781	4.78462	4.88961	4.44268	5.16853	4.89467
RANBP2	5.60474	5.52997	5.96845	6.00748	5.92231	6.04638	6.17116	6.47291	6.29672	6.59408	6.06445	5.97851
CCDC138	3.48126	2.93236	2.28325	3.45631	4.42977	3.81051	3.77512	3.90543	3.60323	3.6309	3.92681	3.76301
SH3RF3	3.75222	4.36533	4.23781	4.03314	4.00495	3.28065	3.16953	4.45168	2.23871	2.91115	3.50318	3.44908
SEPTIN10	5.09767	5.11559	4.93232	4.91459	5.42395	4.81767	5.10922	6.32744	5.34248	5.59462	5.56141	5.44308
SOWAHC	4.67744	4.9903	3.82789	4.31968	3.48135	3.28065	4.1296	4.31132	4.41516	3.28807	3.63158	3.83797
NPHP1	1.33059	2.13399	2.44653	2.31647	1.00444	2.79608	3.34636	4.1226	2.59251	3.04802	2.32371	3.41684
MTLN	-0.35011	3.66452	3.70422	2.76121	2.6512	2.59009	3.26065	3.5025	2.36653	2.59094	3.67196	3.35011
LINC01106	3.14736	3.44333	3.99555	3.45631	3.8301	4.07065	2.91283	1.68655	3.43845	2.4984	2.96729	2.42498
BUB1	3.87073	4.64019	4.36578	3.92342	4.69087	4.98137	4.76466	3.5025	3.55037	5.02685	3.41076	4.39631
ACOXL	1.87528	3.06256	1.64052	2.62764	3.70054	3.03169	3.12171	2.01089	2.23871	2.39952	2.32371	3.68394
RPL5P9	0.445055	2.3534	2.72632	2.99615	3.8301	1.95047	1.89443	2.01089	2.36653	2.75991	1.98214	2.48841
MIR4435-2HG	5.28007	5.08528	5.1134	4.13511	5.05128	4.63299	4.24568	4.69707	4.65937	4.4673	4.47539	4.65313
BCL2L11	4.08203	3.78259	4.44519	4.55863	5.10348	4.65079	4.63441	5.07245	4.88961	4.71358	4.66738	4.55285
RPS14P4	5.93906	4.9572	4.90449	5.17615	4.8521	5.55434	4.96763	5.15691	5.06945	4.90597	4.60618	5.17081
ANAPC1	4.57641	3.7443	3.25312	3.37528	3.2228	4.73664	3.97672	2.49906	4.15681	4.10888	3.206	3.54169
TMEM87B	3.48126	4.08797	4.23781	4.31968	4.25618	4.81767	4.00336	4.39716	4.25919	4.25745	4.40526	4.02069
ZC3H8	5.38337	5.35041	5.99509	5.43796	6.03411	5.40501	5.49429	5.50506	5.85957	6.10663	6.04152	5.71906
ZC3H6	2.83386	2.93236	2.5932	2.88346	3.40021	2.43436	3.21581	2.86316	4.91074	3.17303	4.52031	2.96047
TTL	5.21434	5.60668	5.7356	5.29106	5.97929	5.97045	5.04657	5.7959	5.57198	5.29788	5.35369	5.25528
POLR1B	5.4227	4.88863	4.36578	4.4441	4.96926	5.46661	4.71718	4.57958	4.47311	4.79364	4.97231	4.55285
CHCHD5	3.92653	5.24465	2.96057	4.27571	4.82127	2.85869	4.5646	4.42468	3.70348	2.98121	4.17177	4.34583
ENSG00000231747	4.30891	4.31396	3.41965	3.60588	3.94899	3.93195	4.68464	4.78462	4.77908	3.94324	4.98839	4.22069
SLC20A1	6.24363	6.00514	6.22623	6.19624	7.18535	6.43846	5.69551	6.2216	6.11753	7.20838	6.35846	6.06426
CKAP2L	4.74106	4.48628	4.98642	4.59488	3.70054	4.26809	5.07196	5.29749	5.62407	5.33849	4.40526	5.2913
PSD4	2.71214	3.78259	3.56894	3.45631	1.69055	2.9763	3.64586	3.15364	3.75111	2.83751	3.36223	3.76301
LINC02966	3.48126	3.12351	3.99555	3.53303	3.94899	3.77848	3.50387	3.5025	3.60323	4.58448	1.84758	1.78216
ENSG00000272563	1.62849	1.55944	2.44653	2.62764	1.3879	3.45288	2.37416	2.39162	3.37906	3.58664	2.90088	2.05779
ZNG1B	1.33059	2.78924	2.84819	2.88346	2.90757	2.9763	2.45356	1.85781	2.36653	2.39952	3.36223	2.96047
RABL2A	3.40474	2.71197	3.33879	4.03314	3.31423	4.26809	3.80571	3.55324	3.9273	3.49381	4.38111	3.44908
SNRPA1P1	2.26976	2.01036	2.5932	2.62764	3.02047	3.41171	3.07226	2.14927	1.94308	2.75991	3.78674	1.44114
SLC35F5	4.50491	4.05707	5.06394	4.4441	4.94085	5.00924	5.02074	5.35583	5.06945	4.86949	5.51777	5.19952
ACTR3	6.16463	5.59597	5.88547	5.51563	5.68601	6.04638	5.90068	6.44631	6.29672	6.04254	6.47716	5.47474
DDX18	7.61292	7.11361	7.87104	7.68101	7.85975	7.16091	7.461	7.9224	7.91451	7.78957	7.65582	8.06459
ENSG00000236255	3.6891	3.18198	3.33879	3.53303	3.70054	3.56977	3.21581	3.21796	2.23871	3.49381	3.74948	3.28015
CCDC93	5.91167	3.78259	3.25312	3.67522	4.5475	4.65079	4.1296	4.76322	3.88522	3.83388	4.58519	4.14398
INSIG2	3.32395	2.78924	3.06481	3.19813	2.6512	3.28065	3.89375	3.64967	3.84189	4.28542	4.40526	3.60028
STEAP3	4.88882	5.14529	4.87612	4.4833	4.78975	5.31856	4.81062	5.20531	4.63419	4.73401	4.85444	4.99635
DBI	6.87414	6.70877	6.65985	6.77999	6.51073	6.6916	6.98769	6.79097	6.35953	6.78246	7.48219	6.73794
TMEM177	4.30891	3.85626	2.84819	2.99615	3.02047	2.91869	3.07226	1.85781	2.36653	3.2317	2.32371	3.20662
PTPN4	4.42967	4.2607	4.44519	4.36236	4.05882	4.5213	4.5466	4.57958	4.65937	3.79551	4.38111	3.78843
EPB41L5	3.48126	3.23817	3.41965	2.48043	2.33921	3.60672	3.89375	3.0157	4.63419	4.0118	3.45771	2.96047
TMEM185B	5.78156	5.5743	5.49558	5.86636	5.7529	5.96334	5.66247	5.86782	5.96431	5.85	6.02603	5.92793
RALB	6.27621	5.71955	6.43516	6.50321	6.67497	5.59168	6.44329	6.18184	6.35183	6.4471	6.2018	6.57949
INHBB	4.57641	4.76019	4.69304	5.35586	5.40327	4.96723	5.34612	5.07245	5.75832	4.77404	4.87188	5.20897
TFCP2L1	3.87073	4.39034	4.75668	3.45631	3.70054	3.32567	4.88411	4.15582	4.35478	4.13985	4.81892	4.73386
CLASP1	4.91664	5.43699	5.18454	5.77454	5.7529	5.17832	5.40722	5.70905	6.28868	5.52596	5.35369	5.80876
NIFK-AS1	3.14736	2.99893	2.84819	3.19813	3.12518	4.01676	2.79583	3.94397	3.84189	3.79551	2.96729	3.41684
NIFK	6.45759	5.50728	6.04692	5.69329	6.13787	5.9562	5.72781	5.74223	6.07138	6.24834	5.92104	6.29018
TSN	6.0687	5.93037	6.08461	5.89571	6.0739	5.94903	6.26219	6.05553	5.6368	6.18294	5.61418	6.02737
BIN1	1.87528	3.89173	3.33879	2.88346	2.78507	2.91869	2.52882	0.25126	1.94308	0.931656	2.1052	2.66349
CYP27C1	4.46778	3.89173	3.63817	4.23035	3.89077	4.09686	3.71194	4.28153	4.68412	4.36619	3.92681	4.31117
ERCC3	4.94394	4.70144	4.84717	5.35586	5.40327	4.75321	5.58524	4.96411	4.19175	5.04332	5.32865	5.49804
MAP3K2	5.25849	5.13052	5.89964	5.17615	5.5038	5.11561	5.50365	5.75313	5.34248	5.74316	5.75241	5.77099
MAP3K2-DT	1.62849	2.71197	2.5932	2.31647	3.02047	2.59009	3.67928	1.26748	3.79721	2.29336	2.96729	1.88
IWS1	4.80199	5.35041	5.37908	5.33458	5.63372	5.54485	5.53136	5.53061	5.22933	6.00098	6.1527	5.20897
WDR33	6.2103	5.82422	5.89964	5.65947	5.73646	6.00546	5.58524	5.97407	5.8266	5.19844	5.63475	5.52854
SFT2D3	3.55392	2.71197	3.25312	4.55863	4.25618	2.85869	3.34636	1.68655	3.37906	4.07724	3.41076	3.83797
POLR2D	5.21434	4.61918	4.69304	4.94299	4.91187	5.05005	4.37368	5.01929	4.95208	4.77404	4.60618	4.99635
AMMECR1L	3.05023	2.5438	2.96057	3.19813	2.78507	3.74572	3.42727	4.05378	2.48394	3.87126	3.25998	3.24386
SAP130	3.75222	4.48628	3.82789	3.92342	3.12518	3.71221	4.66809	4.8057	3.9273	4.92387	4.30612	4.611
UGGT1	5.57012	4.72129	5.65438	5.4966	4.94085	5.64594	5.34612	4.82648	5.05054	5.36493	5.00429	5.28238
HS6ST1	6.5493	5.8515	6.28136	6.24267	6.35796	6.91427	6.10507	6.16563	6.59308	6.10663	6.59735	6.47767
ENSG00000286058	3.23835	2.3534	2.5932	2.88346	2.33921	2.9763	2.91283	1.68655	2.78785	2.59094	1.13208	2.42498
MZT2B	8.10216	8.97835	8.0876	8.23142	7.67805	7.48746	7.95792	8.11416	7.74843	7.59661	7.50751	8.40993
ENSG00000299827	2.71214	1.87513	2.44653	1.91918	1.94058	2.25977	1.89443	2.49906	2.36653	2.39952	1.69918	2.66349
CCDC115	4.91664	4.14788	4.36578	5.19988	4.05882	4.40025	4.91249	4.05378	4.73238	4.53874	5.55063	4.79785
IMP4	6.64388	6.72852	6.38569	6.27653	5.84776	6.41782	6.12946	6.01989	5.61122	5.71259	5.42631	6.12539
PTPN18	3.23835	3.78259	3.41965	2.31647	3.2228	3.28065	3.67928	3.60226	3.4955	3.94324	3.25998	3.31556
FAM168B	4.91664	4.92333	5.43851	5.41786	5.44433	5.21468	5.19258	5.51789	6.09002	5.2419	5.36605	5.19952
PLEKHB2	4.67744	5.31165	4.95962	4.73137	4.8823	4.1226	4.96763	4.98274	5.16045	4.62881	5.79873	5.07076
MZT2A	7.82962	8.14853	7.60754	7.71434	7.3072	7.22767	7.36415	7.37075	7.21504	6.73762	6.89044	7.7951
SMPD4BP	6.89527	7.07556	6.74861	7.24091	7.3238	7.28863	6.91942	6.89791	6.84979	7.13727	6.64377	6.72483
LINC03124	2.71214	3.44333	3.82789	3.10067	3.02047	3.87251	2.37416	1.26748	1.94308	3.97793	3.25998	3.08879
GPR39	1.62849	1.37123	1.88795	2.76121	1.69055	2.79608	3.16953	3.27953	4.25919	3.49381	1.69918	2.96047
NCKAP5	2.43276	3.3444	2.72632	3.19813	3.31423	1.95047	3.5407	2.69257	2.87641	3.28807	2.5997	2.66349
MGAT5	5.49829	3.99319	5.01272	5.02497	4.96926	4.73664	5.05932	4.52977	4.77908	4.94156	4.66738	4.96324
CCNT2-AS1	1.87528	1.87513	2.44653	2.31647	4.16087	3.18616	2.91283	1.85781	3.88522	3.39461	3.41076	2.35864
CCNT2	4.1771	5.2985	4.52045	4.82589	4.75754	4.93853	4.92647	4.15582	4.88961	5.29788	4.97231	4.9854
RAB3GAP1	5.32228	5.33761	5.78222	5.24619	6.15033	5.76514	5.31456	5.68649	5.40337	5.40372	5.44972	5.79628
ZRANB3	1.87528	2.63033	3.88597	3.28942	2.78507	2.66207	3.64586	3.33859	3.31712	2.05427	3.25998	1.88
R3HDM1	5.82625	5.54118	5.98183	5.65947	5.05128	5.78945	5.21554	5.96473	5.75832	5.81206	5.39045	5.28238
UBXN4	6.98997	6.27736	6.57412	6.17246	6.76685	6.59377	6.01633	5.93633	5.67434	6.09087	6.15982	5.85761
MCM6	6.31853	5.2583	5.95495	5.62483	5.78522	6.07303	6.17116	6.43282	6.03336	5.92302	5.64493	5.82113
DARS1	8.90384	8.6906	8.77183	8.68877	8.79915	8.51621	8.80484	8.55489	8.50834	8.51467	8.77967	8.93595
HNMT	3.87073	2.78924	3.9418	3.10067	3.40021	3.93195	2.85551	3.4499	3.11353	3.11188	4.17177	3.51148
YWHAEP5	2.5792	3.53591	2.5932	2.31647	3.70054	1.55624	3.38738	1.68655	3.03874	2.17876	1.34685	2.05779
SPOPL	4.39053	3.7443	4.09738	4.18352	5.10348	3.74572	4.00336	3.5025	2.48394	3.97793	3.71124	4.50765
KYNU	3.05023	1.87513	3.99555	3.45631	2.33921	4.54053	3.61165	3.15364	4.35478	3.2317	3.31201	3.57128
GTDC1	2.26976	1.7259	1.88795	2.76121	4.11075	3.36933	3.34636	3.98151	3.65423	3.75608	2.5997	2.86811
TEX41	4.03204	4.39034	4.84717	3.67522	4.72459	4.17275	3.92194	4.15582	3.43845	4.99334	4.7825	3.54169
ACVR2A	4.3503	2.99893	3.99555	4.31968	3.89077	3.71221	4.17716	4.57958	4.77908	4.65047	4.76394	4.46098
ORC4	4.94394	4.81664	4.84717	4.36236	3.40021	4.48207	4.37368	4.42468	4.15681	4.62881	4.42902	4.52287
MBD5	3.55392	3.58007	4.84717	4.79507	5.12888	4.14789	4.4531	4.67432	3.4955	4.56179	4.17177	4.14398
EPC2	4.3503	4.05707	4.98642	3.86526	4.47009	4.61496	3.64586	3.74005	4.22586	3.17303	4.56388	3.41684
LYPD6B	1.33059	2.5438	2.96057	2.76121	3.12518	1.95047	2.20091	2.94144	3.37906	3.28807	3.82305	2.48841
MMADHC	6.14124	5.35041	5.53241	5.82118	6.0739	5.7487	5.46585	5.82716	5.62407	6.00098	5.94596	5.75174
RND3	4.97072	5.08528	5.01272	4.73137	5.22626	5.55434	5.23814	4.50421	4.93156	4.28542	4.42902	3.86212
RBM43	3.05023	3.49036	2.0991	3.28942	2.50362	2.43436	3.83565	2.39162	2.23871	1.59951	1.84758	2.60746
NMI	4.2663	3.66452	4.14573	3.74139	4.34559	3.67789	4.39395	4.25111	4.12101	4.65047	5.0662	4.611
RIF1	6.80139	6.13662	7.03834	6.52215	6.73411	7.03779	6.56449	6.79097	6.82775	6.96211	6.49415	6.62958
NEB	3.14736	3.44333	3.33879	2.48043	3.2228	4.50182	3.02105	0.25126	3.03874	2.39952	3.25998	3.20662
ARL5A	3.40474	3.85626	4.28174	4.82589	4.72459	4.17275	4.2232	4.50421	5.05054	4.44268	4.87188	4.56761
STAM2	2.26976	2.78924	4.72521	4.18352	3.94899	4.3135	4.35312	4.57958	4.93156	3.04802	4.52031	3.31556
FMNL2	4.50491	4.33987	4.90449	4.94299	5.12888	4.65079	4.41394	4.57958	4.52883	4.17016	4.72609	5.15135
PRPF40A	8.87577	8.22003	8.56962	8.91526	9.12689	8.52469	8.45054	8.77395	9.13833	9.09219	8.82066	8.96898
ARL6IP6	6.09329	5.60668	5.79743	5.98034	5.70302	5.82123	5.63718	5.92674	6.32847	5.54921	5.36605	5.91645
LINC01876	4.22239	3.92635	4.75668	4.55863	4.11075	3.53185	3.83565	2.94144	4.22586	3.6309	3.206	3.41684
GPD2	5.65515	4.77925	5.78222	5.51563	5.83238	5.34066	5.63718	4.52977	5.66194	5.19844	5.02002	5.55099
GALNT5	1.87528	2.5438	3.25312	2.76121	2.6512	2.43436	3.38738	2.86316	4.70845	1.91802	1.84758	2.76942
FAM133DP	4.50491	4.90608	5.06394	4.73137	4.82127	4.44174	4.5646	4.39716	4.52883	4.22894	4.54226	4.42901
ACVR1C	3.75222	3.06256	3.41965	3.53303	2.33921	4.26809	3.83565	3.64967	3.60323	4.04489	4.30612	4.08365
ACVR1	3.62309	2.99893	4.04736	4.13511	3.55817	2.73063	3.57661	2.27553	3.96817	3.17303	4.05448	3.76301
PKP4	7.08497	6.86862	6.89721	7.01881	6.86839	6.93258	6.37355	6.47291	6.61255	6.40311	6.40112	6.15989
DAPL1	4.50491	4.33987	3.16204	3.97932	4.42977	4.84885	4.68464	4.0886	4.15681	3.83388	5.42631	4.6669
TANC1	4.13035	5.63835	5.4768	5.22322	4.72459	5.26177	4.91249	5.4119	5.46179	5.16872	5.53976	4.53794
WDSUB1	3.40474	2.24786	3.76738	2.99615	3.89077	4.46205	3.02105	2.01089	0.730329	2.17876	3.03077	2.60746
BAZ2B	7.40769	7.15068	7.68319	7.37721	7.85214	7.14216	7.45859	7.22578	7.88546	7.83047	7.64064	7.44157
MARCHF7	4.94394	4.53195	5.2301	5.47732	5.24961	5.60087	5.03371	5.28253	5.55866	4.83206	5.09618	5.47474
PLA2R1	3.92653	3.06256	3.16204	4.18352	3.76677	2.79608	3.02105	3.78321	4.29176	3.54097	3.63158	3.08879
ITGB6	4.30891	3.96015	3.9418	3.97932	5.17839	5.11561	4.74901	5.00113	4.5559	4.25745	5.15434	4.611
RBMS1	7.18559	6.83257	7.32219	7.50174	7.21531	7.26571	7.103	7.37075	7.4923	7.34086	7.50472	7.22825
TANK	4.42967	4.14788	5.29584	4.63023	4.75754	5.35159	5.04657	5.88773	5.37325	5.02685	4.76394	4.97436
PSMD14-DT	3.48126	2.78924	2.72632	2.99615	1.00444	3.53185	2.20091	2.01089	1.06782	1.19016	3.71124	2.2891
LINC01806	3.32395	4.08797	3.63817	4.23035	3.89077	4.01676	4.4531	4.62773	3.9273	3.34232	4.02361	4.23925
PSMD14	6.52239	6.38083	6.6764	6.41474	6.36866	5.94903	6.28407	6.8015	6.79403	6.03432	6.28225	6.38489
IFIH1	4.88882	3.85626	3.99555	4.40381	5.7529	4.68574	5.23814	5.10683	5.72293	5.41642	5.66508	5.81495
GCA	3.62309	2.99893	3.9418	2.48043	4.30158	3.67789	3.61165	4.45168	4.77908	2.98121	4.17177	3.38386
FIGN	3.32395	2.93236	2.44653	2.99615	1.3879	2.73063	3.61165	4.42468	2.69348	3.75608	2.21859	2.35864
GRB14	3.40474	2.93236	3.33879	2.99615	0.480618	3.4929	2.73356	1.68655	1.57083	2.29336	1.98214	1.56399
ENSG00000277998	3.14736	2.93236	4.48331	3.45631	4.00495	3.41171	3.77512	3.64967	3.18463	4.58448	4.35654	4.92936
COBLL1	4.13035	3.85626	3.33879	3.67522	3.12518	4.1226	4.33226	3.86583	3.96817	3.6309	4.14333	4.36285
GALNT3	4.7096	3.7443	4.40603	4.18352	4.50931	4.86419	3.64586	4.52977	4.52883	3.83388	4.52031	3.93222
TTC21B	4.30891	4.28757	4.36578	4.23035	4.38829	4.19718	3.94959	4.0886	3.03874	4.10888	3.9598	3.12915
STK39	4.5411	4.39034	4.93232	4.59488	4.42977	4.70291	4.74901	5.12371	4.86817	5.33849	5.05097	4.91789
CERS6	5.79661	5.5743	5.91367	5.77454	5.76915	5.8903	5.82805	5.12371	5.90238	5.29788	5.70454	5.7646
SPC25	5.02285	4.14788	4.36578	3.60588	4.65634	4.50182	4.5466	5.03723	4.22586	4.90597	4.88911	4.84707
BBS5	3.32395	2.99893	3.88597	3.19813	3.94899	3.18616	4.3111	4.47818	4.22586	4.13985	3.9598	4.14398
FASTKD1	5.76635	4.81664	5.43851	5.07714	5.5038	5.73207	4.74901	4.62773	5.17798	4.92387	4.87188	4.7598
PPIG	7.87641	7.04438	7.39899	7.29698	8.17538	7.12634	7.1544	7.17808	7.99088	7.4925	7.68324	7.11224
KLHL23	5.25849	4.61918	5.16122	4.76357	4.75754	5.15356	5.22688	5.55572	5.66194	5.82164	4.64726	5.44308
SSB	7.34252	6.70379	6.9458	7.22365	7.1235	7.12634	7.16918	7.58406	7.83386	7.5426	7.34219	7.37181
METTL5	6.87414	6.55133	6.96613	6.94351	7.23884	7.1702	7.07816	7.27574	7.33319	6.98361	7.37314	7.2672
UBR3	5.44198	4.55426	5.39916	4.73137	5.07761	4.87937	4.59993	5.10683	5.06945	5.09163	4.74514	4.73386
EIF2S2P4	8.21848	9.31276	8.51085	8.7663	8.47687	7.94246	8.16377	8.39715	8.20482	8.35397	7.90061	8.42013
GORASP2	4.42967	4.55426	4.69304	5.31298	5.87804	5.30738	5.26039	5.55572	4.95208	5.4783	5.00429	5.73875
TLK1	5.78156	5.77758	5.45778	5.70991	5.89295	5.28476	5.45624	5.35583	4.84641	5.19844	5.16853	5.51337
METTL8	6.56696	6.62694	6.34486	6.42484	5.89295	6.52304	6.50982	6.07303	5.97438	5.84061	6.40712	6.01665
DCAF17	3.32395	2.99893	3.49623	3.28942	3.2228	3.13649	1.50476	2.94144	1.34114	2.91115	2.32371	1.44114
RPS15P4	9.01418	10.6857	9.36361	9.59759	8.97931	8.69521	9.45315	9.13625	8.95981	8.73092	9.02153	9.54506
CYBRD1	3.48126	3.78259	2.28325	2.88346	3.2228	3.77848	3.38738	3.39532	4.63419	3.75608	4.17177	4.16355
DYNC1I2	5.85529	7.08325	6.81738	6.47432	6.19912	6.51335	6.25666	6.55613	5.99431	5.78293	5.81685	5.97297
SLC25A12	4.1771	3.96015	3.06481	2.99615	3.63111	3.23418	3.46608	4.0181	1.76893	3.9077	4.70678	3.54169
HAT1	4.67744	4.72129	4.36578	4.36236	3.89077	4.26809	5.2823	5.23669	5.08811	4.83206	5.4025	5.00721
METAP1D	2.9461	3.70496	3.63817	3.86526	3.55817	3.67789	2.60034	3.69557	2.78785	3.39461	3.14992	2.48841
ITGA6	8.6928	8.2948	8.82661	8.33147	8.68816	8.50035	8.5667	8.84823	8.69343	9.02121	8.66432	8.78704
PDK1	4.50491	4.70144	4.84717	4.4441	4.34559	3.71221	4.59993	4.42468	5.1427	5.02685	5.19648	4.62518
RAPGEF4	1.87528	2.99893	2.0991	3.19813	1.00444	2.51433	3.30415	2.49906	2.36653	2.98121	3.14992	2.96047
MAP3K20	6.29752	6.44193	6.83222	6.384	6.0739	6.27017	6.37865	6.11586	7.21504	6.0507	6.1669	6.74769
CDCA7	6.03102	5.13052	4.93232	5.2688	5.71984	5.61907	5.45624	5.81682	5.22933	6.06691	5.36605	5.5804
ENSG00000270460	2.71214	2.99893	2.28325	3.19813	2.33921	2.51433	2.73356	4.15582	3.37906	2.05427	3.45771	2.05779
SP3	5.09767	5.41278	5.56832	5.22322	5.93677	5.00924	5.49429	5.70905	5.10654	5.49036	4.9396	5.08108
OLA1	6.29752	6.14399	6.31346	6.11122	6.32536	5.82123	6.23435	6.34914	6.17104	6.08293	6.44838	6.25414
LINC01305	1.33059	1.87513	1.34168	1.36908	2.78507	2.25977	2.91283	2.78038	3.18463	2.17876	2.75814	3.83797
CIR1	6.14124	5.83337	5.91367	5.39749	6.33631	5.68101	5.6708	6.3054	6.48455	5.53763	6.08703	5.89905
SCRN3	3.40474	3.7443	3.63817	3.60588	4.25618	2.66207	3.46608	4.74151	4.04661	2.6779	4.14333	3.78843
RPA3P1	3.6891	3.58007	2.96057	2.99615	2.6512	3.74572	4.08042	2.14927	2.59251	2.17876	2.83128	3.54169
ENSG00000236449	4.03204	4.20539	3.9418	4.31968	3.8301	4.66837	4.24568	3.21796	4.08429	3.28807	3.63158	4.72071
WIPF1	4.03204	3.3444	3.88597	4.73137	3.70054	3.67789	4.24568	4.76322	4.29176	2.98121	4.22702	4.36285
ENSG00000290018	4.08203	4.02548	2.96057	4.4833	4.82127	4.84885	4.28962	4.18829	3.84189	4.39214	4.49803	3.97713
H3P6	6.5493	7.85481	7.10709	7.38758	6.57684	7.00357	7.45618	7.15362	6.9603	6.67558	7.09733	6.90994
ATF2	2.9461	3.06256	4.23781	3.74139	4.5847	4.98137	4.05519	4.86716	4.52883	4.92387	4.83679	4.73386
ATP5MC3	6.57571	6.4479	6.48298	6.34197	6.24631	6.05309	6.76457	6.7261	6.5667	6.77755	6.73712	6.62606
LNPK	4.5411	4.31396	4.78748	4.18352	4.78975	4.96723	5.07196	4.39716	4.75592	5.2419	5.19648	5.37758
HOXD10	5.21434	4.05707	4.23781	3.53303	3.02047	3.64275	4.39395	4.50421	4.5559	3.97793	4.30612	4.7598
HOXD9	3.87073	3.62291	3.56894	2.88346	2.33921	2.34971	2.79583	4.0886	1.76893	2.6779	2.96729	3.83797
ENSG00000218175	8.86153	9.83072	9.03988	9.24387	8.88925	9.15808	9.71421	8.99998	8.86829	9.00448	9.7302	9.3113
MTX2	4.57641	4.11824	4.28174	4.13511	4.91187	5.07663	4.86971	4.86716	5.03137	4.49151	5.03557	4.99635
LINC01116	2.83386	2.13399	1.64052	1.67019	1.94058	1.55624	2.37416	3.15364	2.23871	2.29336	2.51344	2.76942
HNRNPA3	7.43199	7.24283	7.50007	7.28039	7.6388	7.78212	7.47771	7.87082	7.76593	7.8281	7.69063	7.64836
NFE2L2	5.09767	4.97385	4.72521	4.73137	4.96926	5.41546	4.86971	5.60466	4.80187	4.67181	4.81892	5.21835
ENSG00000213963	1.87528	2.99893	1.88795	2.13146	2.6512	2.43436	2.45356	3.33859	4.5559	3.2317	2.32371	4.20189
AGPS	4.30891	4.85309	4.32437	4.63023	4.50931	4.3135	4.81062	4.8057	4.93156	4.31285	3.74948	4.91789
RBM45	4.08203	3.62291	4.14573	4.52146	4.47009	3.81051	3.83565	3.82511	3.75111	3.58664	4.40526	4.36285
CHROMR	7.25805	6.30393	6.50168	6.11122	6.00696	6.79127	6.68043	6.42603	6.3206	6.12995	5.88714	6.9471
PRKRA	6.08105	5.71955	6.40568	5.45777	5.70302	6.05977	5.22688	5.53061	5.78144	5.41642	5.86989	5.14151
PJVK	3.81269	3.39471	3.76738	3.74139	3.76677	3.4929	3.34636	4.3405	4.25919	3.97793	4.05448	3.38386
NUDCP2	3.14736	4.57623	2.28325	2.48043	2.6512	3.81051	3.57661	2.78038	2.23871	2.4984	2.96729	3.41684
PLEKHA3	3.23835	3.81989	3.70422	3.97932	4.25618	3.45288	4.1296	5.01929	5.68664	4.94156	4.22702	4.27566
TTN-AS1	3.55392	3.7443	4.32437	4.73137	3.63111	3.81051	4.39395	5.10683	4.60856	4.83206	4.58519	4.27566
SESTD1	3.48126	3.89173	4.04736	4.03314	3.12518	4.33568	4.08042	4.28153	3.96817	4.10888	2.90088	3.65659
CWC22	5.32228	5.8694	6.24853	5.64225	5.83238	5.43614	4.76466	4.45168	5.29507	5.2419	5.12556	4.39631
SCHLAP1	4.50491	4.46289	4.44519	4.18352	4.50931	4.07065	4.5466	4.88708	4.77908	4.0118	4.66738	3.81342
FTH1P20	2.5792	3.39471	3.06481	2.76121	3.12518	3.18616	3.30415	3.15364	3.11353	2.4984	2.5997	3.04727
UBE2E3	6.96354	6.3105	7.08866	6.72382	6.70906	6.54701	6.96755	7.29077	7.00518	7.10233	7.24851	6.99975
ITPRID2	5.62174	5.63835	5.60337	4.69844	5.54213	5.36243	5.2823	6.02889	5.38839	6.52539	5.44972	5.19952
DNAJC10	6.11746	5.56335	5.60337	5.58934	5.3823	5.39448	5.81307	5.66358	5.54521	5.7532	5.68495	5.65139
NCKAP1	4.97072	5.33761	5.56832	5.41786	5.27259	5.8903	5.90068	5.77467	6.35183	5.78293	5.83475	5.56577
NUP35	4.1771	3.62291	3.9418	3.86526	3.94899	3.87251	3.92194	4.1226	4.12101	4.17016	3.45771	3.48061
LINC01473	4.1771	3.85626	3.9418	4.36236	5.17839	4.29098	4.43365	4.98274	5.47603	4.58448	5.27722	4.14398
ZC3H15	7.37798	6.54577	6.97285	6.87884	7.38834	6.77918	6.73309	7.26436	6.8661	7.42497	6.85141	6.72812
ITGAV	6.34948	5.69967	5.85672	5.07714	5.81683	5.10274	6.18867	6.28303	6.26426	5.86861	6.13837	6.59398
TFPI	2.71214	0.899917	1.64052	1.91918	3.31423	1.95047	2.60034	2.69257	3.88522	3.87126	3.14992	3.54169
WDR75	5.23658	4.64019	5.99509	5.45777	5.46442	5.52568	5.2823	5.03723	5.87039	5.5607	5.81685	5.4107
ASNSD1	4.94394	4.43911	3.82789	3.60588	4.78975	3.41171	4.37368	3.90543	4.68412	4.67181	4.28023	3.90923
OSGEPL1	2.9461	3.44333	1.88795	2.88346	2.90757	2.85869	2.73356	2.94144	1.34114	3.58664	3.31201	1.67719
ORMDL1	7.34252	6.22965	7.30633	6.75618	6.80675	6.96496	6.78005	7.19015	6.67562	6.90918	6.75132	6.92721
PMS1	4.22239	4.68131	4.93232	4.13511	5.02445	5.11561	4.08042	4.39716	5.10654	4.92387	4.05448	3.86212
HNRNPCP2	4.74106	4.46289	4.32437	3.86526	4.50931	4.01676	4.35312	3.90543	3.96817	4.28542	4.35654	4.37968
HIBCH	6.29752	5.98886	5.71972	6.06028	5.97929	6.07303	6.44329	6.2603	6.17104	5.76318	6.23587	5.75174
INPP1	3.87073	3.39471	2.72632	3.19813	3.94899	3.67789	3.57661	2.59906	1.94308	3.6309	3.63158	3.44908
MFSD6	3.40474	3.44333	3.63817	2.62764	3.63111	3.13649	3.97672	3.90543	4.84641	3.9077	3.89305	4.20189
ENSG00000290089	3.23835	3.53591	2.84819	3.28942	4.00495	3.03169	4.0295	2.39162	3.65423	4.33977	3.45771	2.96047
NEMP2	2.9461	2.63033	2.84819	2.48043	2.33921	2.51433	3.16953	2.49906	1.57083	3.2317	1.34685	3.08879
NEMP2-DT	2.43276	3.23817	3.82789	3.28942	2.33921	3.4929	3.21581	1.00122	2.78785	2.6779	1.13208	3.35011
ENSG00000284052	4.64454	3.99319	4.32437	4.4833	3.94899	4.75321	4.05519	4.60386	2.87641	2.83751	4.14333	4.58222
NAB1	5.07316	5.03857	4.69304	4.27571	5.10348	4.66837	5.31456	5.95532	5.05054	5.80241	4.90614	5.59488
ENSG00000228509	3.05023	3.44333	2.84819	1.67019	2.6512	2.43436	1.89443	4.0886	1.94308	3.04802	1.69918	2.35864
GLS	5.57012	4.77925	5.49558	5.31298	5.40327	5.48657	5.22688	5.23669	5.16045	5.62776	5.60378	5.30897
STAT1	7.15087	6.8552	7.2355	7.25796	7.55224	6.84251	7.28496	7.52172	7.72775	7.46831	7.60459	7.83071
MYO1B	6.09329	5.76807	6.55635	6.33127	6.34718	6.05309	6.27863	6.51192	6.42706	6.1529	6.1527	6.4659
NABP1	4.03204	3.81989	4.48331	4.03314	4.72459	4.57823	4.0295	2.69257	3.43845	3.6309	3.99206	3.88587
SLC39A10	4.74106	4.48628	5.43851	4.99816	4.72459	5.32965	5.66247	4.76322	5.32685	5.29788	4.72609	5.09133
STK17B	5.25849	3.7443	4.66014	4.13511	4.8823	3.08504	4.94032	4.78462	3.79721	5.02685	4.54226	4.46098
HECW2	2.71214	2.45174	1.64052	3.19813	4.00495	0.12773	2.45356	3.78321	3.03874	2.39952	2.42169	2.42498
CCDC150	4.2663	2.71197	3.76738	3.53303	4.20931	3.74572	3.83565	2.94144	4.12101	3.2317	3.45771	3.54169
GTF3C3	4.97072	4.59786	5.18454	4.91459	4.78975	4.44174	4.61727	4.65121	5.12473	4.83206	4.81892	5.20897
PGAP1	5.40317	5.2029	5.37908	5.31298	5.10348	5.17832	5.81307	6.34914	5.5041	5.63864	5.6245	5.37758
SF3B1	7.32706	7.12483	7.31164	7.2523	7.45515	7.28293	7.36415	7.32403	7.74549	7.38353	7.67582	7.40094
COQ10B	4.39053	2.93236	4.1925	3.86526	4.42977	4.35753	3.94959	4.60386	4.84641	3.94324	4.30612	4.10405
HSPD1	8.35182	8.04797	8.7328	8.68877	8.58867	8.97679	8.46019	8.23176	8.38922	8.83628	8.28439	8.44332
HSPE1	8.57772	7.69082	8.57405	8.44254	8.46195	8.35046	8.40757	8.76725	8.65169	8.88278	8.32926	8.60854
MOB4	4.57641	4.5093	5.18454	4.31968	4.25618	4.96723	4.74901	4.82648	5.21241	5.22756	4.7825	4.87106
MARS2	3.48126	2.71197	3.16204	2.88346	4.11075	3.98904	3.42727	3.5025	4.32361	4.17016	3.59004	3.95485
C2orf69	4.74106	4.31396	4.28174	4.63023	4.20931	4.22121	4.58237	5.07245	4.88961	3.79551	4.87188	3.97713
TYW5	5.09767	4.79807	4.40603	4.88563	5.24961	4.81767	4.39395	3.64967	4.58247	4.73401	4.56388	4.95204
MAIP1	4.64454	3.89173	4.09738	3.97932	5.05128	4.57823	5.00764	4.8057	4.47311	4.62881	4.87188	4.611
SPATS2L	6.63553	6.99223	7.38898	6.86407	7.69091	6.91058	7.11526	6.67546	6.99037	7.34751	7.43604	6.87477
RNY4P34	3.40474	3.66452	4.36578	3.97932	4.16087	4.07065	4.10522	3.90543	3.70348	4.36619	3.206	3.16841
KCTD18	3.48126	2.3534	4.09738	2.76121	3.8301	3.08504	3.30415	3.0157	2.59251	3.87126	3.206	3.20662
SGO2	4.88882	3.29226	4.32437	3.67522	4.50931	4.24484	4.4531	4.28153	4.12101	5.04332	3.63158	4.23925
BZW1	6.18764	6.13662	6.43516	6.40457	6.72581	6.53268	6.39383	6.46631	7.03915	6.84016	6.74187	6.68477
CLK1	4.46778	4.61918	5.08888	5.05129	5.61586	5.63704	4.85516	4.05378	5.01196	4.95902	5.46129	5.11161
PPIL3	4.42967	2.99893	2.96057	4.31968	4.00495	3.96078	3.30415	4.98274	3.70348	4.25745	4.17177	3.81342
NIF3L1	4.08203	4.08797	4.44519	4.4833	4.72459	4.71987	4.59993	4.57958	4.08429	4.75416	4.64726	4.50765
ORC2	4.5411	4.94036	5.39916	4.73137	5.96525	4.65079	4.73318	5.68649	5.58518	5.19844	5.53976	5.4107
HYCC2	4.97072	4.36533	4.95962	5.05129	6.06076	5.02297	4.49123	4.94523	5.35795	5.46613	4.60618	5.21835
HNRNPA1P35	4.80199	4.08797	4.1925	4.4833	4.16087	5.41546	4.95404	4.45168	4.60856	4.31285	5.29025	4.44508
NDUFB3	6.0687	5.7585	6.1689	5.33458	6.04749	6.03964	6.20023	6.68687	6.89819	7.01317	6.22912	6.56852
CFLAR	5.49829	5.2985	5.63758	5.43796	5.10348	5.2266	5.18096	5.54322	4.84641	5.01019	5.90419	5.03933
RNU7-45P	3.23835	1.37123	2.5932	2.76121	3.76677	1.69996	1.34736	3.5025	1.94308	3.39461	2.21859	2.66349
RPL38P5	1.87528	2.71197	2.28325	1.36908	2.50362	2.85869	3.21581	2.49906	2.36653	2.29336	3.25998	2.42498
CASP8	4.30891	4.55426	4.62646	4.13511	5.02445	4.57823	4.71718	5.46587	5.17798	5.2561	4.81892	4.29352
TRAK2	4.13035	3.96015	3.99555	4.23035	3.55817	4.46205	4.84047	3.69557	4.15681	4.28542	4.35654	4.23925
STRADB	3.55392	3.3444	3.76738	3.74139	2.78507	4.17275	3.34636	4.22004	2.48394	3.67384	3.74948	3.86212
TMEM237	5.67157	5.32469	5.49558	5.82118	6.0739	5.8903	5.54048	5.70905	6.13559	6.00098	5.81685	5.88733
ALS2	4.61088	4.20539	4.14573	4.03314	4.38829	4.42114	4.08042	4.47818	3.88522	4.88785	5.19648	4.29352
FZD7	5.75098	5.08528	5.51411	5.55296	6.00696	5.57313	5.53136	6.61703	6.17104	5.90511	5.96233	5.66518
SUMO1	7.31665	6.58963	6.4254	6.88617	6.88339	7.07782	7.19251	7.63501	7.68547	7.46525	7.64318	7.39475
NOP58	8.47855	7.63958	8.52234	8.29338	8.57718	8.41829	8.2202	8.51224	8.76187	8.66193	8.22964	8.19744
BMPR2	5.5525	5.13052	5.99509	5.4966	5.24961	5.82907	5.65409	5.68649	5.76993	5.59462	6.11659	5.93364
FAM117B	3.32395	2.45174	2.44653	2.48043	-0.35011	3.03169	2.96795	3.60226	4.47311	3.79551	2.5997	2.48841
WDR12	6.31853	5.73915	5.7356	5.69329	6.04749	5.58244	5.78265	6.31278	6.05249	5.80241	6.55479	6.15012
CARF	3.05023	3.39471	3.70422	3.19813	2.90757	3.90253	2.60034	3.60226	4.29176	3.79551	2.96729	3.71078
NBEAL1	3.92653	4.05707	4.44519	4.36236	3.70054	4.48207	4.37368	4.22004	4.52883	4.65047	4.38111	4.18285
ENSG00000309461	4.3503	4.5093	4.44519	3.86526	4.20931	2.66207	3.5407	3.69557	4.35478	3.87126	4.62687	3.88587
ENSG00000289294	3.75222	3.44333	2.72632	3.86526	3.2228	3.03169	4.47229	3.98151	2.36653	3.97793	2.83128	3.31556
CYP20A1	7.12129	6.68369	6.90425	6.84162	6.75873	6.84251	6.30027	6.45967	6.79971	6.70693	6.41903	6.81727
ABI2	6.31853	5.69967	6.35518	6.56846	6.26935	6.03964	6.0032	6.3054	6.25603	5.90511	6.0492	6.21249
RAPH1	2.9461	3.23817	3.70422	2.62764	1.3879	2.79608	3.46608	3.33859	4.60856	3.97793	3.50318	2.60746
NRP2	2.43276	2.93236	3.06481	2.88346	2.50362	2.59009	2.52882	2.86316	2.36653	4.13985	1.34685	2.42498
INO80D	4.94394	5.21695	5.27426	5.35586	4.91187	5.67233	5.40722	5.14041	5.92332	5.78293	5.23742	4.70745
NDUFS1	6.28691	5.3631	5.71972	5.72634	6.06076	5.82123	6.04866	6.51832	6.6879	5.95819	5.90419	5.96742
EEF1B2	10.1006	9.46107	9.81979	9.69785	9.78894	9.3219	9.80405	10.3785	10.2887	10.2026	9.77318	10.1459
ZDBF2	3.32395	2.99893	2.28325	2.88346	2.78507	1.83065	1.89443	0.674432	2.59251	2.98121	2.68109	2.13908
FASTKD2	5.67157	5.18871	5.62057	5.37682	5.17839	5.2266	5.82058	5.68649	5.54521	6.12222	5.48415	5.48255
KLF7	4.61088	4.39034	4.72521	4.40381	3.89077	4.17275	4.82562	4.47818	3.4955	5.09163	5.25081	4.72071
CREB1	4.97072	5.05431	4.59198	5.05129	4.65634	5.29611	4.91249	3.4499	4.38528	4.92387	4.9396	5.2734
METTL21A	4.50491	4.14788	3.9418	4.08503	2.90757	3.90253	4.37368	4.52977	4.19175	4.31285	4.47539	4.87106
CCNYL1	3.23835	3.44333	3.70422	3.19813	4.30158	3.45288	3.5407	4.18829	4.22586	3.94324	3.71124	3.68394
FZD5	1.87528	1.87513	2.72632	2.31647	2.50362	1.55624	2.60034	1.49218	2.23871	2.75991	2.83128	1.97163
IDH1	5.51659	5.4958	5.70366	5.37682	5.66879	6.2114	5.75156	6.07303	6.00417	6.33785	5.5288	5.5731
PIKFYVE	4.50491	4.17692	5.03856	4.13511	4.96926	4.46205	4.17716	3.33859	3.37906	3.17303	4.9396	4.29352
PTH2R	3.05023	2.71197	3.06481	2.76121	3.02047	0.772874	1.17065	2.94144	2.78785	2.17876	2.90088	2.05779
MAP2	4.67744	3.92635	2.72632	4.31968	2.78507	4.37905	3.97672	2.86316	2.23871	3.71555	3.36223	1.67719
RPE	5.62174	4.20539	5.2301	5.10254	5.42395	5.8903	4.78014	5.01929	5.49014	5.63864	5.12556	5.31773
ENSG00000272807	3.55392	1.7259	2.0991	2.99615	2.90757	3.13649	2.45356	1.49218	3.43845	2.6779	2.32371	2.86811
LANCL1	4.22239	3.18198	3.99555	3.86526	4.42977	4.04396	4.68464	5.22108	3.65423	4.83206	4.62687	4.25757
IKZF2	3.98025	3.92635	4.84717	4.27571	4.78975	4.1226	4.76466	4.9261	5.67434	5.35177	4.42902	4.56761
ENSG00000270659	2.08596	1.7259	3.06481	2.88346	1.3879	2.51433	2.45356	2.27553	1.06782	2.29336	2.75814	1.88
SPAG16	5.53465	5.2029	5.62057	5.64225	6.30322	4.95295	5.82805	5.56811	5.34248	5.49036	5.18257	5.46689
BARD1	5.14548	4.88863	4.87612	5.2688	4.5847	4.35753	4.65135	5.25213	4.95208	5.01019	4.72609	4.39631
SNHG31	3.75222	3.3444	2.5932	3.92342	1.69055	2.85869	3.5407	2.86316	3.88522	2.91115	2.96729	3.20662
ABCA12	3.55392	1.37123	2.0991	1.36908	4.25618	2.85869	3.02105	3.60226	2.23871	1.76753	4.33155	2.13908
ATIC	6.27621	6.68874	6.75641	6.54085	6.38984	6.7588	6.83297	6.41921	6.92958	6.58848	6.6739	6.69153
FN1	6.62713	6.7862	7.81235	7.01212	7.25046	7.06791	7.54949	8.28152	7.79746	7.74243	8.1815	8.09419
MREG	4.13035	3.70496	3.16204	3.86526	3.40021	4.26809	3.89375	3.74005	3.25239	3.54097	3.31201	3.73713
PECR	1.87528	2.63033	2.72632	2.48043	3.02047	2.25977	3.30415	2.59906	3.79721	0.931656	2.96729	2.71743
XRCC5	8.1082	7.97336	8.17172	7.93184	8.19656	7.97462	8.22445	8.25494	8.19625	8.19167	8.3789	8.16748
LINC01963	4.64454	4.57623	4.1925	4.55863	4.25618	4.24484	4.99443	3.78321	3.75111	4.69285	4.28023	4.42901
SMARCAL1	5.47976	4.9572	4.72521	5.33458	5.40327	4.95295	5.51295	5.70905	5.4182	5.16872	5.43806	5.43505
RPL37A	10.8119	11.3295	10.7377	10.6656	10.7898	10.2876	10.9885	11.0728	10.9425	10.9202	10.7603	11.0483
PSMB3P2	3.75222	4.39034	3.16204	3.45631	3.94899	3.87251	4.47229	4.15582	3.96817	3.97793	4.40526	4.37968
IGFBP2	4.80199	6.70379	4.04736	4.36236	3.94899	4.57823	5.73577	4.0886	3.65423	3.17303	2.90088	3.97713
IGFBP5	7.82962	7.48269	7.394	7.78663	7.63437	7.94787	7.76714	7.66992	7.23611	7.43748	7.40343	7.10467
TNS1	3.55392	3.70496	2.96057	3.28942	3.76677	2.51433	2.52882	2.39162	2.48394	2.4984	2.5997	2.21604
ARPC2	8.76153	9.10463	8.9303	8.36596	8.64479	8.01984	8.86689	8.8329	8.69799	8.61174	8.65049	9.16369
ENSG00000261338	3.14736	3.18198	2.28325	3.10067	1.3879	2.34971	1.89443	3.33859	2.36653	1.4093	2.83128	1.97163
AAMP	5.57012	6.01322	5.88547	6.19624	6.19912	5.7487	5.93567	6.09888	5.88113	6.80195	6.01822	6.458
PNKD	4.2663	6.18745	4.04736	4.97084	5.24961	4.86419	5.13353	5.00113	3.88522	3.75608	3.85847	5.18044
TMBIM1	6.97019	6.63743	6.7719	7.0712	6.99813	6.74229	7.24087	7.69556	7.28547	7.57694	7.27168	7.55145
CTDSP1	7.145	7.90991	7.17272	7.44826	7.06547	6.78725	7.07188	7.37429	7.20224	7.04214	6.64883	7.38853
USP37	4.3503	4.46289	3.9418	3.74139	4.82127	3.93195	4.50993	2.94144	5.21241	4.31285	4.11432	4.34583
CNOT9	6.95685	6.33002	6.74076	6.92227	6.8379	6.57058	6.68865	6.2603	6.58653	6.58286	6.14555	6.55006
PLCD4	2.43276	2.78924	0.451898	3.10067	2.78507	2.06111	1.50476	0.674432	2.69348	2.29336	1.13208	2.21604
ZNF142	4.57641	4.90608	4.87612	4.63023	5.24961	4.3135	4.47229	5.4119	4.70845	4.88785	4.7825	5.04988
BCS1L	4.57641	5.13052	4.23781	4.69844	4.16087	4.44174	3.77512	4.86716	4.38528	3.2317	3.36223	4.42901
STK36	4.74106	4.87097	4.75668	5.41786	5.56092	5.7487	4.41394	5.6403	4.93156	5.32508	5.16853	5.16111
TTLL4	6.31853	6.32354	6.36542	6.09865	6.31433	5.47662	5.98327	6.39854	6.17977	6.16047	5.25081	6.24957
WNT6	5.32228	6.27736	5.08888	6.11122	5.42395	5.46661	5.78265	5.05495	4.58247	5.21307	5.09618	5.11161
NHEJ1	3.81269	3.06256	2.84819	3.92342	3.89077	3.08504	2.85551	2.78038	3.84189	3.87126	4.11432	3.76301
CNPPD1	4.46778	5.58518	3.99555	5.24619	4.69087	5.00924	4.85516	4.65121	3.9273	4.22894	4.22702	4.78527
RETREG2	6.81624	6.62694	6.324	6.48401	6.65762	6.52787	6.3426	6.20583	6.36719	6.07494	6.13114	6.767
ZFAND2B	3.98025	4.6609	4.09738	4.13511	3.40021	4.1226	3.80571	3.60226	2.95986	4.0118	3.14992	3.65659
ANKZF1	6.14124	6.23656	4.90449	5.98034	5.59778	5.34066	5.42703	5.00113	5.78144	5.29788	5.50665	5.77099
GLB1L	5.23658	4.6609	4.66014	5.05129	4.8823	4.63299	4.73318	4.82648	5.17798	4.88785	4.49803	4.9854
STK16	5.32228	5.55231	5.06394	4.79507	4.42977	4.48207	5.50365	6.15745	5.05054	5.40372	5.00429	5.67203
TUBA4A	5.86959	6.34289	6.13338	6.29868	5.63372	5.84462	5.87206	6.19788	6.17104	5.59462	5.87854	6.21249
DNAJB2	5.25849	5.93887	5.18454	5.02497	5.44433	5.14102	5.38714	4.74151	4.47311	4.41763	5.09618	5.67884
DNPEP	5.4227	6.68874	6.00822	6.06028	5.9077	5.46661	6.02286	6.14096	4.80187	5.73304	5.74296	6.00586
SPEG	3.75222	3.66452	4.1925	3.92342	4.42977	3.81051	3.71194	3.94397	3.37906	3.58664	3.74948	3.86212
GMPPA	3.32395	4.76019	3.99555	4.03314	2.90757	3.41171	2.85551	2.86316	3.96817	2.4984	2.21859	3.44908
CHPF	6.52239	7.84353	6.58293	6.67387	6.4107	6.19936	6.78773	6.83265	6.13559	5.92302	5.53976	7.12975
TMEM198	4.03204	3.99319	2.28325	3.45631	1.94058	1.21709	3.80571	2.49906	2.59251	2.05427	3.14992	3.97713
OBSL1	6.65217	7.56739	6.4254	6.83406	6.19912	6.57058	6.7291	6.5869	6.39744	6.29722	6.72757	6.59758
STK11IP	4.7096	5.37568	4.36578	4.55863	4.16087	4.68574	4.2232	4.86716	3.65423	4.25745	4.38111	4.79785
LINC02832	4.22239	3.89173	4.23781	4.27571	3.31423	3.84184	4.05519	3.39532	4.35478	3.54097	3.09157	3.54169
EPHA4	4.2663	3.81989	4.90449	4.79507	4.94085	5.29611	4.94032	3.94397	5.03137	4.36619	5.73345	4.65313
HSPA9P1	3.55392	4.17692	3.16204	2.76121	3.89077	2.91869	3.5407	3.4499	2.95986	3.04802	3.54727	3.83797
CT75	3.6891	2.24786	2.0991	2.88346	0.480618	1.39661	2.85551	3.60226	2.78785	2.98121	2.5997	2.35864
SGPP2	4.08203	4.77925	4.14573	4.31968	3.48135	3.36933	4.99443	4.65121	4.91074	4.79364	4.72609	4.62518
FARSB	6.08105	6.93387	6.12134	6.00748	6.1253	5.9562	6.01633	6.14096	5.91289	5.90511	6.18096	6.22185
ACSL3	6.61869	6.18745	6.59168	6.02086	6.49127	6.34315	6.79537	6.90769	6.93474	7.17513	6.89897	6.93577
AP1S3	4.77185	4.68131	4.84717	4.4833	4.8521	5.49645	4.24568	4.50421	5.01196	5.78293	4.66738	5.48255
WDFY1	6.64388	5.59597	5.81248	5.91016	6.56758	6.1933	5.94256	5.93633	6.44889	6.30407	6.20868	6.09005
MRPL44	4.2663	3.81989	5.25235	5.24619	4.91187	4.7858	4.95404	4.50421	5.32685	4.07724	4.45239	4.50765
SERPINE2	6.51331	5.2985	6.1921	5.75865	6.26935	6.28164	5.90774	6.5499	6.65698	6.75772	6.53303	6.17443
CUL3	4.88882	4.92333	4.93232	5.8058	5.92231	4.96723	5.43683	5.25213	5.5041	5.4783	5.50665	5.16111
IRS1	5.12177	5.05431	5.25235	5.55296	5.56092	4.96723	5.50365	5.89758	5.5041	6.11445	5.71424	5.32643
ENSG00000272622	2.43276	2.78924	4.14573	2.48043	3.55817	3.08504	2.73356	1.85781	3.4955	2.4984	2.96729	3.20662
RHBDD1	3.14736	3.99319	1.34168	3.97932	3.02047	3.45288	2.37416	3.08631	1.94308	2.4984	2.42169	3.12915
MFF	5.75098	5.93037	5.95495	5.79025	6.21106	5.91996	6.06139	5.51789	5.98438	5.88697	6.06445	6.1204
AGFG1	5.40317	5.13052	4.93232	4.73137	5.05128	4.83334	4.98109	4.62773	5.92332	5.32508	5.73345	4.91789
CCL20	2.08596	2.13399	1.34168	1.91918	2.33921	1.01201	1.77586	2.86316	2.48394	4.17016	3.09157	3.31556
SNF8P1	2.5792	3.23817	1.64052	3.80465	1.94058	3.08504	3.94959	3.15364	3.25239	3.17303	4.05448	3.88587
LINC01807	1.87528	2.24786	2.5932	3.37528	3.12518	2.85869	3.34636	3.4499	2.48394	2.83751	3.09157	3.38386
TRIP12	6.05625	5.74886	6.03414	5.67648	6.0739	5.78139	5.94256	6.39159	5.59826	6.20507	6.17395	5.92793
SLC16A14	4.91664	3.78259	3.06481	4.08503	3.70054	3.32567	4.24568	2.49906	2.09845	4.19985	2.75814	2.96047
SP110	5.84084	5.8515	7.02547	5.96657	6.6133	6.50847	6.06771	6.28303	5.97438	6.01775	6.13114	6.91284
SP140L	6.27621	6.13662	6.18055	6.51271	7.0456	6.5799	6.52827	6.13264	5.72293	6.13764	6.56555	6.14521
SP100	6.81624	6.36199	6.84692	6.63088	7.11081	6.60294	7.00097	6.91741	7.51317	7.31735	7.76485	7.09706
CAB39	3.81269	4.5093	5.29584	4.66474	5.07761	4.3135	5.0969	4.98274	5.27891	5.60575	5.36605	4.88291
ITM2C	4.50491	5.31165	4.81764	4.88563	5.17839	4.33568	4.20037	4.88708	4.75592	4.53874	5.23742	4.36285
PSMD1	7.73513	7.45628	7.24107	7.05178	7.519	6.64351	7.35642	7.80953	7.71279	7.57977	7.46218	7.65182
ARMC9	3.62309	4.08797	3.06481	3.67522	4.34559	3.98904	3.61165	4.65121	2.48394	2.83751	3.45771	4.04199
B3GNT7	1.87528	2.3534	3.49623	2.48043	3.12518	3.28065	2.60034	1.26748	1.57083	2.4984	3.59004	3.62871
ZBTB8OSP2	2.83386	3.29226	3.06481	3.28942	3.48135	3.96078	4.35312	4.0181	4.99227	3.67384	4.19966	4.20189
NCL	8.74028	8.30963	8.43507	8.29888	9.57916	8.13499	8.65333	8.8495	8.82721	9.72321	8.71834	8.78547
PTMA	7.06024	6.51767	7.21865	7.1766	7.27343	6.86556	6.87684	7.66992	7.16317	7.42811	7.66585	7.23057
PDE6D	3.23835	3.66452	4.04736	4.27571	4.42977	4.3135	4.26782	5.22108	4.80187	4.41763	4.14333	4.58222
COPS7B	4.2663	4.05707	4.44519	4.23035	3.48135	3.93195	4.43365	4.28153	4.15681	3.97793	4.22702	4.10405
DIS3L2	4.5411	5.06987	5.78222	5.19988	4.30158	4.89439	4.65135	4.96411	4.75592	4.25745	4.49803	4.79785
TIGD1	3.98025	4.48628	3.88597	4.4441	3.40021	4.75321	4.79546	4.57958	4.70845	5.12296	4.76394	4.3286
EIF4E2	5.19175	6.03717	5.1134	5.58934	5.66879	5.47662	5.78265	5.18935	5.57198	5.66016	5.64493	5.54355
EFHD1	3.55392	4.5093	4.90449	4.55863	4.20931	4.84885	4.2232	4.67432	4.38528	4.67181	5.2239	4.34583
[truncated: 10,424 more rows]

## Sheet: DE results
full_gene_id	chr	start	end	strand	gene_type	gene_name	hgnc_id	havana_gene	gene_id	entrez_gene_id	logFC	logCPM	PValue	FDR
ENSG00000205420.11	chr12	52487176	52493257	-	protein_coding	KRT6A	HGNC:6443	OTTHUMG00000169597.3	ENSG00000205420	3853	1.69177	6.17252	5.08881e-11	6.32183e-07
ENSG00000111341.10	chr12	14880864	14885857	-	protein_coding	MGP	HGNC:7060	OTTHUMG00000168740.2	ENSG00000111341	4256	1.00601	7.39305	7.60216e-10	4.72208e-06
ENSG00000105576.16	chr19	12699201	12724011	-	protein_coding	TNPO2	HGNC:19998	OTTHUMG00000180333.3	ENSG00000105576	30000	-1.08169	5.88951	4.92162e-09	1.64831e-05
ENSG00000198712.1	chrM	7586	8269	+	protein_coding	MT-CO2	HGNC:7421		ENSG00000198712	4513	-0.982374	12.5775	5.30728e-09	1.64831e-05
ENSG00000171119.3	chr19	5805067	5828324	+	protein_coding	NRTN	HGNC:8007	OTTHUMG00000180555.2	ENSG00000171119	4902	-2.67562	2.82748	1.41887e-08	3.52532e-05
ENSG00000139263.12	chr12	58872149	58920504	-	protein_coding	LRIG3	HGNC:30991	OTTHUMG00000169940.2	ENSG00000139263	121227	1.06121	6.36545	3.72548e-08	7.7136e-05
ENSG00000186395.9	chr17	40818117	40822614	-	protein_coding	KRT10	HGNC:6413	OTTHUMG00000133368.4	ENSG00000186395	3858	1.3853	9.2319	8.37093e-08	0.00014856
ENSG00000160972.10	chr8	144477969	144502121	+	protein_coding	PPP1R16A	HGNC:14941	OTTHUMG00000165173.5	ENSG00000160972	84988	-1.23519	5.30492	1.19627e-07	0.000185766
ENSG00000259460.2	chr15	37099094	37133532	+	lncRNA	ENSG00000259460		OTTHUMG00000172260.1	ENSG00000259460		-1.16137	4.99995	1.56979e-07	0.000197936
ENSG00000163207.7	chr1	152908546	152911886	+	protein_coding	IVL	HGNC:6187	OTTHUMG00000012451.2	ENSG00000163207	3713	2.42338	2.77886	1.67733e-07	0.000197936
ENSG00000237676.1	chr3	32635222	32635554	-	processed_pseudogene	RPL30P4	HGNC:35871	OTTHUMG00000155900.1	ENSG00000237676		0.753119	8.94711	1.75264e-07	0.000197936
ENSG00000148677.7	chr10	90912096	90921087	-	protein_coding	ANKRD1	HGNC:15819	OTTHUMG00000018734.1	ENSG00000148677	27063	2.14263	3.05038	2.57309e-07	0.000260258
ENSG00000169696.16	chr17	81976807	82017406	+	protein_coding	ASPSCR1	HGNC:13825	OTTHUMG00000178438.6	ENSG00000169696	79058	-1.38165	5.11887	2.72346e-07	0.000260258
ENSG00000197774.14	chr16	1772810	1781708	+	protein_coding	EME2	HGNC:27289	OTTHUMG00000176706.4	ENSG00000197774	197342	-1.37048	3.9275	3.0285e-07	0.000268736
ENSG00000234851.4	chr3	161429127	161429597	-	processed_pseudogene	RPL23AP42	HGNC:35942	OTTHUMG00000159072.1	ENSG00000234851		0.986568	10.7048	3.51119e-07	0.000290797
ENSG00000130304.17	chr19	17468769	17506168	+	protein_coding	SLC27A1	HGNC:10995	OTTHUMG00000182878.2	ENSG00000130304	376497	-1.61734	3.57478	6.02447e-07	0.000461198
ENSG00000167768.4	chr12	52674736	52680407	-	protein_coding	KRT1	HGNC:6412	OTTHUMG00000169749.1	ENSG00000167768	3848	1.10102	7.44889	6.31117e-07	0.000461198
ENSG00000137975.8	chr1	86424171	86456553	+	protein_coding	CLCA2	HGNC:2016	OTTHUMG00000010256.2	ENSG00000137975	9635	1.59689	4.23506	6.68873e-07	0.000461634
ENSG00000284657.2	chr1	25232559	25258803	+	lncRNA	ENSG00000284657		OTTHUMG00000192306.1	ENSG00000284657		-1.75893	3.60376	7.12925e-07	0.00046614
ENSG00000234488.1	chr2	63684305	63684710	+	processed_pseudogene	RPL27P6	HGNC:36330	OTTHUMG00000152612.1	ENSG00000234488		1.06307	5.64954	7.83853e-07	0.000473832
ENSG00000175274.19	chr11	44885903	44951306	-	protein_coding	TP53I11	HGNC:16842	OTTHUMG00000165714.4	ENSG00000175274	9537	-1.05551	6.53262	8.00972e-07	0.000473832
ENSG00000131981.16	chr14	55124110	55145423	+	protein_coding	LGALS3	HGNC:6563	OTTHUMG00000171030.5	ENSG00000131981	3958	0.891052	8.34218	9.06686e-07	0.000511989
ENSG00000070540.13	chr17	68420948	68457513	-	protein_coding	WIPI1	HGNC:25471	OTTHUMG00000179873.3	ENSG00000070540	55062	1.59832	3.99323	1.0417e-06	0.000562654
ENSG00000253284.2	chr12	19147074	19154659	+	lncRNA	ENSG00000253284		OTTHUMG00000168904.1	ENSG00000253284		-1.63354	3.58074	1.17472e-06	0.000579395
ENSG00000164896.21	chr7	151076624	151080866	-	protein_coding	FASTK	HGNC:24676	OTTHUMG00000158694.4	ENSG00000164896	10922	-1.10046	4.93983	1.18304e-06	0.000579395
ENSG00000065328.17	chr10	13161558	13211110	+	protein_coding	MCM10	HGNC:18043	OTTHUMG00000017694.3	ENSG00000065328	55388	-1.06562	4.87558	1.21261e-06	0.000579395
ENSG00000137745.13	chr11	102942995	102955732	-	protein_coding	MMP13	HGNC:7159	OTTHUMG00000165850.3	ENSG00000137745	4322	1.06126	6.23241	1.2603e-06	0.000579877
ENSG00000133106.15	chr13	42886388	42992271	-	protein_coding	EPSTI1	HGNC:16465	OTTHUMG00000016814.4	ENSG00000133106	94240	0.925232	5.54568	1.53384e-06	0.000670598
ENSG00000152583.13	chr4	87473335	87531061	-	protein_coding	SPARCL1	HGNC:11220	OTTHUMG00000130605.5	ENSG00000152583	8404	1.28316	5.78241	1.58674e-06	0.000670598
ENSG00000159423.17	chr1	18871430	18902724	-	protein_coding	ALDH4A1	HGNC:406	OTTHUMG00000002443.7	ENSG00000159423	8659	-1.67107	3.50184	1.61941e-06	0.000670598
ENSG00000185479.6	chr12	52446651	52452146	-	protein_coding	KRT6B	HGNC:6444	OTTHUMG00000169593.2	ENSG00000185479	3854	1.3587	4.78861	1.91371e-06	0.000766906
ENSG00000234964.4	chr11	59781318	59781722	-	processed_pseudogene	FABP5P7	HGNC:31070	OTTHUMG00000167408.2	ENSG00000234964		1.04424	6.37647	2.06404e-06	0.000801298
ENSG00000178053.21	chr3	158571163	158607252	+	protein_coding	MLF1	HGNC:7125	OTTHUMG00000158775.16	ENSG00000178053	4291	1.64196	3.38438	2.77117e-06	0.00102594
ENSG00000267571.2	chr19	5911578	5915320	-	lncRNA	ENSG00000267571		OTTHUMG00000180630.1	ENSG00000267571		-1.01619	7.3025	2.80786e-06	0.00102594
ENSG00000100083.20	chr22	37608474	37633564	+	protein_coding	GGA1	HGNC:17842	OTTHUMG00000030985.28	ENSG00000100083	26088	-0.762275	6.27533	3.26679e-06	0.00115952
ENSG00000197461.13	chr7	497258	520296	-	protein_coding	PDGFA	HGNC:8799	OTTHUMG00000151412.6	ENSG00000197461	5154	-1.08039	5.33484	3.67474e-06	0.00126809
ENSG00000234337.4	chr16	52655307	52656045	+	processed_pseudogene	ENSG00000234337		OTTHUMG00000173227.1	ENSG00000234337		-1.8348	3.38245	5.46728e-06	0.00183568
ENSG00000165124.19	chr9	110365248	110579880	-	protein_coding	SVEP1	HGNC:15985	OTTHUMG00000020482.3	ENSG00000165124	79987	2.0074	2.76016	5.73104e-06	0.00185385
ENSG00000169660.17	chr17	82418318	82442645	+	protein_coding	HEXD	HGNC:26307	OTTHUMG00000178836.4	ENSG00000169660	284004	-1.20038	4.695	5.81986e-06	0.00185385
ENSG00000176542.10	chr3	113648385	113696646	-	protein_coding	USF3	HGNC:30494	OTTHUMG00000159322.6	ENSG00000176542	205717	1.37714	4.22376	6.64958e-06	0.00206519
ENSG00000113742.14	chr5	173888349	173961980	+	protein_coding	CPEB4	HGNC:21747	OTTHUMG00000130541.7	ENSG00000113742	80315	1.64837	3.783	7.03044e-06	0.00213022
ENSG00000203706.10	chr1	210231448	210234208	-	lncRNA	SERTAD4-AS1	HGNC:32019	OTTHUMG00000036392.2	ENSG00000203706		1.49697	3.49168	7.49979e-06	0.00221833
ENSG00000100906.12	chr14	35401079	35404749	-	protein_coding	NFKBIA	HGNC:7797	OTTHUMG00000140220.4	ENSG00000100906	4792	0.737818	7.53715	7.97792e-06	0.00228097
ENSG00000133247.14	chr19	55339853	55348121	+	protein_coding	KMT5C	HGNC:28405	OTTHUMG00000150483.5	ENSG00000133247	84787	-1.03332	4.34366	8.09961e-06	0.00228097
ENSG00000138134.12	chr10	88879734	88975153	+	protein_coding	STAMBPL1	HGNC:24105	OTTHUMG00000018702.3	ENSG00000138134	57559	2.00067	3.11505	8.41748e-06	0.00228097
ENSG00000167508.12	chr16	88651935	88663161	-	protein_coding	MVD	HGNC:7529	OTTHUMG00000137865.6	ENSG00000167508	4597	-1.16571	5.28285	8.446e-06	0.00228097
ENSG00000156482.11	chr8	98024851	98046469	-	protein_coding	RPL30	HGNC:10333	OTTHUMG00000164796.4	ENSG00000156482	6156	0.636484	10.7021	9.22995e-06	0.00243608
ENSG00000219928.2	chr9	87525302	87525475	+	processed_pseudogene	ENSG00000219928		OTTHUMG00000020147.1	ENSG00000219928		0.841751	9.10037	9.41252e-06	0.00243608
ENSG00000262152.8	chr16	2988256	3002295	+	protein_coding	GREP1	HGNC:27549	OTTHUMG00000177448.2	ENSG00000262152	283875	-0.637603	7.95598	1.0557e-05	0.00259275
ENSG00000132507.18	chr17	7306999	7312463	+	protein_coding	EIF5A	HGNC:3300	OTTHUMG00000102197.8	ENSG00000132507	1984	-0.906679	7.34919	1.06458e-05	0.00259275
ENSG00000146433.11	chr6	158536436	158635433	+	protein_coding	TMEM181	HGNC:20958	OTTHUMG00000015913.1	ENSG00000146433	57583	-0.849644	5.96495	1.0674e-05	0.00259275
ENSG00000198053.12	chr20	1894167	1940592	+	protein_coding	SIRPA	HGNC:9662	OTTHUMG00000031682.3	ENSG00000198053	140885	-0.910836	5.57975	1.08527e-05	0.00259275
ENSG00000141756.20	chr17	41812680	41823213	+	protein_coding	FKBP10	HGNC:18169	OTTHUMG00000133497.6	ENSG00000141756	60681	-1.4534	3.76554	1.21806e-05	0.00276522
ENSG00000290890.2	chr16	74305126	74368276	-	lncRNA	PDPR2P	HGNC:27556		ENSG00000290890	283922	-1.01859	5.09538	1.22773e-05	0.00276522
ENSG00000145349.20	chr4	113418054	113761927	-	protein_coding	CAMK2D	HGNC:1462	OTTHUMG00000132910.5	ENSG00000145349	817	0.96748	5.17228	1.23967e-05	0.00276522
ENSG00000075131.10	chr15	66336191	66386746	-	protein_coding	TIPIN	HGNC:30750	OTTHUMG00000133188.4	ENSG00000075131	54962	1.26371	3.6795	1.2465e-05	0.00276522
ENSG00000187244.12	chr19	44809071	44821421	+	protein_coding	BCAM	HGNC:6722	OTTHUMG00000180838.6	ENSG00000187244	4059	-1.31769	6.05038	1.30151e-05	0.0028366
ENSG00000279821.1	chr5	177476631	177479656	-	TEC	ENSG00000279821		OTTHUMG00000163397.1	ENSG00000279821		-2.07906	2.81005	1.40575e-05	0.00296518
ENSG00000115414.21	chr2	215360440	215436073	-	protein_coding	FN1	HGNC:3778	OTTHUMG00000133054.7	ENSG00000115414	2335	0.824369	7.61395	1.43897e-05	0.00296518
ENSG00000198886.2	chrM	10760	12137	+	protein_coding	MT-ND4	HGNC:7459		ENSG00000198886	4538	-0.892159	12.5225	1.4411e-05	0.00296518
ENSG00000140400.18	chr15	75355207	75368612	-	protein_coding	MAN2C1	HGNC:6827	OTTHUMG00000172698.7	ENSG00000140400	4123	-1.44068	3.81069	1.46944e-05	0.00296518
ENSG00000204261.9	chr6	32844078	32846500	+	lncRNA	PSMB8-AS1	HGNC:39758	OTTHUMG00000140123.2	ENSG00000204261	100507463	1.8952	3.01236	1.47984e-05	0.00296518
ENSG00000173818.17	chr17	80415165	80438086	+	protein_coding	ENDOV	HGNC:26640	OTTHUMG00000164638.11	ENSG00000173818	284131	-0.948981	4.67417	1.52527e-05	0.00300768
ENSG00000112175.8	chr6	55753653	55875590	-	protein_coding	BMP5	HGNC:1072	OTTHUMG00000014903.2	ENSG00000112175	653	1.40153	4.15767	1.57344e-05	0.00305419
ENSG00000198938.2	chrM	9207	9990	+	protein_coding	MT-CO3	HGNC:7422		ENSG00000198938	4514	-0.708863	12.0419	1.62558e-05	0.00307633
ENSG00000178999.13	chr17	8204733	8210600	-	protein_coding	AURKB	HGNC:11390	OTTHUMG00000108189.6	ENSG00000178999	9212	-0.922954	5.2888	1.65553e-05	0.00307633
ENSG00000141258.13	chr17	2337498	2381058	+	protein_coding	SGSM2	HGNC:29026	OTTHUMG00000177637.12	ENSG00000141258	9905	-1.87527	2.30945	1.65913e-05	0.00307633
ENSG00000210082.2	chrM	1671	3229	+	Mt_rRNA	MT-RNR2	HGNC:7471		ENSG00000210082		-1.35892	15.8884	1.68786e-05	0.00308357
ENSG00000214279.13	chr10	133453928	133523558	+	protein_coding	SCART1	HGNC:32411	OTTHUMG00000019326.5	ENSG00000214279	619207	-1.69047	3.04102	1.71317e-05	0.00308444
ENSG00000152904.11	chr1	235327350	235344532	+	protein_coding	GGPS1	HGNC:4249	OTTHUMG00000037963.3	ENSG00000152904	9453	0.857514	5.2666	1.772e-05	0.00313797
ENSG00000164258.12	chr5	53560633	53683338	+	protein_coding	NDUFS4	HGNC:7711	OTTHUMG00000096987.4	ENSG00000164258	4724	0.749828	6.584	1.8172e-05	0.00313797
ENSG00000227105.1	chr13	110936759	110939784	+	processed_pseudogene	PARP1P1	HGNC:275	OTTHUMG00000017350.1	ENSG00000227105		-1.52095	3.19171	1.81868e-05	0.00313797
ENSG00000033627.18	chr17	42458844	42522582	+	protein_coding	ATP6V0A1	HGNC:865	OTTHUMG00000180238.2	ENSG00000033627	535	-1.15638	4.68952	1.8495e-05	0.00314744
ENSG00000221869.5	chr8	47736913	47738164	-	protein_coding	CEBPD	HGNC:1835	OTTHUMG00000162290.3	ENSG00000221869	1052	0.983492	6.34751	1.97754e-05	0.00331986
ENSG00000131469.15	chr17	42998273	43002959	+	protein_coding	RPL27	HGNC:10328	OTTHUMG00000180660.4	ENSG00000131469	6155	0.627082	9.90454	2.01821e-05	0.00334297
ENSG00000071655.18	chr19	1573596	1592865	-	protein_coding	MBD3	HGNC:6918	OTTHUMG00000180081.9	ENSG00000071655	53615	-0.991113	6.21301	2.08313e-05	0.0033811
ENSG00000117394.24	chr1	42925353	42958893	-	protein_coding	SLC2A1	HGNC:11005	OTTHUMG00000007657.12	ENSG00000117394	6513	0.755357	7.54579	2.10086e-05	0.0033811
ENSG00000184916.9	chr14	105140982	105168824	-	protein_coding	JAG2	HGNC:6189	OTTHUMG00000140172.3	ENSG00000184916	3714	-0.735569	6.12062	2.12288e-05	0.0033811
ENSG00000010278.15	chr12	6199715	6238271	+	protein_coding	CD9	HGNC:1709	OTTHUMG00000044400.14	ENSG00000010278	928	0.651855	8.15646	2.15294e-05	0.00338556
ENSG00000182463.17	chr20	52972358	53495330	+	protein_coding	TSHZ2	HGNC:13010	OTTHUMG00000033058.9	ENSG00000182463	128553	-0.755867	6.93427	2.19511e-05	0.00340874
ENSG00000011243.19	chr19	15380050	15419141	-	protein_coding	AKAP8L	HGNC:29857	OTTHUMG00000182446.9	ENSG00000011243	26993	-0.921165	4.82401	2.29407e-05	0.0034666
ENSG00000166710.23	chr15	44711358	44718851	+	protein_coding	B2M	HGNC:914	OTTHUMG00000131247.4	ENSG00000166710	567	0.687518	9.49664	2.30218e-05	0.0034666
ENSG00000157978.13	chr1	25543604	25591200	+	protein_coding	LDLRAP1	HGNC:18640	OTTHUMG00000007386.6	ENSG00000157978	26119	-0.749918	6.29136	2.31677e-05	0.0034666
ENSG00000187531.14	chr17	81911939	81921323	-	protein_coding	SIRT7	HGNC:14935	OTTHUMG00000177957.3	ENSG00000187531	51547	-1.02716	4.82368	2.34399e-05	0.0034666
ENSG00000149541.10	chr11	62615296	62622154	-	protein_coding	B3GAT3	HGNC:923	OTTHUMG00000167685.3	ENSG00000149541	26229	-0.816658	5.89207	2.47951e-05	0.00362387
ENSG00000143162.9	chr1	167529117	167553805	-	protein_coding	CREG1	HGNC:2351	OTTHUMG00000034682.4	ENSG00000143162	8804	0.732114	5.79794	2.51125e-05	0.00362759
ENSG00000231344.1	chr1	27739091	27739439	+	processed_pseudogene	ENSG00000231344		OTTHUMG00000003731.1	ENSG00000231344		1.06254	5.08703	2.63245e-05	0.00375896
ENSG00000261732.1	chr16	1632259	1686715	+	protein_coding	ENSG00000261732		OTTHUMG00000176609.2	ENSG00000261732		-1.24517	3.58271	2.75163e-05	0.0038235
ENSG00000165474.8	chr13	20187463	20192938	-	protein_coding	GJB2	HGNC:4284	OTTHUMG00000016513.5	ENSG00000165474	2706	1.00835	5.13404	2.79731e-05	0.0038235
ENSG00000161010.16	chr5	179835133	179862173	-	protein_coding	MRNIP	HGNC:30817	OTTHUMG00000163490.8	ENSG00000161010	51149	-0.854355	5.17792	2.8045e-05	0.0038235
ENSG00000141577.14	chr17	81189593	81222999	-	protein_coding	CEP131	HGNC:29511	OTTHUMG00000132728.5	ENSG00000141577	22994	-1.19641	4.66651	2.81206e-05	0.0038235
ENSG00000138092.11	chr2	24793136	24822376	+	protein_coding	CENPO	HGNC:28152	OTTHUMG00000125525.4	ENSG00000138092	79172	-1.26743	3.75568	2.83258e-05	0.0038235
ENSG00000103260.9	chr16	715118	719655	+	protein_coding	METRN	HGNC:14151	OTTHUMG00000047851.7	ENSG00000103260	79006	-1.8959	2.82546	2.88536e-05	0.0038235
ENSG00000204219.11	chr1	23380909	23424748	-	protein_coding	TCEA3	HGNC:11615	OTTHUMG00000003233.6	ENSG00000204219	6920	-1.92205	2.78108	2.94774e-05	0.0038235
ENSG00000158201.10	chr18	21650901	21704780	-	protein_coding	ABHD3	HGNC:18718	OTTHUMG00000179099.3	ENSG00000158201	171586	-1.78865	2.90315	2.95643e-05	0.0038235
ENSG00000125734.16	chr19	6729914	6737580	-	protein_coding	GPR108	HGNC:17829	OTTHUMG00000170129.5	ENSG00000125734	56927	-1.24146	4.49091	2.9704e-05	0.0038235
ENSG00000188243.14	chr13	75525214	75549439	-	protein_coding	COMMD6	HGNC:24015	OTTHUMG00000017089.4	ENSG00000188243	170622	0.695968	7.41168	2.98542e-05	0.0038235
ENSG00000121552.4	chr3	122325248	122341969	+	protein_coding	CSTA	HGNC:2481	OTTHUMG00000159488.2	ENSG00000121552	1475	0.749425	7.30746	3.12475e-05	0.0039611
ENSG00000130810.20	chr19	10106362	10112012	+	protein_coding	PPAN	HGNC:9227	OTTHUMG00000156826.3	ENSG00000130810	56342	-0.805001	6.31397	3.22117e-05	0.00404169
ENSG00000099797.15	chr19	14517085	14565980	+	protein_coding	TECR	HGNC:4551	OTTHUMG00000183290.4	ENSG00000099797	9524	-1.02676	4.52417	3.25339e-05	0.00404169
ENSG00000278845.5	chr17	38297023	38323217	+	protein_coding	MRPL45	HGNC:16651	OTTHUMG00000188489.2	ENSG00000278845	84311	0.699767	6.01546	3.28776e-05	0.00404395
ENSG00000261360.4	chr5	14628324	14664604	-	lncRNA	OTULIN-DT	HGNC:55368	OTTHUMG00000174145.1	ENSG00000261360	728178	-1.42408	3.19785	3.33344e-05	0.00405993
ENSG00000305960.1	chr16	13956212	14016331	+	lncRNA	ENSG00000305960			ENSG00000305960		-1.76214	2.98418	3.36862e-05	0.00406294
ENSG00000196139.14	chr10	5035354	5107686	+	protein_coding	AKR1C3	HGNC:386	OTTHUMG00000017585.7	ENSG00000196139	8644	1.06214	4.28743	3.43946e-05	0.0041085
ENSG00000228315.13	chr22	23630618	23717423	-	lncRNA	GUSBP11	HGNC:42325		ENSG00000228315	91316	-0.975575	4.66279	3.47816e-05	0.00411516
ENSG00000011132.12	chr19	3750772	3761692	-	protein_coding	APBA3	HGNC:580	OTTHUMG00000180915.3	ENSG00000011132	9546	-1.63106	3.08306	3.55966e-05	0.0041598
ENSG00000181458.10	chr3	100492619	100577444	+	protein_coding	TMEM45A	HGNC:25480	OTTHUMG00000150327.4	ENSG00000181458	55076	1.26942	4.96437	3.58286e-05	0.0041598
ENSG00000130560.9	chr9	135932969	135961373	-	protein_coding	UBAC1	HGNC:30221	OTTHUMG00000020920.2	ENSG00000130560	10422	-0.813704	5.7142	3.69995e-05	0.00425597
ENSG00000065717.16	chr19	2997639	3047635	-	protein_coding	TLE2	HGNC:11838	OTTHUMG00000180613.8	ENSG00000065717	7089	-1.38989	3.69269	3.91957e-05	0.00446723
ENSG00000223802.9	chr19	18868545	18896727	-	protein_coding	CERS1	HGNC:14253	OTTHUMG00000183049.2	ENSG00000223802	10715	-1.16006	4.01484	4.02912e-05	0.00455034
ENSG00000164535.15	chr7	6409126	6484190	-	protein_coding	DAGLB	HGNC:28923	OTTHUMG00000125513.5	ENSG00000164535	221955	-1.31322	3.79262	4.1278e-05	0.00461978
ENSG00000225770.1	chr3	196536532	196536702	+	processed_pseudogene	RPS29P3	HGNC:31363	OTTHUMG00000155584.1	ENSG00000225770		0.899889	6.27713	4.19404e-05	0.00462898
ENSG00000131650.15	chr16	2964216	2968380	+	protein_coding	KREMEN2	HGNC:18797	OTTHUMG00000128976.3	ENSG00000131650	79412	-0.920766	5.98873	4.21053e-05	0.00462898
ENSG00000088727.14	chr3	47227998	47283451	-	protein_coding	KIF9	HGNC:16666	OTTHUMG00000133512.4	ENSG00000088727	64147	1.1346	4.07998	4.27684e-05	0.00466063
ENSG00000169221.14	chr16	30357102	30370494	-	protein_coding	TBC1D10B	HGNC:24510	OTTHUMG00000132396.6	ENSG00000169221	26000	-1.54199	3.66531	4.31748e-05	0.004664
ENSG00000105321.14	chr19	47255980	47273701	+	protein_coding	CCDC9	HGNC:24560	OTTHUMG00000183503.4	ENSG00000105321	26093	-1.76918	2.76531	4.39816e-05	0.0047102
ENSG00000233287.1	chr7	131242590	131242995	+	processed_pseudogene	ENSG00000233287		OTTHUMG00000155005.1	ENSG00000233287		0.884987	6.20841	4.44058e-05	0.00471499
ENSG00000129991.14	chr19	55151767	55157773	-	protein_coding	TNNI3	HGNC:11947	OTTHUMG00000180589.7	ENSG00000129991	7137	-2.10251	2.56198	4.55112e-05	0.0047753
ENSG00000196267.14	chr19	52153864	52171643	-	protein_coding	ZNF836	HGNC:34333	OTTHUMG00000182567.3	ENSG00000196267	162962	-1.2646	3.70774	4.57427e-05	0.0047753
ENSG00000226221.1	chr5	56504635	56505072	-	processed_pseudogene	RPL26P19	HGNC:36393	OTTHUMG00000059487.1	ENSG00000226221		0.767664	8.90899	4.7024e-05	0.00486816
ENSG00000213347.11	chr5	177301461	177312757	-	protein_coding	MXD3	HGNC:14008	OTTHUMG00000130854.3	ENSG00000213347	83463	-1.65352	3.37299	4.80318e-05	0.0049314
ENSG00000078814.19	chr20	34955810	35002437	+	protein_coding	MYH7B	HGNC:15906	OTTHUMG00000032320.4	ENSG00000078814	57644	-1.56246	3.22143	4.91099e-05	0.00494287
ENSG00000245910.10	chr8	66895990	66926525	-	lncRNA	SNHG6	HGNC:32965	OTTHUMG00000164743.4	ENSG00000245910		0.61779	8.78394	4.94277e-05	0.00494287
ENSG00000014641.21	chr2	63588609	63607197	+	protein_coding	MDH1	HGNC:6970	OTTHUMG00000129512.14	ENSG00000014641	4190	0.708274	6.46674	5.007e-05	0.00494287
ENSG00000069509.6	chrX	44523639	44542859	-	protein_coding	FUNDC1	HGNC:28746	OTTHUMG00000021399.2	ENSG00000069509	139341	1.30212	3.27429	5.0289e-05	0.00494287
ENSG00000143742.14	chr1	225777813	225790468	+	protein_coding	SRP9	HGNC:11304	OTTHUMG00000037738.4	ENSG00000143742	6726	0.718001	6.41453	5.04896e-05	0.00494287
ENSG00000156860.16	chr16	30658431	30670810	+	protein_coding	FBRS	HGNC:20442	OTTHUMG00000132390.12	ENSG00000156860	64319	-0.820304	5.43671	5.09074e-05	0.00494287
ENSG00000186377.8	chr1	47023669	47050751	+	protein_coding	CYP4X1	HGNC:20244	OTTHUMG00000008017.2	ENSG00000186377	260293	1.64708	2.75422	5.1094e-05	0.00494287
ENSG00000126001.17	chr20	35455164	35519280	+	protein_coding	CEP250	HGNC:1859	OTTHUMG00000032343.40	ENSG00000126001	11190	-0.735526	6.24671	5.16214e-05	0.00494287
ENSG00000142046.15	chr19	41350911	41384083	+	protein_coding	TMEM91	HGNC:32393	OTTHUMG00000168127.4	ENSG00000142046	641649	-1.0828	4.34001	5.23597e-05	0.00494287
ENSG00000119919.12	chr10	99532942	99536524	+	protein_coding	NKX2-3	HGNC:7836	OTTHUMG00000018887.4	ENSG00000119919	159296	1.88056	2.71319	5.26035e-05	0.00494287
ENSG00000178878.13	chr12	12725917	12829975	+	protein_coding	APOLD1	HGNC:25268	OTTHUMG00000153561.2	ENSG00000178878	81575	-1.00925	6.27184	5.2794e-05	0.00494287
ENSG00000023318.9	chr9	99979185	100099052	-	protein_coding	ERP44	HGNC:18311	OTTHUMG00000020363.2	ENSG00000023318	23071	0.763582	5.80067	5.29181e-05	0.00494287
ENSG00000141526.18	chr17	82217934	82261129	+	protein_coding	SLC16A3	HGNC:10924	OTTHUMG00000178832.2	ENSG00000141526	9123	-1.44416	3.46164	5.34576e-05	0.004956
ENSG00000141696.13	chr17	41801947	41812604	-	protein_coding	P3H4	HGNC:16946	OTTHUMG00000133501.8	ENSG00000141696	10609	-0.76982	6.22129	5.45732e-05	0.00499737
ENSG00000198837.10	chr1	153929501	153946718	-	protein_coding	DENND4B	HGNC:29044	OTTHUMG00000037157.5	ENSG00000198837	9909	-1.25426	4.27401	5.47084e-05	0.00499737
ENSG00000185024.18	chr14	105209286	105315589	-	protein_coding	BRF1	HGNC:11551	OTTHUMG00000029884.9	ENSG00000185024	2972	-1.80849	3.73667	5.5134e-05	0.00499949
ENSG00000131127.14	chr4	337814	384868	+	protein_coding	ZNF141	HGNC:12926	OTTHUMG00000159852.7	ENSG00000131127	7700	-1.08806	4.6223	5.69766e-05	0.00512914
ENSG00000177410.14	chr20	49277054	49299600	+	lncRNA	ZFAS1	HGNC:33101	OTTHUMG00000032698.11	ENSG00000177410	441951	0.605919	9.6151	5.76241e-05	0.0051501
ENSG00000145014.18	chr3	194587673	194633689	-	protein_coding	TMEM44	HGNC:25120	OTTHUMG00000156023.3	ENSG00000145014	93109	-1.06458	4.61032	5.82787e-05	0.0051714
ENSG00000203485.14	chr14	104681146	104722535	+	protein_coding	INF2	HGNC:23791	OTTHUMG00000029811.11	ENSG00000203485	64423	-0.931033	5.31051	6.11351e-05	0.00537089
ENSG00000198727.2	chrM	14747	15887	+	protein_coding	MT-CYB	HGNC:7427		ENSG00000198727	4519	-0.808027	11.9129	6.13914e-05	0.00537089
ENSG00000120686.12	chr13	38349849	38363619	+	protein_coding	UFM1	HGNC:20597	OTTHUMG00000017409.4	ENSG00000120686	51569	0.967998	5.09227	6.27186e-05	0.00544862
ENSG00000100360.15	chr22	36758202	36776256	-	protein_coding	IFT27	HGNC:18626	OTTHUMG00000150544.20	ENSG00000100360	11020	-0.908471	4.98997	6.36405e-05	0.00546928
ENSG00000175183.10	chr12	76858709	76879023	-	protein_coding	CSRP2	HGNC:2470	OTTHUMG00000169919.2	ENSG00000175183	1466	1.63946	3.28091	6.38369e-05	0.00546928
ENSG00000166562.10	chr18	59139475	59158832	+	protein_coding	SEC11C	HGNC:23400	OTTHUMG00000132762.4	ENSG00000166562	90701	0.904781	5.78078	6.5629e-05	0.00552131
ENSG00000103150.7	chr16	83899115	83951445	+	protein_coding	MLYCD	HGNC:7150	OTTHUMG00000176654.3	ENSG00000103150	23417	-1.27986	3.50338	6.57391e-05	0.00552131
ENSG00000160352.16	chr19	21082159	21125270	+	protein_coding	ZNF714	HGNC:27124	OTTHUMG00000182833.5	ENSG00000160352	148206	-0.999264	4.79528	6.57775e-05	0.00552131
ENSG00000121858.11	chr3	172505508	172523475	-	protein_coding	TNFSF10	HGNC:11925	OTTHUMG00000156917.3	ENSG00000121858	8743	0.701931	6.44488	6.68481e-05	0.00557351
ENSG00000291224.2	chr3	9986882	10007004	+	lncRNA	ENSG00000291224			ENSG00000291224		-0.950929	5.65312	6.83122e-05	0.00565761
ENSG00000182087.14	chr19	1009648	1021179	-	protein_coding	TMEM259	HGNC:17039	OTTHUMG00000181905.8	ENSG00000182087	91304	-0.62191	7.79106	6.94526e-05	0.00567985
ENSG00000166333.14	chr11	6603708	6610874	+	protein_coding	ILK	HGNC:6040	OTTHUMG00000133407.5	ENSG00000166333	3611	-1.18421	4.00853	6.9495e-05	0.00567985
ENSG00000153048.11	chr16	8852942	8869012	-	protein_coding	CARHSP1	HGNC:17150	OTTHUMG00000129695.5	ENSG00000153048	23589	-0.884428	5.93231	7.03896e-05	0.00571536
ENSG00000130731.16	chr16	634427	636366	-	protein_coding	METTL26	HGNC:14141	OTTHUMG00000047855.5	ENSG00000130731	84326	-1.0266	5.66075	7.14318e-05	0.00576232
ENSG00000185950.9	chr13	109752695	109786583	-	protein_coding	IRS2	HGNC:6126	OTTHUMG00000017338.3	ENSG00000185950	8660	0.705662	8.99447	7.40355e-05	0.00590473
ENSG00000168556.7	chr4	183505058	183512429	+	protein_coding	ING2	HGNC:6063	OTTHUMG00000150502.3	ENSG00000168556	3622	0.916017	4.99943	7.4331e-05	0.00590473
ENSG00000302385.1	chr20	34556491	34558537	-	lncRNA	ENSG00000302385			ENSG00000302385		-1.84148	3.79725	7.46231e-05	0.00590473
ENSG00000170835.17	chr9	133061981	133071861	+	protein_coding	CEL	HGNC:1848	OTTHUMG00000020855.2	ENSG00000170835	1056	-1.72702	2.35034	7.82674e-05	0.0061539
ENSG00000198612.11	chr2	237085882	237100474	+	protein_coding	COPS8	HGNC:24335	OTTHUMG00000133297.5	ENSG00000198612	10920	0.748465	5.61476	7.9133e-05	0.00618283
ENSG00000101882.10	chrX	119920672	119943751	-	protein_coding	NKAP	HGNC:29873	OTTHUMG00000022284.5	ENSG00000101882	79576	0.837462	5.73161	7.97117e-05	0.00618911
ENSG00000169469.9	chr1	153031203	153032900	+	protein_coding	SPRR1B	HGNC:11260	OTTHUMG00000013869.2	ENSG00000169469	6699	1.11211	5.18482	8.06337e-05	0.00621266
ENSG00000114019.15	chr3	134355347	134375479	-	protein_coding	AMOTL2	HGNC:17812	OTTHUMG00000159777.7	ENSG00000114019	51421	1.39749	3.41341	8.10151e-05	0.00621266
ENSG00000125520.14	chr20	63739776	63744050	+	protein_coding	SLC2A4RG	HGNC:15930	OTTHUMG00000032997.4	ENSG00000125520	56731	-0.696573	7.64563	8.25843e-05	0.00629414
ENSG00000204642.14	chr6	29722775	29738528	+	protein_coding	HLA-F	HGNC:4963	OTTHUMG00000031156.6	ENSG00000204642	3134	1.25276	3.8922	8.43504e-05	0.00637915
ENSG00000129235.11	chr17	6640985	6644541	+	protein_coding	TXNDC17	HGNC:28218	OTTHUMG00000102053.3	ENSG00000129235	84817	0.646724	6.69101	8.47267e-05	0.00637915
ENSG00000174977.8	chr17	18650195	18651542	+	processed_pseudogene	PAIP1P2	HGNC:56189	OTTHUMG00000059049.1	ENSG00000174977		0.895607	5.0352	8.6885e-05	0.00650224
ENSG00000178980.16	chr19	47778677	47784686	+	protein_coding	SELENOW	HGNC:10752	OTTHUMG00000183061.3	ENSG00000178980	6415	-0.804049	5.78981	8.92887e-05	0.00664212
ENSG00000146701.12	chr7	76048051	76067508	+	protein_coding	MDH2	HGNC:6971	OTTHUMG00000023827.7	ENSG00000146701	4191	0.774042	6.99122	9.0992e-05	0.00669715
ENSG00000134758.14	chr18	32091874	32131561	+	protein_coding	RNF138	HGNC:17765	OTTHUMG00000132265.4	ENSG00000134758	51444	1.04945	4.60389	9.13685e-05	0.00669715
ENSG00000165030.5	chr9	91408748	91424626	-	protein_coding	NFIL3	HGNC:7787	OTTHUMG00000020209.3	ENSG00000165030	4783	1.48509	3.62654	9.16458e-05	0.00669715
ENSG00000135372.10	chr11	34105617	34147670	+	protein_coding	NAT10	HGNC:29830	OTTHUMG00000166249.4	ENSG00000135372	55226	-0.795098	5.7592	9.29847e-05	0.00673826
ENSG00000198879.13	chr10	7158624	7411488	-	protein_coding	SFMBT2	HGNC:20256	OTTHUMG00000017630.3	ENSG00000198879	57713	1.36019	3.1673	9.35669e-05	0.00673826
ENSG00000134480.17	chr5	87318416	87413029	-	protein_coding	CCNH	HGNC:1594	OTTHUMG00000119077.6	ENSG00000134480	902	0.950252	5.01658	9.38355e-05	0.00673826
ENSG00000187741.16	chr16	89726683	89816977	-	protein_coding	FANCA	HGNC:3582	OTTHUMG00000173049.7	ENSG00000187741	2175	-0.609412	6.44715	9.81682e-05	0.00700887
ENSG00000278126.1	chr12	51201684	51202581	-	lncRNA	ENSG00000278126		OTTHUMG00000187368.1	ENSG00000278126		2.05325	2.51508	0.000100234	0.00711201
ENSG00000163510.14	chr2	179944876	180007297	-	protein_coding	CWC22	HGNC:29322	OTTHUMG00000154244.3	ENSG00000163510	57703	-0.853928	5.38896	0.000100758	0.00711201
ENSG00000143556.9	chr1	153457744	153460651	-	protein_coding	S100A7	HGNC:10497	OTTHUMG00000013123.2	ENSG00000143556	6278	1.44088	4.21164	0.000109626	0.00765984
ENSG00000166508.19	chr7	100092233	100101940	-	protein_coding	MCM7	HGNC:6950	OTTHUMG00000154671.10	ENSG00000166508	4176	-0.895134	6.43214	0.000109752	0.00765984
ENSG00000162444.12	chr1	9997206	10016021	+	protein_coding	RBP7	HGNC:30316	OTTHUMG00000001798.3	ENSG00000162444	116362	1.92461	2.55013	0.000110423	0.00766358
ENSG00000166896.9	chr12	57906039	57959148	+	protein_coding	ATP23	HGNC:29452	OTTHUMG00000170493.3	ENSG00000166896	91419	-1.46687	3.36796	0.00011241	0.00775817
ENSG00000290832.2	chr7	72968170	73005985	-	lncRNA	ENSG00000290832			ENSG00000290832		-0.871078	5.57448	0.000114341	0.00780504
ENSG00000240882.1	chr3	120306726	120307952	+	processed_pseudogene	PTOV1P1	HGNC:56490	OTTHUMG00000159408.1	ENSG00000240882		-1.40825	4.05031	0.000114346	0.00780504
ENSG00000151773.13	chr13	43823909	43879740	-	protein_coding	CCDC122	HGNC:26478	OTTHUMG00000017413.9	ENSG00000151773	160857	1.3614	3.19898	0.000117704	0.00799034
ENSG00000293550.1	chr16	28605591	28614279	-	lncRNA	ENSG00000293550		OTTHUMG00000048082.5	ENSG00000293550		-1.38041	3.39859	0.000122683	0.00826475
ENSG00000001617.12	chr3	50155045	50189075	+	protein_coding	SEMA3F	HGNC:10728	OTTHUMG00000156806.9	ENSG00000001617	6405	-0.952519	5.49525	0.000123532	0.00826475
ENSG00000137331.12	chr6	30743199	30744548	-	protein_coding	IER3	HGNC:5392	OTTHUMG00000031265.3	ENSG00000137331	8870	-0.854231	6.36088	0.000123742	0.00826475
ENSG00000160055.20	chr1	32214472	32222359	-	protein_coding	TMEM234	HGNC:28837	OTTHUMG00000005742.6	ENSG00000160055	56063	-1.4409	2.5628	0.000124569	0.00827554
ENSG00000128228.5	chr22	21642302	21644299	+	protein_coding	SDF2L1	HGNC:10676	OTTHUMG00000150820.2	ENSG00000128228	23753	-1.26443	3.78284	0.000127562	0.00842929
ENSG00000103254.10	chr16	720581	722590	+	protein_coding	ANTKMT	HGNC:14152	OTTHUMG00000121177.4	ENSG00000103254	65990	-1.27134	3.65413	0.000130022	0.00851281
ENSG00000164880.16	chr7	1470277	1504389	-	protein_coding	INTS1	HGNC:24555	OTTHUMG00000151449.5	ENSG00000164880	26173	-1.17878	5.23362	0.000130511	0.00851281
ENSG00000145779.8	chr5	119268692	119399688	+	protein_coding	TNFAIP8	HGNC:17260	OTTHUMG00000162949.8	ENSG00000145779	25816	0.896524	5.22501	0.000130882	0.00851281
ENSG00000269044.2	chr19	16633797	16635269	-	lncRNA	ENSG00000269044		OTTHUMG00000182633.2	ENSG00000269044		0.912405	4.59611	0.000135889	0.00879241
ENSG00000004700.16	chr12	21468910	21501669	-	protein_coding	RECQL	HGNC:9948	OTTHUMG00000169131.3	ENSG00000004700	5965	0.803425	5.05334	0.000136959	0.00881575
ENSG00000197056.12	chr1	35032172	35118818	+	protein_coding	ZMYM1	HGNC:26253	OTTHUMG00000004374.6	ENSG00000197056	79830	-1.07383	4.49981	0.000138588	0.00887465
ENSG00000075826.17	chr10	100486646	100519864	-	protein_coding	SEC31B	HGNC:23197	OTTHUMG00000019342.5	ENSG00000075826	25956	-1.07687	4.08618	0.000141024	0.00894923
ENSG00000106153.14	chr7	56094567	56106479	-	protein_coding	CHCHD2	HGNC:21645	OTTHUMG00000129429.3	ENSG00000106153	51142	0.580888	7.91211	0.000141194	0.00894923
ENSG00000134369.17	chr1	201539127	201826969	+	protein_coding	NAV1	HGNC:15989	OTTHUMG00000035766.7	ENSG00000134369	89796	-0.85845	4.80508	0.000142347	0.0089765
ENSG00000100150.20	chr22	31753867	31908033	+	protein_coding	DEPDC5	HGNC:18423	OTTHUMG00000030926.30	ENSG00000100150	9681	-1.43123	4.51686	0.000144413	0.0090333
ENSG00000073008.16	chr19	44643798	44666162	+	protein_coding	PVR	HGNC:9705	OTTHUMG00000151527.5	ENSG00000073008	5817	-0.713519	5.24163	0.000145301	0.0090333
ENSG00000010318.22	chr3	52410660	52423641	+	protein_coding	PHF7	HGNC:18458	OTTHUMG00000158495.3	ENSG00000010318	51533	-1.44469	3.44175	0.000145429	0.0090333
ENSG00000148180.22	chr9	121207794	121332843	+	protein_coding	GSN	HGNC:4620	OTTHUMG00000020584.8	ENSG00000148180	2934	0.645984	7.33186	0.000147419	0.00911135
ENSG00000205413.8	chr7	93099513	93118023	-	protein_coding	SAMD9	HGNC:1348	OTTHUMG00000155809.4	ENSG00000205413	54809	0.81881	4.99415	0.000150078	0.00921801
ENSG00000125901.6	chr20	3046052	3048250	+	protein_coding	MRPS26	HGNC:14045	OTTHUMG00000031721.3	ENSG00000125901	64949	-0.842526	5.56296	0.000150628	0.00921801
ENSG00000107159.14	chr9	35673928	35681159	+	protein_coding	CA9	HGNC:1383	OTTHUMG00000021029.2	ENSG00000107159	768	0.977405	4.34584	0.000153499	0.00930959
ENSG00000135926.15	chr2	218274197	218292586	-	protein_coding	TMBIM1	HGNC:23410	OTTHUMG00000133105.11	ENSG00000135926	64114	0.580969	7.1905	0.000153624	0.00930959
ENSG00000100888.15	chr14	21385194	21456126	-	protein_coding	CHD8	HGNC:20153	OTTHUMG00000170759.7	ENSG00000100888	57680	-0.603507	6.92455	0.000157664	0.00948917
ENSG00000172354.10	chr7	100673567	100679174	+	protein_coding	GNB2	HGNC:4398	OTTHUMG00000137419.6	ENSG00000172354	2783	0.570815	7.64258	0.000158115	0.00948917
ENSG00000167702.13	chr8	144466043	144474202	+	protein_coding	KIFC2	HGNC:29530	OTTHUMG00000165133.6	ENSG00000167702	90990	-0.663877	6.82045	0.000160596	0.00959172
ENSG00000134815.20	chr19	47349312	47383247	+	protein_coding	DHX34	HGNC:16719	OTTHUMG00000149959.5	ENSG00000134815	9704	-0.891324	4.37702	0.000161455	0.00959693
ENSG00000257674.1	chr12	42286911	42288560	+	processed_pseudogene	ENSG00000257674		OTTHUMG00000169441.1	ENSG00000257674		2.05142	3.48183	0.000164865	0.00975295
ENSG00000167861.16	chr17	74950742	74973166	-	protein_coding	HID1	HGNC:15736	OTTHUMG00000166490.7	ENSG00000167861	283987	-1.78873	2.86169	0.000174942	0.0103
ENSG00000119013.10	chr2	201071433	201085750	+	protein_coding	NDUFB3	HGNC:7698	OTTHUMG00000132820.4	ENSG00000119013	4709	0.707288	6.32552	0.000176355	0.0103342
ENSG00000293427.2	chr22	21472998	21518463	-	lncRNA	ENSG00000293427			ENSG00000293427		-1.13099	4.00881	0.000180338	0.0104689
ENSG00000129347.21	chr19	10553085	10566031	-	protein_coding	KRI1	HGNC:25769	OTTHUMG00000150343.9	ENSG00000129347	65095	-0.647653	7.05344	0.000181238	0.0104689
ENSG00000213523.12	chr5	140537340	140557677	-	protein_coding	SRA1	HGNC:11281	OTTHUMG00000163569.4	ENSG00000213523	10011	-0.851038	5.15271	0.000181675	0.0104689
ENSG00000229117.9	chr12	56116590	56117967	+	protein_coding	RPL41	HGNC:10354	OTTHUMG00000170183.2	ENSG00000229117	6171	0.727651	10.1412	0.000182658	0.0104689
ENSG00000165029.17	chr9	104781006	104928155	-	protein_coding	ABCA1	HGNC:29	OTTHUMG00000020417.2	ENSG00000165029	19	0.970787	5.09582	0.000183033	0.0104689
ENSG00000290770.2	chr9	96885846	97013790	-	lncRNA	MFSD14CP	HGNC:23672		ENSG00000290770	84278	-0.81478	7.25434	0.000183911	0.0104689
ENSG00000213741.11	chr14	49570984	49599164	-	protein_coding	RPS29	HGNC:10419	OTTHUMG00000140272.6	ENSG00000213741	6235	0.711551	9.16174	0.000184551	0.0104689
ENSG00000075218.19	chr22	46296870	46330810	+	protein_coding	GTSE1	HGNC:13698	OTTHUMG00000150486.4	ENSG00000075218	51512	-0.736818	6.09901	0.00018555	0.0104748
ENSG00000182718.18	chr15	60347134	60402883	-	protein_coding	ANXA2	HGNC:537	OTTHUMG00000132763.5	ENSG00000182718	302	0.54673	8.08185	0.000186343	0.0104748
ENSG00000196549.13	chr3	155024124	155183704	+	protein_coding	MME	HGNC:7154	OTTHUMG00000158455.6	ENSG00000196549	4311	0.916956	5.07662	0.000193758	0.0108426
ENSG00000116030.17	chr2	202206182	202238599	-	protein_coding	SUMO1	HGNC:12502	OTTHUMG00000132839.6	ENSG00000116030	7341	0.621793	7.23746	0.000195352	0.0108828
ENSG00000173020.11	chr11	67266473	67286556	+	protein_coding	GRK2	HGNC:289	OTTHUMG00000167104.2	ENSG00000173020	156	-1.00709	5.38287	0.000198624	0.0110157
ENSG00000177595.19	chr11	799179	809753	-	protein_coding	PIDD1	HGNC:16491	OTTHUMG00000133306.4	ENSG00000177595	55367	-1.39029	3.93392	0.000200199	0.0110513
ENSG00000134533.6	chr12	15107783	15348675	-	protein_coding	RERG	HGNC:15980	OTTHUMG00000168745.2	ENSG00000134533	85004	0.698509	5.69966	0.0002011	0.0110513
ENSG00000163220.11	chr1	153357854	153361023	+	protein_coding	S100A9	HGNC:10499	OTTHUMG00000013125.2	ENSG00000163220	6280	-1.41319	4.31064	0.000202552	0.0110513
ENSG00000117395.13	chr1	43164175	43270936	-	protein_coding	EBNA1BP2	HGNC:15531	OTTHUMG00000007284.2	ENSG00000117395	10969	0.596418	7.18929	0.000202825	0.0110513
ENSG00000258337.1	chr12	116174502	116181295	-	lncRNA	ENSG00000258337		OTTHUMG00000169461.1	ENSG00000258337		-1.66097	2.65996	0.000204735	0.0110945
ENSG00000134757.5	chr18	31447741	31478702	+	protein_coding	DSG3	HGNC:3050	OTTHUMG00000131985.4	ENSG00000134757	1830	0.825568	5.6989	0.000205581	0.0110945
ENSG00000167523.15	chr16	89657740	89671272	+	protein_coding	SPATA33	HGNC:26463	OTTHUMG00000138048.4	ENSG00000167523	124045	-0.763338	5.34904	0.000206376	0.0110945
ENSG00000180891.13	chr17	57861243	57955412	-	protein_coding	CUEDC1	HGNC:31350	OTTHUMG00000178775.4	ENSG00000180891	404093	-0.960471	5.67675	0.000207189	0.0110945
ENSG00000180901.11	chr17	75032575	75065889	+	protein_coding	KCTD2	HGNC:21294	OTTHUMG00000179276.2	ENSG00000180901	23510	-0.985121	4.50128	0.000216391	0.0115331
ENSG00000126457.22	chr19	49675786	49689029	+	protein_coding	PRMT1	HGNC:5187	OTTHUMG00000167568.3	ENSG00000126457	3276	-1.30507	4.88694	0.000217237	0.0115331
ENSG00000241494.1	chr14	101677943	101678380	+	processed_pseudogene	ENSG00000241494		OTTHUMG00000158133.1	ENSG00000241494		0.618095	8.75033	0.000219501	0.0116037
ENSG00000223803.1	chr3	186900198	186900557	+	processed_pseudogene	RPS20P14	HGNC:36692	OTTHUMG00000156517.1	ENSG00000223803		0.69059	9.2915	0.000221443	0.011643
ENSG00000127990.19	chr7	94524204	94656572	-	protein_coding	SGCE	HGNC:10808	OTTHUMG00000022828.19	ENSG00000127990	8910	0.924448	4.72156	0.000223065	0.011643
ENSG00000172663.9	chr11	67461710	67469272	-	protein_coding	TMEM134	HGNC:26142	OTTHUMG00000168034.5	ENSG00000172663	80194	-1.13164	4.76625	0.000223207	0.011643
ENSG00000155090.15	chr8	102648784	102655725	-	protein_coding	KLF10	HGNC:11810	OTTHUMG00000164735.2	ENSG00000155090	7071	0.806615	6.18378	0.000223993	0.011643
ENSG00000079805.19	chr19	10718055	10833488	+	protein_coding	DNM2	HGNC:2974	OTTHUMG00000180694.3	ENSG00000079805	1785	-0.605381	6.61937	0.000226501	0.0116786
ENSG00000185641.6	chr5	116051917	116052289	-	processed_pseudogene	ENSG00000185641		OTTHUMG00000157822.2	ENSG00000185641		0.536479	10.1267	0.00022793	0.0116786
ENSG00000257443.3	chr12	58920362	59193288	+	lncRNA	LRIG3-DT	HGNC:55476	OTTHUMG00000169941.1	ENSG00000257443		1.38629	4.00653	0.000228188	0.0116786
ENSG00000260459.2	chr16	68822587	68823070	+	processed_pseudogene	FTLP14	HGNC:37964	OTTHUMG00000176777.2	ENSG00000260459		-1.62657	2.7113	0.000228439	0.0116786
ENSG00000173926.6	chr5	126867714	127030558	-	protein_coding	MARCHF3	HGNC:28728	OTTHUMG00000128968.4	ENSG00000173926	115123	-1.62891	2.85606	0.000232721	0.0117541
ENSG00000279738.1	chr22	37876148	37895563	+	lncRNA	ENSG00000279738		OTTHUMG00000189205.1	ENSG00000279738		-1.40501	3.19098	0.000234307	0.0117541
ENSG00000164306.11	chr4	184649667	184694963	+	protein_coding	PRIMPOL	HGNC:26575	OTTHUMG00000160495.4	ENSG00000164306	201973	-1.29718	3.57684	0.00023459	0.0117541
ENSG00000108604.18	chr17	63832081	63843065	-	protein_coding	SMARCD2	HGNC:11107	OTTHUMG00000179045.4	ENSG00000108604	6603	-0.968008	4.63812	0.000234627	0.0117541
ENSG00000165672.7	chr10	119167720	119178812	-	protein_coding	PRDX3	HGNC:9354	OTTHUMG00000019146.3	ENSG00000165672	10935	0.670301	5.94499	0.000234647	0.0117541
ENSG00000171222.11	chr20	35953617	35959472	-	protein_coding	SCAND1	HGNC:10566	OTTHUMG00000032370.2	ENSG00000171222	51282	-0.923462	6.09339	0.000236898	0.0117862
ENSG00000164346.10	chr5	74766991	74780113	+	protein_coding	NSA2	HGNC:30728	OTTHUMG00000131273.7	ENSG00000164346	10412	0.612004	6.82252	0.000237185	0.0117862
ENSG00000132773.12	chr1	45340052	45343973	+	protein_coding	TOE1	HGNC:15954	OTTHUMG00000007678.3	ENSG00000132773	114034	1.69253	3.34578	0.000239346	0.0118462
ENSG00000165804.16	chr14	21090077	21104722	-	protein_coding	ZNF219	HGNC:13011	OTTHUMG00000029647.7	ENSG00000165804	51222	-1.04667	4.67607	0.000240476	0.0118549
ENSG00000247317.6	chr8	142981707	143018626	-	lncRNA	LY6E-DT	HGNC:53728	OTTHUMG00000164752.1	ENSG00000247317		-1.37535	3.14806	0.000242673	0.0119135
ENSG00000188677.15	chr22	43999211	44172939	+	protein_coding	PARVB	HGNC:14653	OTTHUMG00000150665.5	ENSG00000188677	29780	-0.824447	4.94412	0.000243584	0.0119135
ENSG00000289740.2	chr11	65499045	65507432	-	lncRNA	TALAM1	HGNC:54476		ENSG00000289740	109136579	-0.966524	4.89875	0.000250285	0.0121933
ENSG00000040341.18	chr8	73420369	73747708	-	protein_coding	STAU2	HGNC:11371	OTTHUMG00000164499.11	ENSG00000040341	27067	-0.896178	4.67403	0.000252277	0.0122077
ENSG00000256812.2	chr16	55566684	55567687	+	protein_coding	CAPNS2	HGNC:16371	OTTHUMG00000167812.2	ENSG00000256812	84290	1.08992	4.76835	0.000252546	0.0122077
ENSG00000157601.15	chr21	41420020	41470071	+	protein_coding	MX1	HGNC:7532	OTTHUMG00000086755.8	ENSG00000157601	4599	0.659555	7.27549	0.00025696	0.0123729
ENSG00000197903.9	chr6	27137298	27146855	-	protein_coding	H2BC12	HGNC:13954	OTTHUMG00000014473.2	ENSG00000197903	85236	1.46198	3.7909	0.000261516	0.0125437
ENSG00000164889.15	chr7	151057210	151076526	+	protein_coding	SLC4A2	HGNC:11028	OTTHUMG00000158443.5	ENSG00000164889	6522	-0.700055	5.83289	0.000267713	0.0127257
ENSG00000144283.23	chr2	158456952	158682879	+	protein_coding	PKP4	HGNC:9026	OTTHUMG00000153969.5	ENSG00000144283	8502	-0.54351	6.70055	0.000267948	0.0127257
ENSG00000101210.14	chr20	63488013	63499239	-	protein_coding	EEF1A2	HGNC:3192	OTTHUMG00000033076.3	ENSG00000101210	1917	-1.62369	2.87282	0.000268384	0.0127257
ENSG00000113580.15	chr5	143277931	143435512	-	protein_coding	NR3C1	HGNC:7978	OTTHUMG00000129677.6	ENSG00000113580	2908	0.649088	7.05478	0.000270538	0.0127589
ENSG00000117877.11	chr19	45406644	45410737	+	protein_coding	POLR1G	HGNC:24219	OTTHUMG00000182120.2	ENSG00000117877	10849	-0.889293	5.13631	0.000271138	0.0127589
ENSG00000100034.14	chr22	21919425	21952848	-	protein_coding	PPM1F	HGNC:19388	OTTHUMG00000150835.13	ENSG00000100034	9647	-0.950709	4.7213	0.000275006	0.0128921
ENSG00000197712.12	chr4	38867677	38945739	+	protein_coding	FAM114A1	HGNC:25087	OTTHUMG00000128583.5	ENSG00000197712	92689	1.04355	4.57167	0.000279386	0.0130482
ENSG00000304140.1	chr7	139035038	139036954	+	lncRNA	ENSG00000304140			ENSG00000304140		1.22189	3.84185	0.000282367	0.0130992
ENSG00000116095.11	chr2	178480457	178516463	+	protein_coding	PLEKHA3	HGNC:14338	OTTHUMG00000154446.3	ENSG00000116095	65977	1.08676	4.40075	0.000282587	0.0130992
ENSG00000154582.18	chr8	73939169	73972307	-	protein_coding	ELOC	HGNC:11617	OTTHUMG00000164501.4	ENSG00000154582	6921	0.67584	5.7857	0.000286718	0.013233
ENSG00000116667.15	chr1	184387029	184629019	+	protein_coding	C1orf21	HGNC:15494	OTTHUMG00000035386.7	ENSG00000116667	81563	0.767923	5.28373	0.000288417	0.013233
ENSG00000167183.3	chr17	47951967	47957883	-	protein_coding	PRR15L	HGNC:28149	OTTHUMG00000178297.2	ENSG00000167183	79170	1.59023	2.78147	0.00028867	0.013233
ENSG00000006757.12	chrX	7898247	7927739	-	protein_coding	PNPLA4	HGNC:24887	OTTHUMG00000021103.3	ENSG00000006757	8228	0.843031	5.33096	0.000291619	0.013319
ENSG00000197372.10	chr19	23525631	23687220	-	protein_coding	ZNF675	HGNC:30768	OTTHUMG00000183384.2	ENSG00000197372	171392	-1.59785	2.59569	0.000294413	0.0133974
ENSG00000119185.13	chr2	9403475	9423528	-	protein_coding	ITGB1BP1	HGNC:23927	OTTHUMG00000090414.8	ENSG00000119185	9270	0.669778	6.05525	0.000296795	0.0134565
ENSG00000107281.10	chr9	137039463	137046179	-	protein_coding	NPDC1	HGNC:7899	OTTHUMG00000020956.4	ENSG00000107281	56654	-1.34188	3.83177	0.000298117	0.0134673
ENSG00000126778.12	chr14	60643421	60658259	-	protein_coding	SIX1	HGNC:10887	OTTHUMG00000140334.9	ENSG00000126778	6495	-0.675513	6.66271	0.000301996	0.0135931
ENSG00000144224.17	chr2	135741734	135785056	+	protein_coding	UBXN4	HGNC:14860	OTTHUMG00000153577.3	ENSG00000144224	23190	-0.627267	6.30586	0.000306689	0.0137545
ENSG00000233871.3	chr10	77925651	77929849	+	lncRNA	DLG5-AS1	HGNC:45109	OTTHUMG00000018547.2	ENSG00000233871		-1.30275	3.38747	0.000309244	0.0137961
ENSG00000260916.8	chr15	55340032	55408510	-	protein_coding	CCPG1	HGNC:24227	OTTHUMG00000172678.3	ENSG00000260916	9236	1.65761	2.83304	0.000309837	0.0137961
ENSG00000169902.15	chr7	66205317	66420543	+	protein_coding	TPST1	HGNC:12020	OTTHUMG00000023871.8	ENSG00000169902	8460	1.5863	3.23274	0.000311464	0.013819
ENSG00000118939.19	chr13	75549483	75606020	+	protein_coding	UCHL3	HGNC:12515	OTTHUMG00000017090.4	ENSG00000118939	7347	0.674407	6.25046	0.000320163	0.0141465
ENSG00000170734.12	chr6	43576185	43620523	+	protein_coding	POLH	HGNC:9181	OTTHUMG00000014743.3	ENSG00000170734	5429	-0.922789	4.28454	0.000321123	0.0141465
ENSG00000169436.18	chr8	138588235	138914041	-	protein_coding	COL22A1	HGNC:22989	OTTHUMG00000150035.3	ENSG00000169436	169044	1.62269	3.08136	0.00032297	0.0141707
ENSG00000145741.17	chr5	73498408	73505667	+	protein_coding	BTF3	HGNC:1125	OTTHUMG00000102031.6	ENSG00000145741	689	0.517678	8.79576	0.000324882	0.0141707
ENSG00000167930.17	chr16	234521	272183	+	protein_coding	FAM234A	HGNC:14163	OTTHUMG00000060728.19	ENSG00000167930	83986	-0.869608	5.69109	0.000325382	0.0141707
ENSG00000176058.13	chr9	137191617	137204193	-	protein_coding	TPRN	HGNC:26894	OTTHUMG00000020984.5	ENSG00000176058	286262	-1.14537	3.79684	0.000326235	0.0141707
ENSG00000006704.11	chr7	74453790	74602605	+	protein_coding	GTF2IRD1	HGNC:4661	OTTHUMG00000023782.4	ENSG00000006704	9569	0.809443	5.0111	0.000329643	0.0142688
ENSG00000276517.1	chr2	32526504	32529507	+	lncRNA	ENSG00000276517		OTTHUMG00000188158.1	ENSG00000276517		-0.882636	4.94223	0.000332443	0.0143401
ENSG00000257636.7	chr14	30412075	30577622	-	lncRNA	G2E3-AS1	HGNC:53463	OTTHUMG00000170510.2	ENSG00000257636		1.69302	2.59922	0.000335063	0.0144031
ENSG00000144857.15	chr3	113211003	113287459	+	protein_coding	BOC	HGNC:17173	OTTHUMG00000159305.22	ENSG00000144857	91653	-0.718599	5.76454	0.000337579	0.0144207
ENSG00000104388.15	chr8	60516936	60623644	+	protein_coding	RAB2A	HGNC:9763	OTTHUMG00000134298.5	ENSG00000104388	5862	0.72316	6.58315	0.000337794	0.0144207
ENSG00000205517.13	chr19	11384341	11419328	-	protein_coding	RGL3	HGNC:30282	OTTHUMG00000172898.11	ENSG00000205517	57139	-0.680175	5.85057	0.000338961	0.0144209
ENSG00000230629.2	chrX	70962964	70963293	+	processed_pseudogene	RPS23P8	HGNC:35982	OTTHUMG00000021781.2	ENSG00000230629		0.603777	9.60952	0.000343933	0.0145825
ENSG00000132141.14	chr17	34927859	34981078	-	protein_coding	CCT6B	HGNC:1621	OTTHUMG00000179770.3	ENSG00000132141	10693	1.06954	4.40125	0.000348697	0.0147331
ENSG00000011009.12	chr1	23791110	23795539	+	protein_coding	LYPLA2	HGNC:6738	OTTHUMG00000002961.5	ENSG00000011009	11313	-0.661843	5.66634	0.000349856	0.0147331
ENSG00000178695.6	chr13	76880175	76886405	-	protein_coding	KCTD12	HGNC:14678	OTTHUMG00000017096.4	ENSG00000178695	115207	1.27667	3.21996	0.000355145	0.0148946
ENSG00000105835.13	chr7	106248298	106285966	-	protein_coding	NAMPT	HGNC:30092	OTTHUMG00000140388.5	ENSG00000105835	10135	0.979471	4.87295	0.000356089	0.0148946
ENSG00000038427.16	chr5	83471618	83582303	+	protein_coding	VCAN	HGNC:2464	OTTHUMG00000131321.7	ENSG00000038427	1462	-0.694833	6.59072	0.000357514	0.014904
ENSG00000113504.21	chr5	1050384	1112063	-	protein_coding	SLC12A7	HGNC:10915	OTTHUMG00000161931.10	ENSG00000113504	10723	-1.19708	3.44476	0.000360605	0.0149826
ENSG00000073169.15	chr22	50201011	50217616	+	protein_coding	SELENOO	HGNC:30395	OTTHUMG00000044645.4	ENSG00000073169	83642	-1.19107	3.46344	0.000364047	0.0150566
ENSG00000167720.13	chr17	2303383	2325260	+	protein_coding	SRR	HGNC:14398	OTTHUMG00000090583.10	ENSG00000167720	63826	1.5603	3.01891	0.00036481	0.0150566
ENSG00000100461.18	chr14	22893204	22919182	-	protein_coding	RBM23	HGNC:20155	OTTHUMG00000171467.10	ENSG00000100461	55147	-0.789359	4.96811	0.000366662	0.0150829
ENSG00000100813.15	chr14	23058564	23095614	-	protein_coding	ACIN1	HGNC:17066	OTTHUMG00000028716.8	ENSG00000100813	22985	-0.743268	6.31457	0.000369547	0.0151514
ENSG00000150990.9	chr12	124946825	124989131	-	protein_coding	DHX37	HGNC:17210	OTTHUMG00000168547.4	ENSG00000150990	57647	-0.683062	5.52195	0.000373004	0.0151692
ENSG00000013583.10	chr12	12974870	13000265	-	protein_coding	HEBP1	HGNC:17176	OTTHUMG00000168771.4	ENSG00000013583	50865	0.665459	5.72819	0.000373217	0.0151692
ENSG00000214784.4	chr5	111192226	111193042	-	processed_pseudogene	RPS3AP21	HGNC:36841	OTTHUMG00000157820.1	ENSG00000214784		1.14576	3.5545	0.000374795	0.0151692
ENSG00000254536.2	chr10	133380017	133420271	+	protein_coding	ENSG00000254536		OTTHUMG00000019323.3	ENSG00000254536		-1.06547	3.99427	0.000374865	0.0151692
ENSG00000032444.17	chr19	7534004	7561764	+	protein_coding	PNPLA6	HGNC:16268	OTTHUMG00000182094.3	ENSG00000032444	10908	-1.77344	2.69124	0.000377957	0.0151865
ENSG00000140006.12	chr14	63597039	63641871	-	protein_coding	WDR89	HGNC:20489	OTTHUMG00000140340.5	ENSG00000140006	112840	-1.10683	3.7232	0.000379164	0.0151865
ENSG00000091073.20	chr7	76461676	76505995	+	protein_coding	DTX2	HGNC:15973	OTTHUMG00000162594.3	ENSG00000091073	113878	-0.868835	4.94529	0.00038025	0.0151865
ENSG00000282851.2	chr19	17405686	17419324	+	lncRNA	BISPR	HGNC:51290	OTTHUMG00000182856.3	ENSG00000282851	105221694	-1.40131	3.01523	0.000380466	0.0151865
ENSG00000064607.17	chr19	18990888	19034023	-	protein_coding	SUGP2	HGNC:18641	OTTHUMG00000182997.5	ENSG00000064607	10147	-0.519056	7.05557	0.000381405	0.0151865
ENSG00000160051.12	chr1	32205671	32208682	+	protein_coding	IQCC	HGNC:25545	OTTHUMG00000005739.4	ENSG00000160051	55721	-1.50054	2.59088	0.00038592	0.0153172
ENSG00000213261.3	chr7	131661952	131662624	-	processed_pseudogene	EEF1B2P6	HGNC:51453	OTTHUMG00000155056.1	ENSG00000213261		0.559808	7.19855	0.000388999	0.0153902
ENSG00000144476.6	chr2	236567787	236582354	+	protein_coding	ACKR3	HGNC:23692	OTTHUMG00000133295.5	ENSG00000144476	57007	1.51049	3.19203	0.000392706	0.0154876
ENSG00000110697.14	chr11	67491760	67506263	-	protein_coding	PITPNM1	HGNC:9003	OTTHUMG00000167675.5	ENSG00000110697	9600	-1.77202	2.52907	0.000396611	0.0155921
ENSG00000167232.14	chr19	23304991	23395471	-	protein_coding	ZNF91	HGNC:13166	OTTHUMG00000183268.4	ENSG00000167232	7644	-0.631814	6.05307	0.00039913	0.0156416
ENSG00000123983.15	chr2	222860942	222944639	+	protein_coding	ACSL3	HGNC:3570	OTTHUMG00000133160.6	ENSG00000123983	2181	0.561014	6.69712	0.000400928	0.0156627
ENSG00000235513.2	chr22	41207592	41228500	-	lncRNA	L3MBTL2-AS1	HGNC:40847	OTTHUMG00000150943.2	ENSG00000235513		-1.37709	3.17975	0.000402744	0.0156843
ENSG00000116793.16	chr1	113696831	113759489	-	protein_coding	PHTF1	HGNC:8939	OTTHUMG00000011800.3	ENSG00000116793	10745	1.302	3.06923	0.000408119	0.0158439
ENSG00000008710.20	chr16	2088708	2135898	-	protein_coding	PKD1	HGNC:9008	OTTHUMG00000155795.6	ENSG00000008710	5310	-0.7933	5.94838	0.0004148	0.0160257
ENSG00000071889.17	chrX	154506159	154516242	-	protein_coding	FAM3A	HGNC:13749	OTTHUMG00000013418.20	ENSG00000071889	60343	-1.29387	3.06522	0.000415382	0.0160257
ENSG00000158850.15	chr1	161171310	161177968	-	protein_coding	B4GALT3	HGNC:926	OTTHUMG00000034348.2	ENSG00000158850	8703	-1.10337	3.90837	0.000417318	0.0160506
ENSG00000249936.3	chr4	46723830	46724408	-	processed_pseudogene	RAC1P2	HGNC:31414	OTTHUMG00000160545.1	ENSG00000249936		-0.554509	8.41242	0.000422699	0.0162074
ENSG00000139645.11	chr12	56237807	56258384	-	protein_coding	ANKRD52	HGNC:26614	OTTHUMG00000170329.3	ENSG00000139645	283373	-0.907209	4.91893	0.000431748	0.0165034
ENSG00000164093.18	chr4	110617423	110642123	-	protein_coding	PITX2	HGNC:9005	OTTHUMG00000132837.9	ENSG00000164093	5308	1.31854	3.12657	0.000439473	0.0167266
ENSG00000185504.17	chr17	81539885	81553961	-	protein_coding	FAAP100	HGNC:26171	OTTHUMG00000167764.4	ENSG00000185504	80233	-1.59542	3.34997	0.000441603	0.0167266
ENSG00000249774.1	chr5	31923367	31923532	+	processed_pseudogene	ENSG00000249774		OTTHUMG00000161995.1	ENSG00000249774		0.944914	5.29163	0.000441625	0.0167266
ENSG00000128708.13	chr2	171922448	171983686	+	protein_coding	HAT1	HGNC:4821	OTTHUMG00000132282.6	ENSG00000128708	8520	0.76161	4.83962	0.000446446	0.0168578
ENSG00000224078.16	chr15	24978583	25420336	+	lncRNA	SNHG14	HGNC:37462	OTTHUMG00000056661.56	ENSG00000224078		-0.498084	7.94283	0.00045416	0.0170971
ENSG00000273611.5	chr17	36486629	36499310	+	protein_coding	ZNHIT3	HGNC:12309	OTTHUMG00000188436.4	ENSG00000273611	9326	0.654414	5.80474	0.000464494	0.0173128
ENSG00000276007.1	chr16	78123243	78124332	+	lncRNA	ENSG00000276007		OTTHUMG00000187001.1	ENSG00000276007		1.45224	3.8672	0.00046625	0.0173128
ENSG00000132563.17	chr5	138439057	138446969	+	protein_coding	REEP2	HGNC:17975	OTTHUMG00000129205.6	ENSG00000132563	51308	-0.921951	4.82654	0.000467469	0.0173128
ENSG00000128159.12	chr22	50217689	50245023	-	protein_coding	TUBGCP6	HGNC:18127	OTTHUMG00000030150.7	ENSG00000128159	85378	-0.951956	4.44265	0.000467909	0.0173128
ENSG00000198888.2	chrM	3307	4262	+	protein_coding	MT-ND1	HGNC:7455		ENSG00000198888	4535	-0.829098	12.5779	0.000468142	0.0173128
ENSG00000104671.8	chr8	30156319	30183639	+	protein_coding	DCTN6	HGNC:16964	OTTHUMG00000163828.3	ENSG00000104671	10671	0.795463	5.41685	0.000468809	0.0173128
ENSG00000165724.6	chr9	137582081	137590512	-	protein_coding	ZMYND19	HGNC:21146	OTTHUMG00000020992.2	ENSG00000165724	116225	-0.696922	6.07411	0.000470105	0.0173128
ENSG00000100280.17	chr22	29327680	29388583	-	protein_coding	AP1B1	HGNC:554	OTTHUMG00000151109.4	ENSG00000100280	162	-0.674917	6.47274	0.000471154	0.0173128
ENSG00000173545.5	chr5	16451519	16465800	-	protein_coding	ZNF622	HGNC:30958	OTTHUMG00000090567.2	ENSG00000173545	90441	0.694708	5.53084	0.000472432	0.0173128
ENSG00000110074.12	chr11	126269024	126278131	+	protein_coding	FOXRED1	HGNC:26927	OTTHUMG00000165827.2	ENSG00000110074	55572	-0.954002	4.64382	0.000477737	0.0174557
ENSG00000153914.16	chr5	66139971	66183615	+	protein_coding	SREK1	HGNC:17882	OTTHUMG00000097809.5	ENSG00000153914	140890	-0.63503	7.48129	0.000491085	0.0178908
ENSG00000126775.9	chr14	55366391	55411830	-	protein_coding	ATG14	HGNC:19962	OTTHUMG00000172129.2	ENSG00000126775	22863	0.635184	6.10902	0.000494247	0.0178992
ENSG00000198786.2	chrM	12337	14148	+	protein_coding	MT-ND5	HGNC:7461		ENSG00000198786	4540	-0.889774	10.4107	0.000494636	0.0178992
ENSG00000100316.16	chr22	39312882	39320389	-	protein_coding	RPL3	HGNC:10332	OTTHUMG00000151079.10	ENSG00000100316	6122	-1.25685	2.95529	0.000496065	0.0178992
ENSG00000092421.17	chr5	116443555	116574823	-	protein_coding	SEMA6A	HGNC:10738	OTTHUMG00000162987.6	ENSG00000092421	57556	-0.96286	3.96954	0.000497081	0.0178992
ENSG00000134326.12	chr2	6840570	6866635	-	protein_coding	CMPK2	HGNC:27015	OTTHUMG00000151629.2	ENSG00000134326	129607	1.35712	3.35879	0.00050084	0.0179825
ENSG00000130175.10	chr19	11435284	11450968	+	protein_coding	PRKCSH	HGNC:9411	OTTHUMG00000182029.2	ENSG00000130175	5589	-0.816273	7.57589	0.000502841	0.0180023
ENSG00000164815.11	chr7	104126341	104208047	-	protein_coding	ORC5	HGNC:8491	OTTHUMG00000157275.2	ENSG00000164815	5001	1.54553	3.13226	0.000507963	0.0181311
ENSG00000106009.16	chr7	2537810	2555694	-	protein_coding	BRAT1	HGNC:21701	OTTHUMG00000119091.5	ENSG00000106009	221927	-0.679863	5.30308	0.000509751	0.0181311
ENSG00000086102.19	chr9	33290512	33371157	+	protein_coding	NFX1	HGNC:7803	OTTHUMG00000019772.6	ENSG00000086102	4799	0.797576	6.98615	0.000510817	0.0181311
ENSG00000159212.13	chr21	34668994	34718227	+	protein_coding	CLIC6	HGNC:2065	OTTHUMG00000086237.1	ENSG00000159212	54102	0.912214	4.92839	0.000512704	0.0181462
ENSG00000146830.11	chr7	100679507	100694250	-	protein_coding	GIGYF1	HGNC:9126	OTTHUMG00000157036.4	ENSG00000146830	64599	-0.850975	5.7909	0.000514469	0.018157
ENSG00000267920.1	chr19	23126569	23127792	-	processed_pseudogene	SNX6P1	HGNC:41511	OTTHUMG00000183229.1	ENSG00000267920		-1.50996	4.00539	0.000517604	0.0182158
ENSG00000123240.17	chr10	13099449	13138308	+	protein_coding	OPTN	HGNC:17142	OTTHUMG00000017690.6	ENSG00000123240	10133	0.677738	5.58559	0.000530234	0.0186076
ENSG00000232677.12	chr19	36259540	36331770	-	lncRNA	LINC00665	HGNC:44323	OTTHUMG00000048145.6	ENSG00000232677	100506930	-0.685736	6.00496	0.000542425	0.0189728
ENSG00000198763.3	chrM	4470	5511	+	protein_coding	MT-ND2	HGNC:7456		ENSG00000198763	4536	-0.822149	11.2904	0.000543693	0.0189728
ENSG00000105997.23	chr7	27106184	27152583	-	protein_coding	HOXA3	HGNC:5104	OTTHUMG00000023209.11	ENSG00000105997	3200	1.64839	2.68488	0.000548386	0.0190829
ENSG00000180628.15	chr10	91163012	91284337	+	protein_coding	PCGF5	HGNC:28264	OTTHUMG00000018740.2	ENSG00000180628	84333	0.840569	4.85832	0.000551447	0.0191358
ENSG00000164241.14	chr5	127045235	127073506	-	protein_coding	C5orf63	HGNC:40051	OTTHUMG00000163037.3	ENSG00000164241	401207	-0.967276	4.0944	0.000557899	0.0193058
ENSG00000100029.18	chr22	30576625	30607083	-	protein_coding	PES1	HGNC:8848	OTTHUMG00000151077.6	ENSG00000100029	23481	-1.1668	4.31296	0.000562184	0.0193684
ENSG00000163347.6	chr3	190305707	190322446	-	protein_coding	CLDN1	HGNC:2032	OTTHUMG00000156214.3	ENSG00000163347	9076	0.595086	7.28214	0.000562825	0.0193684
ENSG00000139219.19	chr12	47972967	48004554	-	protein_coding	COL2A1	HGNC:2200	OTTHUMG00000149896.7	ENSG00000139219	1280	-0.974163	3.814	0.000564527	0.0193733
ENSG00000235174.1	chr6	73373108	73373263	-	processed_pseudogene	RPL39P3	HGNC:21383	OTTHUMG00000015023.2	ENSG00000235174		0.664229	8.63299	0.000567838	0.0193863
ENSG00000005022.6	chrX	119468422	119471396	+	protein_coding	SLC25A5	HGNC:10991	OTTHUMG00000022715.3	ENSG00000005022	292	0.572199	7.99043	0.000568027	0.0193863
ENSG00000116604.19	chr1	156463727	156500779	-	protein_coding	MEF2D	HGNC:6997	OTTHUMG00000033095.9	ENSG00000116604	4209	0.92811	4.40736	0.000572959	0.0194828
ENSG00000158470.5	chr20	49632945	49713878	-	protein_coding	B4GALT5	HGNC:928	OTTHUMG00000033086.3	ENSG00000158470	9334	0.623617	5.87666	0.000574198	0.0194828
ENSG00000105854.13	chr7	95404862	95435329	-	protein_coding	PON2	HGNC:9205	OTTHUMG00000153948.9	ENSG00000105854	5445	0.701788	5.3835	0.000575561	0.0194828
ENSG00000304306.1	chr19	21433579	21440945	-	lncRNA	ENSG00000304306			ENSG00000304306		-0.9773	4.57708	0.000591387	0.0199641
ENSG00000110172.12	chr11	90200429	90223077	-	protein_coding	CHORDC1	HGNC:14525	OTTHUMG00000167305.4	ENSG00000110172	26973	-1.0931	4.28748	0.000595653	0.0200536
ENSG00000168397.17	chr2	241637213	241673857	+	protein_coding	ATG4B	HGNC:20790	OTTHUMG00000151514.17	ENSG00000168397	23192	-0.65325	5.79075	0.000598391	0.0200914
ENSG00000164897.14	chr7	151081085	151083493	-	protein_coding	TMUB1	HGNC:21709	OTTHUMG00000158621.4	ENSG00000164897	83590	-1.47978	2.97791	0.000609546	0.0203891
ENSG00000015676.18	chr7	44379119	44490658	-	protein_coding	NUDCD3	HGNC:22208	OTTHUMG00000129174.5	ENSG00000015676	23386	-0.816204	4.83265	0.00061322	0.0203891
ENSG00000168172.9	chr8	42896946	43030535	+	protein_coding	HOOK3	HGNC:23576	OTTHUMG00000165278.5	ENSG00000168172	84376	-0.572902	6.50623	0.000614148	0.0203891
ENSG00000251111.2	chr4	55351812	55352408	-	processed_pseudogene	FCF1P8	HGNC:44620	OTTHUMG00000160653.2	ENSG00000251111		-1.29292	3.53828	0.000615228	0.0203891
ENSG00000241932.1	chr16	12881170	12881493	+	processed_pseudogene	RPL35AP34	HGNC:36324	OTTHUMG00000158100.1	ENSG00000241932		0.740125	7.57315	0.000615466	0.0203891
ENSG00000136997.22	chr8	127735434	127742951	+	protein_coding	MYC	HGNC:7553	OTTHUMG00000128475.10	ENSG00000136997	4609	0.820264	5.93296	0.000617811	0.0204124
ENSG00000204381.12	chr11	111540280	111561745	+	protein_coding	LAYN	HGNC:29471	OTTHUMG00000166721.3	ENSG00000204381	143903	-1.80353	2.59512	0.000620091	0.0204334
ENSG00000105289.15	chr19	3708362	3750813	+	protein_coding	TJP3	HGNC:11829	OTTHUMG00000180872.3	ENSG00000105289	27134	-1.06788	4.42529	0.000627915	0.0204664
ENSG00000128973.13	chr15	68206992	68257211	-	protein_coding	CLN6	HGNC:2077	OTTHUMG00000133286.7	ENSG00000128973	54982	-0.959132	4.09972	0.000628232	0.0204664
ENSG00000006118.15	chr11	60924460	60937159	+	protein_coding	TMEM132A	HGNC:31092	OTTHUMG00000167803.2	ENSG00000006118	54972	-0.802169	5.7687	0.000628772	0.0204664
ENSG00000211459.2	chrM	648	1601	+	Mt_rRNA	MT-RNR1	HGNC:7470		ENSG00000211459		-0.620509	12.1328	0.000631816	0.0204664
ENSG00000272977.1	chr22	25476218	25479971	+	lncRNA	ENSG00000272977		OTTHUMG00000186166.2	ENSG00000272977		-1.5581	2.3805	0.000634332	0.0204664
ENSG00000140326.13	chr15	42723544	42737128	-	protein_coding	CDAN1	HGNC:1713	OTTHUMG00000175801.4	ENSG00000140326	146059	-1.23531	3.31571	0.000634698	0.0204664
ENSG00000236824.2	chr2	47335315	47335514	+	scRNA	BCYRN1	HGNC:1022	OTTHUMG00000151778.2	ENSG00000236824	618	-1.46186	2.68421	0.000635952	0.0204664
ENSG00000160953.17	chr19	1354711	1378431	+	protein_coding	PWWP3A	HGNC:29641	OTTHUMG00000180055.8	ENSG00000160953	84939	-0.746164	5.24252	0.000637674	0.0204664
ENSG00000138646.9	chr4	88457119	88506163	+	protein_coding	HERC5	HGNC:24368	OTTHUMG00000130953.6	ENSG00000138646	51191	0.816612	5.1541	0.000638403	0.0204664
ENSG00000149257.16	chr11	75562056	75572783	+	protein_coding	SERPINH1	HGNC:1546	OTTHUMG00000165362.7	ENSG00000149257	871	-0.622644	6.82276	0.00063891	0.0204664
ENSG00000172932.16	chr11	67289300	67302485	+	protein_coding	ANKRD13D	HGNC:27880	OTTHUMG00000162929.8	ENSG00000172932	338692	-0.608578	7.03439	0.000640624	0.0204664
ENSG00000228929.1	chr1	52772194	52772648	-	processed_pseudogene	RPS13P2	HGNC:36364	OTTHUMG00000008921.1	ENSG00000228929		0.576856	10.5442	0.000640863	0.0204664
ENSG00000073350.14	chr17	75525080	75575209	+	protein_coding	LLGL2	HGNC:6629	OTTHUMG00000179685.3	ENSG00000073350	3993	-1.0232	4.06755	0.000643366	0.0204937
ENSG00000189043.10	chr7	10931943	10940153	-	protein_coding	NDUFA4	HGNC:7687	OTTHUMG00000023880.6	ENSG00000189043	4697	0.538304	7.09077	0.00066387	0.0210927
ENSG00000167074.15	chr22	41367333	41399326	+	protein_coding	TEF	HGNC:11722	OTTHUMG00000150968.3	ENSG00000167074	7008	-1.114	3.52558	0.000667289	0.0210952
ENSG00000295087.1	chr12	9283643	9299103	+	lncRNA	ENSG00000295087			ENSG00000295087		-1.1019	4.30488	0.000668251	0.0210952
ENSG00000301690.1	chr12	689804	728291	+	lncRNA	ENSG00000301690			ENSG00000301690		1.57787	2.43254	0.000669043	0.0210952
ENSG00000130313.7	chr19	17511636	17521288	+	protein_coding	PGLS	HGNC:8903	OTTHUMG00000182879.3	ENSG00000130313	25796	-1.15932	4.81374	0.000678035	0.0213246
ENSG00000100100.14	chr22	31281594	31292534	-	protein_coding	PIK3IP1	HGNC:24942	OTTHUMG00000151256.3	ENSG00000100100	113791	0.957971	3.85955	0.000686929	0.0215498
ENSG00000143514.18	chr1	223779893	223845954	-	protein_coding	TP53BP2	HGNC:12000	OTTHUMG00000037379.5	ENSG00000143514	7159	0.99113	3.89833	0.00069711	0.0218141
ENSG00000131584.19	chr1	1292390	1309609	-	protein_coding	ACAP3	HGNC:16754	OTTHUMG00000002235.5	ENSG00000131584	116983	-0.822472	4.76687	0.000701432	0.0218942
ENSG00000270714.1	chr17	64747264	64747492	-	processed_pseudogene	MICOS10P2	HGNC:44092	OTTHUMG00000184949.1	ENSG00000270714		0.845666	5.0928	0.000713137	0.0220382
ENSG00000229817.1	chr9	114845594	114848585	+	processed_pseudogene	ENSG00000229817		OTTHUMG00000020546.1	ENSG00000229817		-1.07183	3.90856	0.00071427	0.0220382
ENSG00000089597.18	chr11	62624826	62646726	-	protein_coding	GANAB	HGNC:4138	OTTHUMG00000167696.7	ENSG00000089597	23193	-0.830383	5.10788	0.000716626	0.0220382
ENSG00000165684.6	chr9	136375567	136400176	-	protein_coding	SNAPC4	HGNC:11137	OTTHUMG00000020929.2	ENSG00000165684	6621	-0.845257	4.59761	0.000716771	0.0220382
ENSG00000105855.10	chr7	20330702	20415754	+	protein_coding	ITGB8	HGNC:6163	OTTHUMG00000023594.6	ENSG00000105855	3696	0.747704	5.03123	0.000717134	0.0220382
ENSG00000158985.14	chr5	131245493	131398447	+	protein_coding	CDC42SE2	HGNC:18547	OTTHUMG00000162692.2	ENSG00000158985	56990	0.677939	5.49	0.000717774	0.0220382
ENSG00000261916.1	chr17	3601761	3602272	-	lncRNA	ENSG00000261916		OTTHUMG00000177652.1	ENSG00000261916		-1.36317	3.42117	0.000718464	0.0220382
ENSG00000119917.15	chr10	89327307	89377473	+	protein_coding	IFIT3	HGNC:5411	OTTHUMG00000018708.2	ENSG00000119917	3437	0.570531	7.36851	0.00072468	0.0221741
ENSG00000221923.9	chr19	52369917	52385795	+	protein_coding	ZNF880	HGNC:37249	OTTHUMG00000167972.3	ENSG00000221923	400713	1.45518	2.80734	0.000730996	0.0223124
ENSG00000059758.8	chr12	96278261	96400480	-	protein_coding	CDK17	HGNC:8750	OTTHUMG00000170375.3	ENSG00000059758	5128	1.0201	3.99092	0.00073758	0.0224582
ENSG00000090661.13	chr19	8206736	8262433	+	protein_coding	CERS4	HGNC:23747	OTTHUMG00000172570.6	ENSG00000090661	79603	-1.12006	4.09127	0.000743909	0.0225482
ENSG00000229344.1	chr1	632757	633438	+	unprocessed_pseudogene	MTCO2P12	HGNC:52028	OTTHUMG00000002334.1	ENSG00000229344		-0.994683	3.7454	0.000744164	0.0225482
ENSG00000136807.14	chr9	127785679	127790792	+	protein_coding	CDK9	HGNC:1780	OTTHUMG00000020715.4	ENSG00000136807	1025	1.52277	2.93172	0.000748114	0.0226127
ENSG00000162032.16	chr16	1776712	1793700	-	protein_coding	SPSB3	HGNC:30629	OTTHUMG00000176746.3	ENSG00000162032	90864	-0.84156	5.32537	0.000759358	0.0228968
ENSG00000204305.16	chr6	32180968	32184322	-	protein_coding	AGER	HGNC:320	OTTHUMG00000031120.4	ENSG00000204305	177	-1.0188	4.03859	0.0007612	0.0228968
ENSG00000014138.10	chr11	65261913	65305959	+	protein_coding	POLA2	HGNC:30073	OTTHUMG00000193339.2	ENSG00000014138	23649	-0.68248	6.03786	0.000766939	0.0230137
ENSG00000081019.14	chr1	113761832	113812476	-	protein_coding	RSBN1	HGNC:25642	OTTHUMG00000011938.3	ENSG00000081019	54665	-0.703467	5.16159	0.000770131	0.0230538
ENSG00000250838.2	chr17	48995057	49000223	-	lncRNA	ENSG00000250838		OTTHUMG00000161174.1	ENSG00000250838		-1.33986	2.79298	0.000779635	0.023248
ENSG00000224094.1	chr3	45159774	45160175	-	processed_pseudogene	RPS24P8	HGNC:37016	OTTHUMG00000156988.1	ENSG00000224094		0.520268	7.49914	0.000781554	0.023248
ENSG00000171476.23	chr4	56647989	56681877	-	protein_coding	HOPX	HGNC:24961	OTTHUMG00000128768.16	ENSG00000171476	84525	1.72081	2.57537	0.000783109	0.023248
ENSG00000121851.13	chr1	145964690	145978848	+	protein_coding	POLR3GL	HGNC:28466	OTTHUMG00000013739.4	ENSG00000121851	84265	0.689517	5.08326	0.000784104	0.023248
ENSG00000248367.3	chr5	180292165	180295256	+	lncRNA	ENSG00000248367		OTTHUMG00000163311.1	ENSG00000248367	124901151	-1.1105	3.658	0.000793049	0.0234573
ENSG00000076984.18	chr19	7903843	7914478	+	protein_coding	MAP2K7	HGNC:6847	OTTHUMG00000137368.3	ENSG00000076984	5609	-1.02018	5.04686	0.000801725	0.0236576
ENSG00000164885.13	chr7	151053815	151057897	-	protein_coding	CDK5	HGNC:1774	OTTHUMG00000158414.5	ENSG00000164885	1020	-1.42923	3.01089	0.000814113	0.0239662
ENSG00000215305.10	chr20	2840703	2866732	+	protein_coding	VPS16	HGNC:14584	OTTHUMG00000031714.6	ENSG00000215305	64601	-0.614872	6.26049	0.000816998	0.0239942
ENSG00000113269.14	chr5	179911651	180072113	-	protein_coding	RNF130	HGNC:18280	OTTHUMG00000130909.7	ENSG00000113269	55819	0.864194	4.43767	0.000819704	0.0240169
ENSG00000101199.13	chr20	63272785	63289790	+	protein_coding	ARFGAP1	HGNC:15852	OTTHUMG00000032965.8	ENSG00000101199	55738	-0.796836	6.11987	0.000829105	0.0242069
ENSG00000120708.17	chr5	136028988	136063818	+	protein_coding	TGFBI	HGNC:11771	OTTHUMG00000163213.5	ENSG00000120708	7045	0.628705	5.96656	0.000830085	0.0242069
ENSG00000204469.13	chr6	31620715	31637771	+	protein_coding	PRRC2A	HGNC:13918	OTTHUMG00000031168.3	ENSG00000204469	7916	-1.48731	3.2303	0.00083566	0.024309
ENSG00000124399.4	chr4	43898962	43899351	+	processed_pseudogene	NDUFB4P12	HGNC:45260	OTTHUMG00000160452.1	ENSG00000124399		0.592297	5.96578	0.000838524	0.024309
ENSG00000289606.1	chr2	55235605	55236047	-	lncRNA	ENSG00000289606			ENSG00000289606		0.997756	3.54993	0.000842116	0.024309
ENSG00000230551.4	chr5	149494314	149504670	-	lncRNA	ENSG00000230551		OTTHUMG00000163462.2	ENSG00000230551		-0.807575	5.06186	0.000842331	0.024309
ENSG00000186654.22	chr22	44668547	44737681	+	protein_coding	PRR5	HGNC:31682	OTTHUMG00000150460.6	ENSG00000186654	55615	-1.36004	3.09548	0.000844903	0.024309
ENSG00000261474.1	chr16	31449535	31453493	-	lncRNA	ENSG00000261474		OTTHUMG00000176118.1	ENSG00000261474		1.08594	4.03116	0.000845327	0.024309
ENSG00000006831.10	chr12	1688574	1788674	+	protein_coding	ADIPOR2	HGNC:24041	OTTHUMG00000130139.3	ENSG00000006831	79602	-0.841821	4.90166	0.000852095	0.0243631
ENSG00000198937.9	chr6	37482938	37499893	-	protein_coding	CCDC167	HGNC:21239	OTTHUMG00000014625.2	ENSG00000198937	154467	-1.16436	3.71903	0.000852193	0.0243631
ENSG00000164244.22	chr5	127517617	127555085	+	protein_coding	PRRC1	HGNC:28164	OTTHUMG00000128982.5	ENSG00000164244	133619	0.540968	6.68167	0.000854899	0.0243631
ENSG00000102760.13	chr13	41457550	41470871	+	protein_coding	RGCC	HGNC:20369	OTTHUMG00000016796.2	ENSG00000102760	28984	1.31757	3.00447	0.000855052	0.0243631
ENSG00000185787.16	chr15	78810487	78903078	+	protein_coding	MORF4L1	HGNC:16989	OTTHUMG00000143865.9	ENSG00000185787	10933	0.565035	6.27241	0.000860145	0.024416
ENSG00000163170.12	chr2	74135400	74147912	-	protein_coding	BOLA3	HGNC:24415	OTTHUMG00000152834.3	ENSG00000163170	388962	0.730639	5.51796	0.00086084	0.024416
ENSG00000137877.10	chr15	41848146	41894053	-	protein_coding	SPTBN5	HGNC:15680	OTTHUMG00000172720.4	ENSG00000137877	51332	-1.32082	2.57299	0.000868013	0.0244734
ENSG00000257365.8	chr14	64986895	65062652	+	protein_coding	FNTB	HGNC:3785	OTTHUMG00000142811.6	ENSG00000257365	2342	-0.8115	4.77026	0.0008684	0.0244734
ENSG00000151743.11	chr12	31671142	31729121	-	protein_coding	AMN1	HGNC:27281	OTTHUMG00000169192.4	ENSG00000151743	196394	1.17512	3.41072	0.000870527	0.0244734
ENSG00000185813.11	chr17	81900958	81911432	-	protein_coding	PCYT2	HGNC:8756	OTTHUMG00000177956.4	ENSG00000185813	5833	-1.06832	3.79794	0.000870742	0.0244734
ENSG00000231333.2	chr1	200863808	200864152	+	processed_pseudogene	RPL34P6	HGNC:35810	OTTHUMG00000035783.2	ENSG00000231333		0.514907	7.2643	0.00088405	0.0247913
ENSG00000105856.14	chr7	107168961	107202522	+	protein_coding	HBP1	HGNC:23200	OTTHUMG00000157642.5	ENSG00000105856	26959	0.786722	4.34843	0.000895586	0.0250052
ENSG00000167755.15	chr19	50958631	50969673	-	protein_coding	KLK6	HGNC:6367	OTTHUMG00000183098.2	ENSG00000167755	5653	1.37011	2.76739	0.000895702	0.0250052
ENSG00000116157.6	chr1	52602371	52609051	+	protein_coding	GPX7	HGNC:4559	OTTHUMG00000008322.2	ENSG00000116157	2882	0.673591	5.43479	0.000902446	0.0251069
ENSG00000102996.5	chr16	58025754	58046901	+	protein_coding	MMP15	HGNC:7161	OTTHUMG00000133466.3	ENSG00000102996	4324	-1.20694	3.31311	0.000904707	0.0251069
ENSG00000215414.4	chrY	13286638	13287378	+	processed_pseudogene	PSMA6P1	HGNC:17460	OTTHUMG00000036322.1	ENSG00000215414		0.630455	5.76188	0.000905408	0.0251069
ENSG00000108773.11	chr17	42113111	42121367	-	protein_coding	KAT2A	HGNC:4201	OTTHUMG00000133504.4	ENSG00000108773	2648	-0.556805	6.09752	0.000908708	0.0251423
ENSG00000113369.9	chr5	91368631	91383317	-	protein_coding	ARRDC3	HGNC:29263	OTTHUMG00000162616.3	ENSG00000113369	57561	0.987414	4.19119	0.000911367	0.0251598
ENSG00000005486.17	chr7	75842602	75888926	+	protein_coding	RHBDD2	HGNC:23082	OTTHUMG00000156435.5	ENSG00000005486	57414	-0.627412	5.81729	0.000914716	0.0251963
ENSG00000175832.13	chr17	43527844	43579620	-	protein_coding	ETV4	HGNC:3493	OTTHUMG00000180884.2	ENSG00000175832	2118	-0.814417	6.01757	0.000918501	0.0252446
ENSG00000285669.1	chr8	30192429	30201332	+	lncRNA	ENSG00000285669		OTTHUMG00000192824.1	ENSG00000285669		-1.84296	2.58673	0.000931206	0.0254746
ENSG00000165632.9	chr10	7818497	8016631	+	protein_coding	TAF3	HGNC:17303	OTTHUMG00000017643.2	ENSG00000165632	83860	-0.69571	5.47077	0.000931756	0.0254746
ENSG00000161980.6	chr16	46407	53608	-	protein_coding	POLR3K	HGNC:14121	OTTHUMG00000060722.4	ENSG00000161980	51728	0.862313	4.16275	0.000933024	0.0254746
ENSG00000101057.16	chr20	43667019	43716495	+	protein_coding	MYBL2	HGNC:7548	OTTHUMG00000033062.2	ENSG00000101057	4605	-0.959271	5.32909	0.000936324	0.0255087
ENSG00000053747.17	chr18	23689453	23956222	+	protein_coding	LAMA3	HGNC:6483	OTTHUMG00000131874.11	ENSG00000053747	3909	0.749178	5.60978	0.000938878	0.0255223
ENSG00000164403.15	chr5	132822141	132830659	-	protein_coding	SHROOM1	HGNC:24084	OTTHUMG00000059835.5	ENSG00000164403	134549	-1.20356	5.69314	0.000945825	0.0256544
ENSG00000106052.14	chr7	27739331	27844564	+	protein_coding	TAX1BP1	HGNC:11575	OTTHUMG00000023377.9	ENSG00000106052	8887	0.560995	7.0439	0.00094787	0.0256544
ENSG00000213598.4	chr14	58794654	58795029	+	processed_pseudogene	RPL31P4	HGNC:23546	OTTHUMG00000157936.1	ENSG00000213598		0.532795	11.8641	0.000955124	0.0257157
ENSG00000307956.1	chr3	10308927	10311162	-	lncRNA	ENSG00000307956			ENSG00000307956		-0.909842	3.80779	0.000956343	0.0257157
ENSG00000088899.16	chr20	3162617	3173549	-	protein_coding	LZTS3	HGNC:30139	OTTHUMG00000031735.3	ENSG00000088899	9762	0.816672	4.80593	0.000957629	0.0257157
ENSG00000174915.12	chr11	448268	491399	+	protein_coding	PTDSS2	HGNC:15463	OTTHUMG00000119087.6	ENSG00000174915	81490	-0.854682	4.74399	0.000958413	0.0257157
ENSG00000068078.20	chr4	1793293	1808872	+	protein_coding	FGFR3	HGNC:3690	OTTHUMG00000121148.7	ENSG00000068078	2261	-0.631604	6.57319	0.000966767	0.0258052
ENSG00000156587.16	chr11	57551656	57568284	-	protein_coding	UBE2L6	HGNC:12490	OTTHUMG00000167047.3	ENSG00000156587	9246	1.12225	3.99292	0.000967388	0.0258052
ENSG00000124813.23	chr6	45328157	45664349	+	protein_coding	RUNX2	HGNC:10472	OTTHUMG00000014774.10	ENSG00000124813	860	0.986862	4.01436	0.000967981	0.0258052
ENSG00000148346.12	chr9	128149071	128153453	+	protein_coding	LCN2	HGNC:6526	OTTHUMG00000020734.1	ENSG00000148346	3934	1.60903	2.76571	0.000972734	0.0258753
ENSG00000147202.19	chrX	96684712	97604997	+	protein_coding	DIAPH2	HGNC:2877	OTTHUMG00000022689.3	ENSG00000147202	1730	-0.894836	4.33912	0.000976151	0.0258753
ENSG00000226419.10	chr1	112849483	113047059	+	lncRNA	SLC16A1-AS1	HGNC:49445	OTTHUMG00000012128.11	ENSG00000226419	100506392	-0.628302	5.68787	0.000977848	0.0258753
ENSG00000106541.12	chr7	16791811	16833433	-	protein_coding	AGR2	HGNC:328	OTTHUMG00000023446.5	ENSG00000106541	10551	0.610886	6.60778	0.000978941	0.0258753
ENSG00000169957.10	chr16	30524004	30526821	-	protein_coding	ZNF768	HGNC:26273	OTTHUMG00000132392.5	ENSG00000169957	79724	-1.31159	3.40964	0.000987834	0.0260442
ENSG00000167110.19	chr9	128255829	128276026	-	protein_coding	GOLGA2	HGNC:4425	OTTHUMG00000020732.11	ENSG00000167110	2801	-0.653016	5.67488	0.000989524	0.0260442
ENSG00000213307.4	chr15	78661047	78661576	-	processed_pseudogene	RPL18P11	HGNC:35742	OTTHUMG00000158032.1	ENSG00000213307		-1.06874	3.50069	0.000994851	0.0260997
ENSG00000076944.18	chr19	7636772	7647873	+	protein_coding	STXBP2	HGNC:11445	OTTHUMG00000182396.6	ENSG00000076944	6813	-1.06023	4.82443	0.000995836	0.0260997
ENSG00000096060.15	chr6	35573585	35728583	-	protein_coding	FKBP5	HGNC:3721	OTTHUMG00000014576.2	ENSG00000096060	2289	1.38702	4.37686	0.000998022	0.026102
ENSG00000228559.3	chr6	35497525	35593329	+	lncRNA	ENSG00000228559		OTTHUMG00000014573.3	ENSG00000228559		1.0868	3.61918	0.0010014	0.0261352
ENSG00000179918.19	chr16	30443631	30445874	-	protein_coding	SEPHS2	HGNC:19686	OTTHUMG00000176988.12	ENSG00000179918	22928	0.656035	5.30143	0.00100904	0.0262795
ENSG00000143641.10	chr1	230057990	230282122	+	protein_coding	GALNT2	HGNC:4124	OTTHUMG00000037771.2	ENSG00000143641	2590	0.569746	5.70235	0.00103102	0.0267956
ENSG00000147677.12	chr8	116642130	116766925	-	protein_coding	EIF3H	HGNC:3273	OTTHUMG00000164919.3	ENSG00000147677	8667	0.48064	8.08513	0.00103424	0.0268233
ENSG00000055070.17	chr1	16352575	16398145	+	protein_coding	SZRD1	HGNC:30232	OTTHUMG00000002217.6	ENSG00000055070	26099	-0.740595	5.38817	0.00103761	0.0268521
ENSG00000274427.1	chr12	123515275	123515513	-	lncRNA	ENSG00000274427		OTTHUMG00000187295.1	ENSG00000274427		-1.43665	3.62801	0.00103967	0.0268521
ENSG00000121742.19	chr13	20221962	20232365	-	protein_coding	GJB6	HGNC:4288	OTTHUMG00000016515.12	ENSG00000121742	10804	0.803743	6.74728	0.00104358	0.026897
ENSG00000178372.8	chr10	5498697	5499570	-	protein_coding	CALML5	HGNC:18180	OTTHUMG00000017598.2	ENSG00000178372	51806	-1.18117	5.77776	0.00104755	0.0269121
ENSG00000126215.14	chr14	103697609	103715504	-	protein_coding	XRCC3	HGNC:12830	OTTHUMG00000169228.6	ENSG00000126215	7517	-0.720032	5.19072	0.00104849	0.0269121
ENSG00000198755.11	chr6	35468401	35470785	+	protein_coding	RPL10A	HGNC:10299	OTTHUMG00000014566.2	ENSG00000198755	4736	0.658538	8.56574	0.00105109	0.0269231
ENSG00000105669.14	chr19	18899514	18919387	-	protein_coding	COPE	HGNC:2234	OTTHUMG00000183052.2	ENSG00000105669	11316	-0.986607	5.83891	0.00106223	0.0271524
ENSG00000164930.12	chr8	103298433	103332866	+	protein_coding	FZD6	HGNC:4044	OTTHUMG00000164840.3	ENSG00000164930	8323	0.537252	6.47708	0.00106524	0.0271694
ENSG00000213066.14	chr6	166999174	167052718	+	protein_coding	CEP43	HGNC:17012	OTTHUMG00000016011.4	ENSG00000213066	11116	-0.59886	5.94398	0.00106901	0.0271694
ENSG00000143458.12	chr1	151070578	151125542	+	protein_coding	GABPB2	HGNC:28441	OTTHUMG00000012193.6	ENSG00000143458	126626	-0.909012	4.26202	0.00106946	0.0271694
ENSG00000085552.18	chr1	159927039	159945613	-	protein_coding	IGSF9	HGNC:18132	OTTHUMG00000022794.3	ENSG00000085552	57549	-0.870561	4.14477	0.00107811	0.0273123
ENSG00000111676.15	chr12	6924463	6942321	+	protein_coding	ATN1	HGNC:3033	OTTHUMG00000169015.4	ENSG00000111676	1822	-0.880711	5.13098	0.00107948	0.0273123
ENSG00000178338.11	chr5	178859953	178888122	+	protein_coding	ZNF354B	HGNC:17197	OTTHUMG00000130896.5	ENSG00000178338	117608	-1.03346	3.52937	0.00108608	0.027416
ENSG00000112378.12	chr6	138088505	138107419	-	protein_coding	PERP	HGNC:17637	OTTHUMG00000015668.3	ENSG00000112378	64065	0.472017	9.1824	0.00108799	0.027416
ENSG00000245556.6	chr5	78342330	78360532	-	lncRNA	SCAMP1-AS1	HGNC:50544	OTTHUMG00000162481.2	ENSG00000245556	728769	1.10166	3.64648	0.00109185	0.0274365
ENSG00000159023.23	chr1	28887091	29120046	+	protein_coding	EPB41	HGNC:3377	OTTHUMG00000003644.30	ENSG00000159023	2035	-0.700956	5.22425	0.00109322	0.0274365
ENSG00000185101.13	chr11	417933	442011	-	protein_coding	ANO9	HGNC:20679	OTTHUMG00000165446.3	ENSG00000185101	338440	-1.07329	4.43182	0.00110044	0.027562
ENSG00000100226.16	chr22	38705742	38738299	+	protein_coding	GTPBP1	HGNC:4669	OTTHUMG00000151002.5	ENSG00000100226	9567	-0.702363	5.63982	0.00110275	0.0275643
ENSG00000168291.13	chr3	58427630	58433857	-	protein_coding	PDHB	HGNC:8808	OTTHUMG00000159157.2	ENSG00000168291	5162	0.749948	5.13265	0.00110839	0.0276497
ENSG00000272894.6	chr7	7550104	7567012	-	lncRNA	MIOS-DT	HGNC:55187	OTTHUMG00000186149.1	ENSG00000272894		-1.50178	2.61585	0.00113237	0.0281913
ENSG00000141959.17	chr21	44300051	44327376	+	protein_coding	PFKL	HGNC:8876	OTTHUMG00000086910.3	ENSG00000141959	5211	-1.01123	4.91257	0.00113484	0.0281963
ENSG00000176731.12	chr8	85214048	85220421	-	protein_coding	RBIS	HGNC:32235	OTTHUMG00000164787.10	ENSG00000176731	401466	0.625626	6.58182	0.00113786	0.0281979
ENSG00000130038.10	chr12	3606633	3764819	-	protein_coding	CRACR2A	HGNC:28657	OTTHUMG00000168185.3	ENSG00000130038	84766	1.14318	3.70192	0.00113945	0.0281979
ENSG00000140688.18	chr16	31489471	31509309	-	protein_coding	RUSF1	HGNC:25848	OTTHUMG00000132466.5	ENSG00000140688	64755	0.824047	4.51928	0.00114646	0.0282851
ENSG00000161204.12	chr3	184186095	184194012	+	protein_coding	ABCF3	HGNC:72	OTTHUMG00000156824.1	ENSG00000161204	55324	-1.25959	3.64209	0.00114964	0.0282851
ENSG00000186577.14	chr6	34246381	34249108	-	protein_coding	SMIM29	HGNC:1340	OTTHUMG00000159754.5	ENSG00000186577	221491	1.4074	3.00684	0.0011498	0.0282851
ENSG00000260877.3	chr11	69299274	69372512	+	lncRNA	ENSG00000260877		OTTHUMG00000175507.2	ENSG00000260877		-0.945558	4.13943	0.00115705	0.0284071
ENSG00000152332.16	chr1	162497251	162529631	+	protein_coding	UHMK1	HGNC:19683	OTTHUMG00000031373.2	ENSG00000152332	127933	0.880587	4.58487	0.00117605	0.0288166
ENSG00000172366.20	chr16	636817	648474	+	protein_coding	MCRIP2	HGNC:14142	OTTHUMG00000048042.8	ENSG00000172366	84331	-1.62031	2.58527	0.00118507	0.0289804
ENSG00000241111.2	chr3	64024107	64103131	+	lncRNA	PRICKLE2-AS1		OTTHUMG00000158788.1	ENSG00000241111	100652759	1.08151	3.81992	0.00119098	0.0290499
ENSG00000117697.15	chr1	212726153	212791782	-	protein_coding	NSL1	HGNC:24548	OTTHUMG00000036806.5	ENSG00000117697	25936	-0.686138	5.63964	0.00119258	0.0290499
ENSG00000118680.14	chr18	3261479	3278461	+	protein_coding	MYL12B	HGNC:29827	OTTHUMG00000131510.4	ENSG00000118680	103910	0.541388	9.57179	0.00119788	0.0291218
ENSG00000114021.12	chr3	100334739	100361635	+	protein_coding	NIT2	HGNC:29878	OTTHUMG00000159066.5	ENSG00000114021	56954	0.657024	5.5893	0.00120298	0.0291871
ENSG00000120727.13	chr5	139341587	139369720	+	protein_coding	PAIP2	HGNC:17970	OTTHUMG00000129227.6	ENSG00000120727	51247	0.638176	5.37087	0.00120526	0.0291871
ENSG00000188315.8	chr3	49268596	49277232	-	protein_coding	C3orf62	HGNC:24771	OTTHUMG00000156819.4	ENSG00000188315	375341	-0.854272	4.62302	0.00121038	0.0292541
ENSG00000214530.10	chr11	72754729	72794047	-	protein_coding	STARD10	HGNC:10666	OTTHUMG00000192625.1	ENSG00000214530	10809	-0.77921	7.50645	0.00122645	0.0295521
ENSG00000142765.18	chr1	27342020	27353937	+	protein_coding	SYTL1	HGNC:15584	OTTHUMG00000005770.11	ENSG00000142765	84958	-0.888077	5.53161	0.00122909	0.0295521
ENSG00000180211.5	chr6	39958414	39958833	-	processed_pseudogene	RPL23P6	HGNC:35554	OTTHUMG00000014654.1	ENSG00000180211		0.451819	11.4095	0.00123026	0.0295521
ENSG00000106799.15	chr9	99104038	99154192	+	protein_coding	TGFBR1	HGNC:11772	OTTHUMG00000020353.7	ENSG00000106799	7046	0.590328	5.51322	0.00123223	0.0295521
ENSG00000091527.17	chr3	133573686	133590261	+	protein_coding	CDV3	HGNC:26928	OTTHUMG00000159764.13	ENSG00000091527	55573	0.464258	7.0554	0.00124218	0.0297334
ENSG00000172799.5	chr2	231433923	231434426	-	processed_pseudogene	ZBTB8OSP2	HGNC:30326	OTTHUMG00000153872.1	ENSG00000172799		0.955026	3.92857	0.00124535	0.0297519
ENSG00000109189.13	chr4	52590960	52659301	-	protein_coding	USP46	HGNC:20075	OTTHUMG00000160640.4	ENSG00000109189	64854	0.974927	3.85199	0.00125114	0.0298328
ENSG00000125629.16	chr2	118088452	118110997	+	protein_coding	INSIG2	HGNC:20452	OTTHUMG00000058518.3	ENSG00000125629	51141	0.963599	3.61714	0.00126368	0.0300741
ENSG00000241506.1	chr3	68635705	68637024	+	processed_pseudogene	PSMC1P1	HGNC:30147	OTTHUMG00000158743.1	ENSG00000241506		-0.865705	4.4865	0.00126614	0.0300751
ENSG00000130595.20	chr11	1919703	1938706	+	protein_coding	TNNT3	HGNC:11950	OTTHUMG00000012475.29	ENSG00000130595	7140	-0.897204	6.95301	0.00127096	0.030132
ENSG00000153140.9	chr5	90392257	90409766	-	protein_coding	CETN3	HGNC:1868	OTTHUMG00000131326.3	ENSG00000153140	1070	-0.833934	4.23294	0.00127769	0.0302337
ENSG00000147789.16	chr8	144827518	144847509	+	protein_coding	ZNF7	HGNC:13139	OTTHUMG00000165200.2	ENSG00000147789	7553	-0.583991	6.67404	0.00128824	0.0303707
ENSG00000162419.13	chr1	28668778	28719353	+	protein_coding	GMEB1	HGNC:4370	OTTHUMG00000003647.2	ENSG00000162419	10691	-0.963975	3.71652	0.00128836	0.0303707
ENSG00000153391.16	chr18	35452230	35497979	-	protein_coding	INO80C	HGNC:26994	OTTHUMG00000132564.6	ENSG00000153391	125476	0.822107	4.34109	0.00129193	0.0303971
ENSG00000137648.20	chr11	118077012	118125510	+	protein_coding	TMPRSS4	HGNC:11878	OTTHUMG00000164122.3	ENSG00000137648	56649	-0.764139	4.28902	0.00130141	0.0305622
ENSG00000267121.8	chr17	45190719	45222274	-	lncRNA	FMNL1-DT	HGNC:55311	OTTHUMG00000180195.2	ENSG00000267121		-0.96134	4.77451	0.00131742	0.0308209
ENSG00000146828.18	chr7	100826820	100867010	+	protein_coding	SLC12A9	HGNC:17435	OTTHUMG00000156045.4	ENSG00000146828	56996	-1.04132	4.0507	0.00131808	0.0308209
ENSG00000141556.22	chr17	82752042	82945914	+	protein_coding	TBCD	HGNC:11581	OTTHUMG00000177878.5	ENSG00000141556	6904	-0.732044	5.99173	0.00132205	0.0308209
ENSG00000136828.19	chr9	126914774	127223166	+	protein_coding	RALGPS1	HGNC:16851	OTTHUMG00000020696.4	ENSG00000136828	9649	-1.04044	3.8232	0.00132235	0.0308209
ENSG00000198804.2	chrM	5904	7445	+	protein_coding	MT-CO1	HGNC:7419		ENSG00000198804	4512	-1.13136	12.1354	0.00133268	0.0310034
ENSG00000162434.14	chr1	64833223	65067754	-	protein_coding	JAK1	HGNC:6190	OTTHUMG00000009310.7	ENSG00000162434	3716	0.664305	5.20867	0.00134335	0.0310136
ENSG00000204842.18	chr12	111443485	111599676	-	protein_coding	ATXN2	HGNC:10555	OTTHUMG00000133475.13	ENSG00000204842	6311	-0.516344	6.41089	0.00134514	0.0310136
ENSG00000197062.12	chr6	28267058	28278224	+	protein_coding	ZSCAN26	HGNC:12978	OTTHUMG00000014519.5	ENSG00000197062	7741	1.03568	3.80816	0.00134894	0.0310136
ENSG00000152684.11	chr5	52787916	52804044	+	protein_coding	PELO	HGNC:8829	OTTHUMG00000096973.3	ENSG00000152684	53918	1.25465	3.41723	0.0013498	0.0310136
ENSG00000175602.4	chr11	65890673	65891635	+	protein_coding	CCDC85B	HGNC:24926	OTTHUMG00000166722.2	ENSG00000175602	11007	-0.948035	5.83097	0.00135035	0.0310136
ENSG00000106348.19	chr7	128392277	128409986	-	protein_coding	IMPDH1	HGNC:6052	OTTHUMG00000157713.5	ENSG00000106348	3614	-1.28757	3.47519	0.00135044	0.0310136
ENSG00000173137.12	chr8	144373101	144393242	+	protein_coding	ADCK5	HGNC:21738	OTTHUMG00000165190.6	ENSG00000173137	203054	-1.26248	3.51992	0.00135721	0.0310136
ENSG00000224856.2	chr22	43957027	43957348	+	processed_pseudogene	RPL35AP36	HGNC:36103	OTTHUMG00000150556.2	ENSG00000224856		0.847043	6.59774	0.0013577	0.0310136
ENSG00000137106.18	chr9	37422666	37436990	+	protein_coding	GRHPR	HGNC:4570	OTTHUMG00000019914.6	ENSG00000137106	9380	0.664107	5.08773	0.00135789	0.0310136
ENSG00000303936.1	chr12	132704967	132711391	-	lncRNA	ENSG00000303936			ENSG00000303936		-1.39004	2.98523	0.00135808	0.0310136
ENSG00000204843.13	chr2	74361154	74392087	-	protein_coding	DCTN1	HGNC:2711	OTTHUMG00000129963.31	ENSG00000204843	1639	-0.928546	4.36611	0.00136577	0.031132
ENSG00000075702.19	chr19	36054649	36105108	+	protein_coding	WDR62	HGNC:24502	OTTHUMG00000048139.9	ENSG00000075702	284403	-1.62363	2.51175	0.0013688	0.0311439
ENSG00000073282.14	chr3	189631389	189897276	+	protein_coding	TP63	HGNC:15979	OTTHUMG00000156313.3	ENSG00000073282	8626	0.607379	6.03547	0.00137147	0.0311477
ENSG00000232560.8	chr21	17438752	17450104	+	lncRNA	LINC01549	HGNC:1277	OTTHUMG00000074397.3	ENSG00000232560	100505929	1.28182	2.81843	0.00137865	0.0312536
ENSG00000272141.1	chr1	1169357	1170343	+	lncRNA	ENSG00000272141		OTTHUMG00000185583.1	ENSG00000272141		-1.01729	4.20166	0.00138158	0.031263
ENSG00000137965.11	chr1	78649796	78664078	+	protein_coding	IFI44	HGNC:16938	OTTHUMG00000009723.3	ENSG00000137965	10561	0.516987	8.25709	0.00139225	0.0314061
ENSG00000185825.17	chrX	153700492	153724565	-	protein_coding	BCAP31	HGNC:16695	OTTHUMG00000024218.5	ENSG00000185825	10134	-0.912605	5.04332	0.00139296	0.0314061
ENSG00000242071.3	chr14	69885340	69886140	-	processed_pseudogene	RPL7AP6	HGNC:19785	OTTHUMG00000157981.1	ENSG00000242071		0.478705	9.89491	0.00140738	0.0316737
ENSG00000197905.10	chr12	2959330	3040676	+	protein_coding	TEAD4	HGNC:11717	OTTHUMG00000168153.3	ENSG00000197905	7004	-0.974744	4.03618	0.00141024	0.0316806
ENSG00000011376.12	chr3	45388561	45554726	+	protein_coding	LARS2	HGNC:17095	OTTHUMG00000133177.13	ENSG00000011376	23395	0.971363	4.18196	0.0014195	0.0318312
ENSG00000187837.5	chr6	26054760	26056470	-	protein_coding	H1-2	HGNC:4716	OTTHUMG00000016140.2	ENSG00000187837	3006	1.25655	4.60159	0.00142341	0.0318613
ENSG00000099860.10	chr19	2476122	2478805	+	protein_coding	GADD45B	HGNC:4096	OTTHUMG00000180434.4	ENSG00000099860	4616	0.953983	3.74535	0.0014311	0.0319759
ENSG00000225137.1	chr10	50264978	50266815	+	processed_pseudogene	DYNC1I2P1	HGNC:45012	OTTHUMG00000018224.1	ENSG00000225137		-0.685523	5.72606	0.00143826	0.0320782
ENSG00000283108.3	chr19	9325251	9407251	-	lncRNA	ENSG00000283108		OTTHUMG00000191557.1	ENSG00000283108		-1.14195	3.75111	0.00144688	0.0322125
ENSG00000128951.14	chr15	48331011	48343373	+	protein_coding	DUT	HGNC:3078	OTTHUMG00000172155.4	ENSG00000128951	1854	0.579411	6.15896	0.00145064	0.0322384
ENSG00000013523.12	chr14	76781733	76826246	-	protein_coding	ANGEL1	HGNC:19961	OTTHUMG00000171494.9	ENSG00000013523	23357	-0.528761	6.02931	0.00145494	0.0322762
ENSG00000171603.18	chr1	9728926	9823984	-	protein_coding	CLSTN1	HGNC:17447	OTTHUMG00000001451.4	ENSG00000171603	22883	-0.562796	6.53062	0.00147798	0.0327209
ENSG00000186063.13	chr1	222668013	222713210	-	protein_coding	AIDA	HGNC:25761	OTTHUMG00000037653.3	ENSG00000186063	64853	1.22659	3.5966	0.00148197	0.0327209
ENSG00000136270.14	chr7	45100100	45112047	-	protein_coding	TBRG4	HGNC:17443	OTTHUMG00000129247.8	ENSG00000136270	9238	-0.70673	5.37509	0.00148288	0.0327209
ENSG00000060656.20	chr1	29236516	29326813	+	protein_coding	PTPRU	HGNC:9683	OTTHUMG00000003699.8	ENSG00000060656	10076	-0.637922	6.34874	0.00148883	0.0327917
ENSG00000179364.15	chr14	105300563	105398147	+	protein_coding	PACS2	HGNC:23794	OTTHUMG00000170450.3	ENSG00000179364	23241	-0.715364	5.98945	0.00149137	0.0327917
ENSG00000136280.17	chr7	44999475	45076469	+	protein_coding	CCM2	HGNC:21708	OTTHUMG00000129246.5	ENSG00000136280	83605	-1.22334	3.27905	0.00149967	0.0329065
ENSG00000034713.8	chr16	75566375	75577881	+	protein_coding	GABARAPL2	HGNC:13291	OTTHUMG00000137613.3	ENSG00000034713	11345	0.505471	6.89263	0.00150356	0.0329065
ENSG00000101294.20	chr20	31514428	31577923	+	protein_coding	HM13	HGNC:16435	OTTHUMG00000032175.12	ENSG00000101294	81502	-0.618897	5.05065	0.00150454	0.0329065
ENSG00000005483.23	chr7	104940943	105115019	+	protein_coding	KMT2E	HGNC:18541	OTTHUMG00000157277.5	ENSG00000005483	55904	-0.657451	7.25734	0.00151146	0.0329997
ENSG00000228223.4	chr6	26521709	26527404	+	lncRNA	HCG11	HGNC:17707	OTTHUMG00000014456.4	ENSG00000228223	493812	0.687291	5.06772	0.00151664	0.0330404
ENSG00000181513.15	chr17	45132600	45144181	+	protein_coding	ACBD4	HGNC:23337	OTTHUMG00000180111.2	ENSG00000181513	79777	-1.2666	2.73292	0.00151897	0.0330404
ENSG00000012660.14	chr6	53267398	53349179	-	protein_coding	ELOVL5	HGNC:21308	OTTHUMG00000016249.2	ENSG00000012660	60481	0.737027	4.62689	0.00152389	0.0330404
ENSG00000105339.11	chr8	141117278	141195808	+	protein_coding	DENND3	HGNC:29134	OTTHUMG00000164775.12	ENSG00000105339	22898	-1.28714	2.746	0.00152396	0.0330404
ENSG00000100014.20	chr22	24270817	24417739	+	protein_coding	SPECC1L	HGNC:29022	OTTHUMG00000171450.9	ENSG00000100014	23384	-0.782386	4.42564	0.0015448	0.0334339
ENSG00000132341.12	chr12	130872037	130877678	+	protein_coding	RAN	HGNC:9846	OTTHUMG00000134328.9	ENSG00000132341	5901	0.463105	9.61766	0.001555	0.0335617
ENSG00000167173.19	chr15	75195643	75212169	+	protein_coding	C15orf39	HGNC:24497	OTTHUMG00000142820.5	ENSG00000167173	56905	-1.14786	3.42129	0.00155611	0.0335617
ENSG00000188313.13	chr3	146515180	146544856	-	protein_coding	PLSCR1	HGNC:9092	OTTHUMG00000159427.5	ENSG00000188313	5359	0.501589	6.57562	0.00156509	0.033697
ENSG00000120690.17	chr13	40931919	41061440	-	protein_coding	ELF1	HGNC:3316	OTTHUMG00000016783.8	ENSG00000120690	1997	0.710755	5.49046	0.00157958	0.0337509
ENSG00000115350.12	chr2	74958643	74970128	+	protein_coding	POLE4	HGNC:18755	OTTHUMG00000129971.3	ENSG00000115350	56655	-1.16985	4.95133	0.0015804	0.0337509
ENSG00000170142.12	chr3	23805955	23891640	+	protein_coding	UBE2E1	HGNC:12477	OTTHUMG00000130483.9	ENSG00000170142	7324	0.505078	6.49283	0.00158046	0.0337509
ENSG00000094914.14	chr12	53307456	53324864	-	protein_coding	AAAS	HGNC:13666	OTTHUMG00000169729.12	ENSG00000094914	8086	-1.22386	3.40653	0.00158144	0.0337509
ENSG00000067066.17	chr2	230415942	230545606	+	protein_coding	SP100	HGNC:11206	OTTHUMG00000133203.18	ENSG00000067066	6672	0.559247	7.05081	0.00158255	0.0337509
ENSG00000132432.14	chr7	54752250	54759974	-	protein_coding	SEC61G	HGNC:18277	OTTHUMG00000023430.5	ENSG00000132432	23480	0.612662	6.65887	0.00158603	0.0337509
ENSG00000165912.16	chr11	47177522	47186443	-	protein_coding	PACSIN3	HGNC:8572	OTTHUMG00000166870.6	ENSG00000165912	29763	-0.5366	6.38843	0.00158762	0.0337509
ENSG00000103145.11	chr16	3022625	3024286	-	protein_coding	HCFC1R1	HGNC:21198	OTTHUMG00000177450.1	ENSG00000103145	54985	-0.701325	5.62849	0.00158933	0.0337509
ENSG00000126746.19	chr12	6666477	6689572	-	protein_coding	ZNF384	HGNC:11955	OTTHUMG00000168716.5	ENSG00000126746	171017	0.733964	5.35223	0.00160429	0.0340104
ENSG00000153294.12	chr6	47685864	47722021	+	protein_coding	ADGRF4	HGNC:19011	OTTHUMG00000014800.4	ENSG00000153294	221393	1.23765	3.41249	0.00160755	0.0340214
ENSG00000031003.11	chr5	137937960	138051961	-	protein_coding	FAM13B	HGNC:1335	OTTHUMG00000129202.8	ENSG00000031003	51306	0.877549	4.21993	0.00161955	0.0342171
ENSG00000115459.18	chr2	85354394	85391752	+	protein_coding	ELMOD3	HGNC:26158	OTTHUMG00000130170.17	ENSG00000115459	84173	-1.38608	2.51621	0.00163037	0.0343871
ENSG00000233270.1	chr19	5576660	5576938	-	processed_pseudogene	SNRPEP4	HGNC:43446	OTTHUMG00000186872.1	ENSG00000233270		0.628806	5.76355	0.00164229	0.0345801
ENSG00000171552.14	chr20	31664452	31723989	-	protein_coding	BCL2L1	HGNC:992	OTTHUMG00000032192.4	ENSG00000171552	598	-0.952852	4.35194	0.00164923	0.0346257
ENSG00000141622.14	chr18	46326809	46463140	+	protein_coding	ARK2C	HGNC:31696	OTTHUMG00000179230.5	ENSG00000141622	494470	-1.13393	2.94034	0.00165004	0.0346257
ENSG00000111321.11	chr12	6375045	6391571	+	protein_coding	LTBR	HGNC:6718	OTTHUMG00000168356.4	ENSG00000111321	4055	-0.525137	6.47681	0.0016569	0.0346597
ENSG00000263603.1	chr17	30729469	30731202	+	lncRNA	ENSG00000263603		OTTHUMG00000178993.2	ENSG00000263603		-0.972594	3.69156	0.00165724	0.0346597
ENSG00000147799.12	chr8	144529179	144685846	-	protein_coding	ARHGAP39	HGNC:29351	OTTHUMG00000165182.1	ENSG00000147799	80728	-1.22923	2.96807	0.00167712	0.0350165
ENSG00000215883.11	chr1	54169651	54200036	-	protein_coding	CYB5RL	HGNC:32220	OTTHUMG00000008082.13	ENSG00000215883	606495	-1.01239	3.22242	0.00168821	0.0350988
ENSG00000119314.16	chr9	112217716	112333664	-	protein_coding	PTBP3	HGNC:10253	OTTHUMG00000020503.3	ENSG00000119314	9991	0.489907	6.95007	0.00168949	0.0350988
ENSG00000111666.11	chr12	101696947	101744140	+	protein_coding	CHPT1	HGNC:17852	OTTHUMG00000170443.3	ENSG00000111666	56994	0.774637	4.88991	0.00168954	0.0350988
ENSG00000144040.13	chr2	72942036	73075619	-	protein_coding	SFXN5	HGNC:16073	OTTHUMG00000129775.9	ENSG00000144040	94097	-0.654106	5.06928	0.001698	0.0351115
ENSG00000109066.14	chr17	74776499	74839753	+	protein_coding	TMEM104	HGNC:25984	OTTHUMG00000179025.3	ENSG00000109066	54868	-1.2448	3.14917	0.00169817	0.0351115
ENSG00000074964.17	chr1	17539698	17697874	+	protein_coding	ARHGEF10L	HGNC:25540	OTTHUMG00000002514.4	ENSG00000074964	55160	0.94731	4.41335	0.00169862	0.0351115
ENSG00000143252.17	chr1	161314381	161363206	+	protein_coding	SDHC	HGNC:10682	OTTHUMG00000034468.5	ENSG00000143252	6391	0.569986	6.82558	0.00170364	0.0351568
ENSG00000171475.14	chr17	40219304	40284136	+	protein_coding	WIPF2	HGNC:30923	OTTHUMG00000133331.4	ENSG00000171475	147179	-0.483834	7.38253	0.00170766	0.0351812
ENSG00000133739.16	chr8	85107215	85146080	+	protein_coding	LRRCC1	HGNC:29373	OTTHUMG00000164784.2	ENSG00000133739	85444	-0.83387	4.83173	0.00171256	0.0352238
ENSG00000183196.10	chr16	75472052	75495445	-	protein_coding	CHST6	HGNC:6938	OTTHUMG00000137612.6	ENSG00000183196	4166	-0.80938	4.48313	0.00171671	0.0352507
ENSG00000204220.12	chr6	33289302	33298401	+	protein_coding	PFDN6	HGNC:4926	OTTHUMG00000031247.4	ENSG00000204220	10471	-1.25063	2.86162	0.00173049	0.0354213
ENSG00000115009.13	chr2	227805739	227817564	+	protein_coding	CCL20	HGNC:10619	OTTHUMG00000133189.5	ENSG00000115009	6364	1.48451	2.67826	0.00173427	0.0354213
ENSG00000196943.14	chr14	24299850	24309124	+	protein_coding	NOP9	HGNC:19826	OTTHUMG00000029342.6	ENSG00000196943	161424	-0.586698	5.89589	0.00173578	0.0354213
ENSG00000173175.16	chr3	123282296	123449090	-	protein_coding	ADCY5	HGNC:236	OTTHUMG00000159517.6	ENSG00000173175	111	-1.65442	2.50588	0.00173642	0.0354213
ENSG00000176101.12	chr9	137188660	137190370	+	protein_coding	SSNA1	HGNC:11321	OTTHUMG00000020982.3	ENSG00000176101	8636	-0.696593	5.17117	0.00175934	0.035814
ENSG00000214770.3	chr14	64329431	64338639	-	lncRNA	ENSG00000214770		OTTHUMG00000171182.2	ENSG00000214770		-1.36616	2.77256	0.00176144	0.035814
ENSG00000165801.10	chr14	21070273	21090248	+	protein_coding	ARHGEF40	HGNC:25516	OTTHUMG00000171359.3	ENSG00000165801	55701	-0.60646	5.43178	0.00177022	0.0359338
ENSG00000163453.11	chr4	57030773	57110385	-	protein_coding	IGFBP7	HGNC:5476	OTTHUMG00000128772.2	ENSG00000163453	3490	0.792772	4.97769	0.00178567	0.0361882
ENSG00000152795.18	chr4	82422565	82430462	-	protein_coding	HNRNPDL	HGNC:5037	OTTHUMG00000130299.6	ENSG00000152795	9987	0.463762	8.46136	0.00179451	0.036308
ENSG00000227500.11	chr19	1905214	1926013	+	protein_coding	SCAMP4	HGNC:30385	OTTHUMG00000154590.31	ENSG00000227500	113178	-1.12789	3.83077	0.00179981	0.0363562
ENSG00000174442.12	chr15	66504959	66550130	+	protein_coding	ZWILCH	HGNC:25468	OTTHUMG00000133194.8	ENSG00000174442	55055	0.767703	4.99845	0.00180509	0.0363579
ENSG00000154305.18	chr1	222618097	222668007	+	protein_coding	MIA3	HGNC:24008	OTTHUMG00000037543.8	ENSG00000154305	375056	-0.885016	4.2994	0.00180575	0.0363579
ENSG00000104960.15	chr19	49850735	49860744	+	protein_coding	PTOV1	HGNC:9632	OTTHUMG00000183162.3	ENSG00000104960	53635	-0.649074	6.8628	0.00181309	0.0364466
ENSG00000129351.18	chr19	10654304	10692400	+	protein_coding	ILF3	HGNC:6038	OTTHUMG00000180587.2	ENSG00000129351	3609	-0.446963	7.98241	0.00181959	0.0365183
ENSG00000130589.16	chr20	63558086	63574239	-	protein_coding	HELZ2	HGNC:30021	OTTHUMG00000032969.3	ENSG00000130589	85441	0.98454	3.89038	0.0018321	0.03671
ENSG00000128567.17	chr7	131500262	131558217	-	protein_coding	PODXL	HGNC:9171	OTTHUMG00000154918.5	ENSG00000128567	5420	0.696368	5.32737	0.00184179	0.0368446
ENSG00000240509.1	chr8	93957338	93957691	-	processed_pseudogene	RPL34P18	HGNC:35968	OTTHUMG00000158665.1	ENSG00000240509		0.536205	8.5374	0.00184663	0.0368459
ENSG00000171163.16	chr1	248850006	248859144	-	protein_coding	ZNF692	HGNC:26049	OTTHUMG00000040423.3	ENSG00000171163	55657	-0.668295	5.67287	0.00184778	0.0368459
ENSG00000137168.8	chr6	36854827	36874803	-	protein_coding	PPIL1	HGNC:9260	OTTHUMG00000014612.2	ENSG00000137168	51645	0.638556	5.15347	0.001855	0.0369168
ENSG00000113141.19	chr5	140647058	140662480	+	protein_coding	IK	HGNC:5958	OTTHUMG00000163374.5	ENSG00000113141	3550	0.449416	7.19457	0.0018592	0.0369168
ENSG00000197223.12	chr2	68041130	68110948	-	protein_coding	C1D	HGNC:29911	OTTHUMG00000129564.7	ENSG00000197223	10438	0.849638	4.31225	0.00186098	0.0369168
ENSG00000004534.15	chr3	49940007	50100045	+	protein_coding	RBM6	HGNC:9903	OTTHUMG00000156736.13	ENSG00000004534	10180	-0.576226	6.82784	0.00186323	0.0369168
ENSG00000196652.12	chr7	99504662	99534700	+	protein_coding	ZKSCAN5	HGNC:12867	OTTHUMG00000156749.1	ENSG00000196652	23660	-0.941896	3.43234	0.00186829	0.0369582
ENSG00000167107.13	chr17	50426158	50474845	+	protein_coding	ACSF2	HGNC:26101	OTTHUMG00000162128.5	ENSG00000167107	80221	-0.652299	5.52709	0.00187235	0.0369797
ENSG00000185745.10	chr10	89392546	89406487	+	protein_coding	IFIT1	HGNC:5407	OTTHUMG00000018712.2	ENSG00000185745	3434	0.578138	6.50591	0.00188019	0.0370296
ENSG00000259137.1	chr14	44120210	44120761	-	processed_pseudogene	ENSG00000259137		OTTHUMG00000170684.1	ENSG00000259137		1.0113	4.06079	0.00188206	0.0370296
ENSG00000105671.12	chr19	18919705	18929189	+	protein_coding	DDX49	HGNC:18684	OTTHUMG00000182994.4	ENSG00000105671	54555	-0.648103	5.1297	0.00188382	0.0370296
ENSG00000197879.17	chr17	1464186	1492686	-	protein_coding	MYO1C	HGNC:7597	OTTHUMG00000090323.17	ENSG00000197879	4641	-1.4951	3.1364	0.00188741	0.0370415
ENSG00000105676.14	chr19	19033575	19060311	+	protein_coding	ARMC6	HGNC:25049	OTTHUMG00000169271.6	ENSG00000105676	93436	-1.08889	4.07719	0.00189874	0.0372051
ENSG00000161203.14	chr3	184174689	184184214	+	protein_coding	AP2M1	HGNC:564	OTTHUMG00000156822.19	ENSG00000161203	1173	-0.850677	6.05695	0.00190786	0.0372796
ENSG00000174989.14	chr12	116910950	117032498	+	protein_coding	FBXW8	HGNC:13597	OTTHUMG00000169329.4	ENSG00000174989	26259	-0.740318	5.01027	0.0019105	0.0372796
ENSG00000164442.11	chr6	139371807	139374648	-	protein_coding	CITED2	HGNC:1987	OTTHUMG00000015691.3	ENSG00000164442	10370	0.927861	4.27619	0.00191187	0.0372796
ENSG00000108788.12	chr17	42567072	42573239	+	protein_coding	MLX	HGNC:11645	OTTHUMG00000180246.2	ENSG00000108788	6945	0.748213	5.1479	0.00191454	0.0372796
ENSG00000120254.16	chr6	150865679	151101887	+	protein_coding	MTHFD1L	HGNC:21055	OTTHUMG00000015828.4	ENSG00000120254	25902	0.820386	4.69877	0.00192202	0.0373157
ENSG00000107140.17	chr9	35605262	35610041	+	protein_coding	TESK1	HGNC:11731	OTTHUMG00000019863.2	ENSG00000107140	7016	-0.932198	4.24786	0.00192241	0.0373157
ENSG00000255306.2	chr11	68024809	68030461	-	lncRNA	GLTC1	HGNC:56861	OTTHUMG00000167301.1	ENSG00000255306		-1.22811	2.64414	0.00192979	0.0373975
ENSG00000143970.18	chr2	25733753	25878487	-	protein_coding	ASXL2	HGNC:23805	OTTHUMG00000152176.6	ENSG00000143970	55252	0.710642	4.88737	0.00193824	0.0373975
ENSG00000161091.15	chr19	3538261	3574290	-	protein_coding	MFSD12	HGNC:28299	OTTHUMG00000180766.6	ENSG00000161091	126321	-0.59126	5.55015	0.00193966	0.0373975
ENSG00000161981.11	chr16	53828	57669	+	protein_coding	SNRNP25	HGNC:14161	OTTHUMG00000060720.11	ENSG00000161981	79622	-0.629203	5.16104	0.0019417	0.0373975
ENSG00000169379.17	chr3	93980139	94055678	+	protein_coding	ARL13B	HGNC:25419	OTTHUMG00000159012.5	ENSG00000169379	200894	-0.959354	3.98098	0.00194232	0.0373975
ENSG00000165389.7	chr14	34432788	34462240	-	protein_coding	SPTSSA	HGNC:20361	OTTHUMG00000140212.3	ENSG00000165389	171546	0.520541	7.25311	0.00194468	0.0373975
ENSG00000148908.15	chr10	119499817	119542719	-	protein_coding	RGS10	HGNC:9992	OTTHUMG00000019150.2	ENSG00000148908	6001	0.733417	5.42816	0.00195119	0.0374647
ENSG00000167967.16	chr16	2223580	2235742	+	protein_coding	E4F1	HGNC:3121	OTTHUMG00000177084.3	ENSG00000167967	1877	-0.577802	5.88428	0.00196852	0.0377391
ENSG00000109685.19	chr4	1871393	1982207	+	protein_coding	NSD2	HGNC:12766	OTTHUMG00000121147.15	ENSG00000109685	7468	-0.62124	6.37336	0.00197797	0.0378618
ENSG00000156273.16	chr21	29194071	29630751	+	protein_coding	BACH1	HGNC:935	OTTHUMG00000078878.10	ENSG00000156273	571	0.63369	5.05354	0.00199721	0.0381352
ENSG00000167657.14	chr19	3958453	3971123	-	protein_coding	DAPK3	HGNC:2676	OTTHUMG00000181825.4	ENSG00000167657	1613	-0.975713	4.52204	0.00199839	0.0381352
ENSG00000257666.1	chr12	95286318	95286838	-	processed_pseudogene	CBX3P5	HGNC:42877	OTTHUMG00000170215.1	ENSG00000257666		-0.913306	5.05948	0.00200176	0.0381408
ENSG00000164008.17	chr1	42767245	42779491	+	protein_coding	C1orf50	HGNC:28795	OTTHUMG00000191873.3	ENSG00000164008	79078	-0.997231	3.38586	0.00200543	0.0381523
ENSG00000104915.15	chr19	13144058	13150383	-	protein_coding	STX10	HGNC:11428	OTTHUMG00000180759.3	ENSG00000104915	8677	-0.50907	6.74934	0.00203983	0.0385823
ENSG00000308292.1	chr1	31154475	31156137	+	lncRNA	ENSG00000308292			ENSG00000308292	107984935	-1.64776	3.21233	0.00204078	0.0385823
ENSG00000121621.7	chr11	28020619	28108156	-	protein_coding	KIF18A	HGNC:29441	OTTHUMG00000166195.4	ENSG00000121621	81930	-0.943826	3.92986	0.00204243	0.0385823
ENSG00000115310.19	chr2	54972187	55112621	-	protein_coding	RTN4	HGNC:14085	OTTHUMG00000129337.11	ENSG00000115310	57142	0.493411	8.56305	0.00204314	0.0385823
ENSG00000196505.11	chr1	117863485	117929621	-	protein_coding	GDAP2	HGNC:18010	OTTHUMG00000012199.3	ENSG00000196505	54834	1.18945	2.62953	0.00204356	0.0385823
ENSG00000116741.8	chr1	192809039	192812275	+	protein_coding	RGS2	HGNC:9998	OTTHUMG00000035600.3	ENSG00000116741	5997	1.37565	3.18881	0.00206186	0.0388687
ENSG00000124102.5	chr20	45174902	45176544	+	protein_coding	PI3	HGNC:8947	OTTHUMG00000032567.4	ENSG00000124102	5266	0.921896	6.33277	0.00206519	0.0388725
ENSG00000165794.10	chr14	20999255	21001871	+	protein_coding	SLC39A2	HGNC:17127	OTTHUMG00000029616.4	ENSG00000165794	29986	1.29491	2.6978	0.0020698	0.0389003
ENSG00000156697.13	chrX	129906121	129929761	+	protein_coding	UTP14A	HGNC:10665	OTTHUMG00000022378.3	ENSG00000156697	10813	0.931944	3.95731	0.00208162	0.0390634
ENSG00000171148.14	chr3	9779967	9793011	-	protein_coding	TADA3	HGNC:19422	OTTHUMG00000128440.4	ENSG00000171148	10474	-0.777288	5.31197	0.00208851	0.0391335
ENSG00000164620.9	chr5	141636950	141641064	+	protein_coding	RELL2	HGNC:26902	OTTHUMG00000129612.5	ENSG00000164620	285613	-1.31634	2.17399	0.00209495	0.0391951
ENSG00000188508.11	chr19	35487324	35495558	-	protein_coding	KRTDAP	HGNC:16313	OTTHUMG00000155449.3	ENSG00000188508	388533	1.39426	5.14763	0.00211231	0.0394604
ENSG00000139428.12	chr12	109553715	109573580	-	protein_coding	MMAB	HGNC:19331	OTTHUMG00000169255.6	ENSG00000139428	326625	-0.714617	5.67933	0.00212389	0.0395202
ENSG00000137073.24	chr9	33921693	34049388	-	protein_coding	UBAP2	HGNC:14185	OTTHUMG00000000427.13	ENSG00000137073	55833	-0.570077	7.56983	0.00212421	0.0395202
ENSG00000131626.19	chr11	70270690	70385312	+	protein_coding	PPFIA1	HGNC:9245	OTTHUMG00000167266.7	ENSG00000131626	8500	-0.549546	6.34617	0.00212505	0.0395202
ENSG00000197506.8	chr9	84275457	84340758	-	protein_coding	SLC28A3	HGNC:16484	OTTHUMG00000020117.2	ENSG00000197506	64078	0.922825	3.77924	0.00213507	0.0396473
ENSG00000111247.15	chr12	4538798	4560047	+	protein_coding	RAD51AP1	HGNC:16956	OTTHUMG00000168125.5	ENSG00000111247	10635	0.776084	4.68484	0.00214218	0.0397198
ENSG00000071575.12	chr2	12716910	12742734	+	protein_coding	TRIB2	HGNC:30809	OTTHUMG00000090575.4	ENSG00000071575	28951	-0.534763	6.36681	0.00215015	0.0398082
ENSG00000129354.12	chr19	10572671	10587315	-	protein_coding	AP1M2	HGNC:558	OTTHUMG00000180584.2	ENSG00000129354	10053	-0.749071	5.00682	0.00215621	0.0398487
ENSG00000084112.15	chr12	108778191	108857590	-	protein_coding	SSH1	HGNC:30579	OTTHUMG00000169371.4	ENSG00000084112	54434	-0.821256	4.14581	0.00215875	0.0398487
ENSG00000306634.1	chr20	47840984	47846785	-	lncRNA	ENSG00000306634			ENSG00000306634	105372636	1.20316	3.26595	0.00216211	0.0398496
ENSG00000188290.11	chr1	998962	1000172	-	protein_coding	HES4	HGNC:24149	OTTHUMG00000040758.2	ENSG00000188290	57801	-0.976094	4.00829	0.00216522	0.0398496
ENSG00000119333.12	chr9	128633653	128656847	-	protein_coding	DYNC2I2	HGNC:28296	OTTHUMG00000020750.2	ENSG00000119333	89891	-0.568664	6.68967	0.00218255	0.0401093
ENSG00000198788.9	chr11	1074875	1110511	+	protein_coding	MUC2	HGNC:7512	OTTHUMG00000156800.4	ENSG00000198788	4583	-1.47616	2.60543	0.00218661	0.0401245
ENSG00000147121.16	chrX	46447292	46497422	+	protein_coding	KRBOX4	HGNC:26007	OTTHUMG00000021421.4	ENSG00000147121	55634	-1.15242	3.37971	0.00221272	0.0405436
ENSG00000115216.14	chr2	27427790	27442259	+	protein_coding	NRBP1	HGNC:7993	OTTHUMG00000097789.4	ENSG00000115216	29959	-0.614455	5.78689	0.0022404	0.0409774
ENSG00000169018.6	chr15	68277745	68295862	+	protein_coding	FEM1B	HGNC:3649	OTTHUMG00000133285.5	ENSG00000169018	10116	0.577892	5.60534	0.00224635	0.0409774
ENSG00000178607.17	chr17	64039080	64130819	-	protein_coding	ERN1	HGNC:3449	OTTHUMG00000178879.4	ENSG00000178607	2081	1.21623	3.15901	0.00224936	0.0409774
ENSG00000100296.14	chr22	29505879	29555216	-	protein_coding	THOC5	HGNC:19074	OTTHUMG00000151291.11	ENSG00000100296	8563	0.901934	4.79101	0.00224958	0.0409774
ENSG00000175756.14	chr1	1373730	1375207	-	protein_coding	AURKAIP1	HGNC:24114	OTTHUMG00000001413.3	ENSG00000175756	54998	-0.611317	6.66732	0.00225391	0.0409818
ENSG00000073464.13	chrX	10156975	10237660	+	protein_coding	CLCN4	HGNC:2022	OTTHUMG00000021125.3	ENSG00000073464	1183	-1.00751	3.27835	0.00225642	0.0409818
ENSG00000152475.7	chr19	58367618	58381030	-	protein_coding	ZNF837	HGNC:25164	OTTHUMG00000183517.2	ENSG00000152475	116412	-1.25938	2.75142	0.00227041	0.0411315
ENSG00000101104.13	chr20	44910060	44959035	+	protein_coding	PABPC1L	HGNC:15797	OTTHUMG00000032553.12	ENSG00000101104	80336	-0.628628	6.33607	0.00227129	0.0411315
ENSG00000185627.19	chr11	236966	252984	+	protein_coding	PSMD13	HGNC:9558	OTTHUMG00000119072.5	ENSG00000185627	5719	-0.539971	7.01924	0.00228968	0.0413644
ENSG00000140104.14	chr14	104985775	105010482	+	protein_coding	CLBA1	HGNC:20126	OTTHUMG00000170474.2	ENSG00000140104	122616	-1.01781	3.68441	0.00229081	0.0413644
ENSG00000051825.15	chr12	123152320	123244014	-	protein_coding	MPHOSPH9	HGNC:7215	OTTHUMG00000168849.9	ENSG00000051825	10198	-0.836369	4.51974	0.00229801	0.0414011
ENSG00000062822.16	chr19	50384204	50418018	+	protein_coding	POLD1	HGNC:9175	OTTHUMG00000183037.11	ENSG00000062822	5424	-0.584129	6.0822	0.00229951	0.0414011
ENSG00000198816.7	chr19	7515292	7521025	+	protein_coding	ZNF358	HGNC:16838	OTTHUMG00000182582.4	ENSG00000198816	140467	-0.760378	4.95367	0.00230491	0.0414383
ENSG00000269038.2	chr11	64778085	64779405	+	lncRNA	SF1-DT	HGNC:55278	OTTHUMG00000066836.2	ENSG00000269038		-1.43272	2.53117	0.00231095	0.0414869
ENSG00000139826.6	chr13	108218392	108234243	+	protein_coding	ABHD13	HGNC:20293	OTTHUMG00000017330.2	ENSG00000139826	84945	1.10319	3.46386	0.00233662	0.0418873
ENSG00000228412.10	chr6	19306534	19839080	-	lncRNA	LNC-LBCS	HGNC:54418	OTTHUMG00000014330.26	ENSG00000228412	100506885	-0.910014	3.5785	0.00234038	0.0418941
ENSG00000165802.23	chr9	137447570	137459334	-	protein_coding	NSMF	HGNC:29843	OTTHUMG00000020989.5	ENSG00000165802	26012	-0.934184	4.38643	0.00234906	0.041989
ENSG00000164985.15	chr9	15464066	15510995	-	protein_coding	PSIP1	HGNC:9527	OTTHUMG00000021021.3	ENSG00000164985	11168	-0.655056	4.93189	0.00235306	0.0420001
ENSG00000115758.14	chr2	10439968	10448327	-	protein_coding	ODC1	HGNC:8109	OTTHUMG00000090450.5	ENSG00000115758	4953	0.551443	6.40101	0.00235667	0.0420042
ENSG00000165669.14	chr10	118297925	118342328	-	protein_coding	FAM204A	HGNC:25794	OTTHUMG00000019131.6	ENSG00000165669	63877	0.615123	5.90406	0.00236279	0.0420325
ENSG00000103051.21	chr16	70480568	70523560	-	protein_coding	COG4	HGNC:18620	OTTHUMG00000128515.11	ENSG00000103051	25839	-0.652657	5.75838	0.00236892	0.0420325
ENSG00000170860.4	chr3	14178817	14201122	+	protein_coding	LSM3	HGNC:17874	OTTHUMG00000129838.5	ENSG00000170860	27258	0.524473	6.40004	0.00236987	0.0420325
ENSG00000115128.7	chr2	24067586	24076373	-	protein_coding	SF3B6	HGNC:30096	OTTHUMG00000125499.3	ENSG00000115128	51639	0.525484	7.8204	0.00237179	0.0420325
ENSG00000143436.11	chr1	151759647	151763496	-	protein_coding	MRPL9	HGNC:14277	OTTHUMG00000013063.5	ENSG00000143436	65005	0.58941	5.28152	0.0023846	0.0421312
ENSG00000115750.17	chr2	9843443	9934416	+	protein_coding	TAF1B	HGNC:11533	OTTHUMG00000151673.5	ENSG00000115750	9014	1.02586	3.97579	0.00238963	0.0421312
ENSG00000100523.17	chr14	53036745	53153323	-	protein_coding	DDHD1	HGNC:19714	OTTHUMG00000140305.6	ENSG00000100523	80821	-0.691473	4.68131	0.00239087	0.0421312
ENSG00000125817.8	chr20	3783851	3786740	-	protein_coding	CENPB	HGNC:1852	OTTHUMG00000031761.3	ENSG00000125817	1059	-1.11131	5.37245	0.00239093	0.0421312
ENSG00000119048.9	chr5	134371184	134392108	+	protein_coding	UBE2B	HGNC:12473	OTTHUMG00000129120.3	ENSG00000119048	7320	0.580164	6.44571	0.00239442	0.042133
ENSG00000114439.19	chr3	107522936	107811339	+	protein_coding	BBX	HGNC:14422	OTTHUMG00000150360.4	ENSG00000114439	56987	0.467198	7.36746	0.00239992	0.04217
ENSG00000184164.15	chr22	49918167	49927540	+	protein_coding	CRELD2	HGNC:28150	OTTHUMG00000150292.5	ENSG00000184164	79174	-0.697023	4.49165	0.00241591	0.0423124
ENSG00000145824.13	chr5	135570679	135579279	-	protein_coding	CXCL14	HGNC:10640	OTTHUMG00000129139.7	ENSG00000145824	9547	0.641714	10.148	0.00241743	0.0423124
ENSG00000244361.1	chr5	10488820	10489142	+	processed_pseudogene	RPL30P7	HGNC:36402	OTTHUMG00000157613.2	ENSG00000244361		0.953084	3.82256	0.00241824	0.0423124
ENSG00000184857.8	chr16	8780384	8797642	-	protein_coding	TMEM186	HGNC:24530	OTTHUMG00000129696.3	ENSG00000184857	25880	0.662473	4.77218	0.00242376	0.0423494
ENSG00000116580.20	chr1	155749659	155859400	-	protein_coding	GON4L	HGNC:25973	OTTHUMG00000014106.4	ENSG00000116580	54856	-0.610618	5.19438	0.00243373	0.0424638
ENSG00000103249.19	chr16	1444934	1475077	-	protein_coding	CLCN7	HGNC:2025	OTTHUMG00000044467.6	ENSG00000103249	1186	-0.993561	3.96053	0.00244079	0.0424776
ENSG00000224531.7	chr6	11093834	11138733	+	protein_coding	SMIM13	HGNC:27356	OTTHUMG00000014253.6	ENSG00000224531	221710	1.1113	3.79261	0.00244136	0.0424776
ENSG00000119878.7	chr2	46616416	46685037	+	protein_coding	CRIPT	HGNC:14312	OTTHUMG00000128815.3	ENSG00000119878	9419	0.639089	5.56946	0.00244712	0.0425183
ENSG00000233954.7	chr1	15807169	15809348	-	protein_coding	UQCRHL	HGNC:51714	OTTHUMG00000003109.3	ENSG00000233954	440567	0.677391	6.50819	0.00247208	0.0428456
ENSG00000113140.11	chr5	151661096	151686975	-	protein_coding	SPARC	HGNC:11219	OTTHUMG00000130122.5	ENSG00000113140	6678	0.476522	7.94104	0.00247285	0.0428456
ENSG00000115241.11	chr2	27381195	27409591	-	protein_coding	PPM1G	HGNC:9278	OTTHUMG00000097788.3	ENSG00000115241	5496	-0.597238	6.52456	0.00248993	0.0430814
ENSG00000117118.12	chr1	17018664	17054151	-	protein_coding	SDHB	HGNC:10681	OTTHUMG00000002289.4	ENSG00000117118	6390	0.605851	5.68485	0.00249641	0.0431247
ENSG00000150593.18	chr10	110871795	110900006	+	protein_coding	PDCD4	HGNC:8763	OTTHUMG00000019048.3	ENSG00000150593	27250	0.503542	8.26415	0.00249938	0.0431247
ENSG00000029993.15	chrX	150980509	150990771	+	protein_coding	HMGB3	HGNC:5004	OTTHUMG00000024162.3	ENSG00000029993	3149	0.539974	5.85588	0.00250628	0.0431838
ENSG00000139921.13	chr14	51240162	51257655	+	protein_coding	TMX1	HGNC:15487	OTTHUMG00000171003.4	ENSG00000139921	81542	0.538053	5.76864	0.0025198	0.0433567
ENSG00000291152.2	chr7	72829374	72837399	+	lncRNA	SBDSP1			ENSG00000291152	155370	1.12956	3.09151	0.00252601	0.0434034
ENSG00000125266.8	chr13	106489745	106535662	-	protein_coding	EFNB2	HGNC:3227	OTTHUMG00000017324.6	ENSG00000125266	1948	0.534966	6.65716	0.00254182	0.0436147
ENSG00000178188.16	chr16	28846600	28874212	+	protein_coding	SH2B1	HGNC:30417	OTTHUMG00000176590.3	ENSG00000178188	25970	-0.959411	4.38994	0.00255128	0.0436983
ENSG00000143507.18	chr1	221701424	221742089	-	protein_coding	DUSP10	HGNC:3065	OTTHUMG00000037269.3	ENSG00000143507	11221	1.09566	3.97256	0.00255373	0.0436983
ENSG00000168071.22	chr11	64340204	64357534	+	protein_coding	CCDC88B	HGNC:26757	OTTHUMG00000045419.6	ENSG00000168071	283234	-1.54801	2.43964	0.00256437	0.04382
ENSG00000112511.18	chr6	33410399	33416453	+	protein_coding	PHF1	HGNC:8919	OTTHUMG00000031105.11	ENSG00000112511	5252	-1.14863	3.24143	0.00257705	0.0439112
ENSG00000047315.17	chr4	56977722	57031158	+	protein_coding	POLR2B	HGNC:9188	OTTHUMG00000128771.9	ENSG00000047315	5431	0.552009	6.0964	0.00257802	0.0439112
ENSG00000113716.13	chr5	150000046	150053142	+	protein_coding	HMGXB3	HGNC:28982	OTTHUMG00000163493.2	ENSG00000113716	22993	-0.555866	5.48963	0.00258031	0.0439112
ENSG00000112357.14	chr6	136822564	136913934	+	protein_coding	PEX7	HGNC:8860	OTTHUMG00000015650.3	ENSG00000112357	5191	0.757321	4.51201	0.0026055	0.0442146
ENSG00000204536.15	chr6	31142439	31158238	-	protein_coding	CCHCR1	HGNC:13930	OTTHUMG00000031112.9	ENSG00000204536	54535	-0.979191	4.30982	0.00260904	0.0442146
ENSG00000157637.13	chr17	81244811	81295547	-	protein_coding	SLC38A10	HGNC:28237	OTTHUMG00000168049.4	ENSG00000157637	124565	-0.68936	5.37761	0.00261093	0.0442146
[truncated: 11,690 more rows]

## Sheet: Pathway results
Pathway	NGenes	Direction	PValue	FDR
HALLMARK_TNFA_SIGNALING_VIA_NFKB	141	Up	1.34442e-06	6.72212e-05
[truncated: 49 more rows]
